# Supplementary material for: In silico benchmarking of metagenomic tools for coding sequence detection reveals the limits of sensitivity and precision
Source: BMC Bioinformatics. 2020 Oct 15;21:459. doi: 10.1186/s12859-020-03802-0 (PMC7559173; doi:10.1186/s12859-020-03802-0)
Supplement: Supplementary file 1 — Additional file 1: Table detailing the genomes used for metagenome simulations. [file 12859_2020_3802_MOESM1_ESM.csv]

	Organism	Assembly	GenBank FTP	RefSeq FTP	species
0	Corynebacterium jeikeium K411	GCA_000006605.1	ftp://ftp.ncbi.nlm.nih.gov/genomes/all/GCA/000/006/605/GCA_000006605.1_ASM660v1	ftp://ftp.ncbi.nlm.nih.gov/genomes/all/GCF/000/006/605/GCF_000006605.1_ASM660v1	Corynebacterium jeikeium
4	Pseudomonas aeruginosa PAO1	GCA_000006765.1	ftp://ftp.ncbi.nlm.nih.gov/genomes/all/GCA/000/006/765/GCA_000006765.1_ASM676v1	ftp://ftp.ncbi.nlm.nih.gov/genomes/all/GCF/000/006/765/GCF_000006765.1_ASM676v1	Pseudomonas aeruginosa
7	Lactococcus lactis subsp. lactis Il1403	GCA_000006865.1	ftp://ftp.ncbi.nlm.nih.gov/genomes/all/GCA/000/006/865/GCA_000006865.1_ASM686v1	ftp://ftp.ncbi.nlm.nih.gov/genomes/all/GCF/000/006/865/GCF_000006865.1_ASM686v1	Lactococcus lactis
12	Streptococcus pneumoniae R6	GCA_000007045.1	ftp://ftp.ncbi.nlm.nih.gov/genomes/all/GCA/000/007/045/GCA_000007045.1_ASM704v1	ftp://ftp.ncbi.nlm.nih.gov/genomes/all/GCF/000/007/045/GCF_000007045.1_ASM704v1	Streptococcus pneumoniae
18	Streptococcus agalactiae 2603V/R	GCA_000007265.1	ftp://ftp.ncbi.nlm.nih.gov/genomes/all/GCA/000/007/265/GCA_000007265.1_ASM726v1	ftp://ftp.ncbi.nlm.nih.gov/genomes/all/GCF/000/007/265/GCF_000007265.1_ASM726v1	Streptococcus agalactiae
20	Fusobacterium nucleatum subsp. nucleatum ATCC 25586	GCA_000007325.1	ftp://ftp.ncbi.nlm.nih.gov/genomes/all/GCA/000/007/325/GCA_000007325.1_ASM732v1	ftp://ftp.ncbi.nlm.nih.gov/genomes/all/GCF/000/007/325/GCF_000007325.1_ASM732v1	Fusobacterium nucleatum
25	Bifidobacterium longum NCC2705	GCA_000007525.1	ftp://ftp.ncbi.nlm.nih.gov/genomes/all/GCA/000/007/525/GCA_000007525.1_ASM752v1	ftp://ftp.ncbi.nlm.nih.gov/genomes/all/GCF/000/007/525/GCF_000007525.1_ASM752v1	Bifidobacterium longum
27	Clostridium tetani E88	GCA_000007625.1	ftp://ftp.ncbi.nlm.nih.gov/genomes/all/GCA/000/007/625/GCA_000007625.1_ASM762v1	ftp://ftp.ncbi.nlm.nih.gov/genomes/all/GCF/000/007/625/GCF_000007625.1_ASM762v1	Clostridium tetani
28	Staphylococcus epidermidis ATCC 12228	GCA_000007645.1	ftp://ftp.ncbi.nlm.nih.gov/genomes/all/GCA/000/007/645/GCA_000007645.1_ASM764v1	ftp://ftp.ncbi.nlm.nih.gov/genomes/all/GCF/000/007/645/GCF_000007645.1_ASM764v1	Staphylococcus epidermidis
30	Enterococcus faecalis V583	GCA_000007785.1	ftp://ftp.ncbi.nlm.nih.gov/genomes/all/GCA/000/007/785/GCA_000007785.1_ASM778v1	ftp://ftp.ncbi.nlm.nih.gov/genomes/all/GCF/000/007/785/GCF_000007785.1_ASM778v1	Enterococcus faecalis
31	Pseudomonas syringae pv. tomato str. DC3000	GCA_000007805.1	ftp://ftp.ncbi.nlm.nih.gov/genomes/all/GCA/000/007/805/GCA_000007805.1_ASM780v1	ftp://ftp.ncbi.nlm.nih.gov/genomes/all/GCF/000/007/805/GCF_000007805.1_ASM780v1	Pseudomonas syringae
40	Lactobacillus johnsonii NCC 533	GCA_000008065.1	ftp://ftp.ncbi.nlm.nih.gov/genomes/all/GCA/000/008/065/GCA_000008065.1_ASM806v1	ftp://ftp.ncbi.nlm.nih.gov/genomes/all/GCF/000/008/065/GCF_000008065.1_ASM806v1	Lactobacillus johnsonii
43	Treponema denticola ATCC 35405	GCA_000008185.1	ftp://ftp.ncbi.nlm.nih.gov/genomes/all/GCA/000/008/185/GCA_000008185.1_ASM818v1	ftp://ftp.ncbi.nlm.nih.gov/genomes/all/GCF/000/008/185/GCF_000008185.1_ASM818v1	Treponema denticola
63	Clostridium acetobutylicum ATCC 824	GCA_000008765.1	ftp://ftp.ncbi.nlm.nih.gov/genomes/all/GCA/000/008/765/GCA_000008765.1_ASM876v1	ftp://ftp.ncbi.nlm.nih.gov/genomes/all/GCF/000/008/765/GCF_000008765.1_ASM876v1	Clostridium acetobutylicum
66	Lactobacillus salivarius UCC118	GCA_000008925.1	ftp://ftp.ncbi.nlm.nih.gov/genomes/all/GCA/000/008/925/GCA_000008925.1_ASM892v1	ftp://ftp.ncbi.nlm.nih.gov/genomes/all/GCF/000/008/925/GCF_000008925.1_ASM892v1	Lactobacillus salivarius
70	Campylobacter jejuni subsp. jejuni NCTC 11168 = ATCC 700819	GCA_000009085.1	ftp://ftp.ncbi.nlm.nih.gov/genomes/all/GCA/000/009/085/GCA_000009085.1_ASM908v1	ftp://ftp.ncbi.nlm.nih.gov/genomes/all/GCF/000/009/085/GCF_000009085.1_ASM908v1	Campylobacter jejuni
77	Staphylococcus carnosus subsp. carnosus TM300	GCA_000009405.1	ftp://ftp.ncbi.nlm.nih.gov/genomes/all/GCA/000/009/405/GCA_000009405.1_ASM940v1	ftp://ftp.ncbi.nlm.nih.gov/genomes/all/GCF/000/009/405/GCF_000009405.1_ASM940v1	Staphylococcus carnosus
79	Streptococcus uberis 0140J	GCA_000009545.1	ftp://ftp.ncbi.nlm.nih.gov/genomes/all/GCA/000/009/545/GCA_000009545.1_ASM954v1	ftp://ftp.ncbi.nlm.nih.gov/genomes/all/GCF/000/009/545/GCF_000009545.1_ASM954v1	Streptococcus uberis
85	Staphylococcus haemolyticus JCSC1435	GCA_000009865.1	ftp://ftp.ncbi.nlm.nih.gov/genomes/all/GCA/000/009/865/GCA_000009865.1_ASM986v1	ftp://ftp.ncbi.nlm.nih.gov/genomes/all/GCF/000/009/865/GCF_000009865.1_ASM986v1	Staphylococcus haemolyticus
94	Staphylococcus saprophyticus subsp. saprophyticus ATCC 15305	GCA_000010125.1	ftp://ftp.ncbi.nlm.nih.gov/genomes/all/GCA/000/010/125/GCA_000010125.1_ASM1012v1	ftp://ftp.ncbi.nlm.nih.gov/genomes/all/GCF/000/010/125/GCF_000010125.1_ASM1012v1	Staphylococcus saprophyticus
95	Lactobacillus fermentum IFO 3956	GCA_000010145.1	ftp://ftp.ncbi.nlm.nih.gov/genomes/all/GCA/000/010/145/GCA_000010145.1_ASM1014v1	ftp://ftp.ncbi.nlm.nih.gov/genomes/all/GCF/000/010/145/GCF_000010145.1_ASM1014v1	Lactobacillus fermentum
97	Finegoldia magna ATCC 29328	GCA_000010185.1	ftp://ftp.ncbi.nlm.nih.gov/genomes/all/GCA/000/010/185/GCA_000010185.1_ASM1018v1	ftp://ftp.ncbi.nlm.nih.gov/genomes/all/GCF/000/010/185/GCF_000010185.1_ASM1018v1	Finegoldia magna
104	Bifidobacterium adolescentis ATCC 15703	GCA_000010425.1	ftp://ftp.ncbi.nlm.nih.gov/genomes/all/GCA/000/010/425/GCA_000010425.1_ASM1042v1	ftp://ftp.ncbi.nlm.nih.gov/genomes/all/GCF/000/010/425/GCF_000010425.1_ASM1042v1	Bifidobacterium adolescentis
105	Porphyromonas gingivalis ATCC 33277	GCA_000010505.1	ftp://ftp.ncbi.nlm.nih.gov/genomes/all/GCA/000/010/505/GCA_000010505.1_ASM1050v1	ftp://ftp.ncbi.nlm.nih.gov/genomes/all/GCF/000/010/505/GCF_000010505.1_ASM1050v1	Porphyromonas gingivalis
110	Streptomyces griseus subsp. griseus NBRC 13350	GCA_000010605.1	ftp://ftp.ncbi.nlm.nih.gov/genomes/all/GCA/000/010/605/GCA_000010605.1_ASM1060v1	ftp://ftp.ncbi.nlm.nih.gov/genomes/all/GCF/000/010/605/GCF_000010605.1_ASM1060v1	Streptomyces griseus
113	Desulfovibrio magneticus RS-1	GCA_000010665.1	ftp://ftp.ncbi.nlm.nih.gov/genomes/all/GCA/000/010/665/GCA_000010665.1_ASM1066v1	ftp://ftp.ncbi.nlm.nih.gov/genomes/all/GCF/000/010/665/GCF_000010665.1_ASM1066v1	Desulfovibrio magneticus
114	Acetobacter pasteurianus IFO 3283-01	GCA_000010825.1	ftp://ftp.ncbi.nlm.nih.gov/genomes/all/GCA/000/010/825/GCA_000010825.1_ASM1082v1	ftp://ftp.ncbi.nlm.nih.gov/genomes/all/GCF/000/010/825/GCF_000010825.1_ASM1082v1	Acetobacter pasteurianus
123	Oceanobacillus iheyensis HTE831	GCA_000011245.1	ftp://ftp.ncbi.nlm.nih.gov/genomes/all/GCA/000/011/245/GCA_000011245.1_ASM1124v1	ftp://ftp.ncbi.nlm.nih.gov/genomes/all/GCF/000/011/245/GCF_000011245.1_ASM1124v1	Oceanobacillus iheyensis
124	Corynebacterium efficiens YS-314	GCA_000011305.1	ftp://ftp.ncbi.nlm.nih.gov/genomes/all/GCA/000/011/305/GCA_000011305.1_ASM1130v1	ftp://ftp.ncbi.nlm.nih.gov/genomes/all/GCF/000/011/305/GCF_000011305.1_ASM1130v1	Corynebacterium efficiens
125	Corynebacterium glutamicum ATCC 13032	GCA_000011325.1	ftp://ftp.ncbi.nlm.nih.gov/genomes/all/GCA/000/011/325/GCA_000011325.1_ASM1132v1	ftp://ftp.ncbi.nlm.nih.gov/genomes/all/GCF/000/011/325/GCF_000011325.1_ASM1132v1	Corynebacterium glutamicum
139	Lactobacillus acidophilus NCFM	GCA_000011985.1	ftp://ftp.ncbi.nlm.nih.gov/genomes/all/GCA/000/011/985/GCA_000011985.1_ASM1198v1	ftp://ftp.ncbi.nlm.nih.gov/genomes/all/GCF/000/011/985/GCF_000011985.1_ASM1198v1	Lactobacillus acidophilus
142	Pseudomonas savastanoi pv. phaseolicola 1448A	GCA_000012205.1	ftp://ftp.ncbi.nlm.nih.gov/genomes/all/GCA/000/012/205/GCA_000012205.1_ASM1220v1	ftp://ftp.ncbi.nlm.nih.gov/genomes/all/GCF/000/012/205/GCF_000012205.1_ASM1220v1	Pseudomonas savastanoi
144	Pseudomonas syringae pv. syringae B728a	GCA_000012245.1	ftp://ftp.ncbi.nlm.nih.gov/genomes/all/GCA/000/012/245/GCA_000012245.1_ASM1224v1	ftp://ftp.ncbi.nlm.nih.gov/genomes/all/GCF/000/012/245/GCF_000012245.1_ASM1224v1	Pseudomonas syringae
145	Pseudomonas protegens Pf-5	GCA_000012265.1	ftp://ftp.ncbi.nlm.nih.gov/genomes/all/GCA/000/012/265/GCA_000012265.1_ASM1226v1	ftp://ftp.ncbi.nlm.nih.gov/genomes/all/GCF/000/012/265/GCF_000012265.1_ASM1226v1	Pseudomonas protegens
162	Parabacteroides distasonis ATCC 8503	GCA_000012845.1	ftp://ftp.ncbi.nlm.nih.gov/genomes/all/GCA/000/012/845/GCA_000012845.1_ASM1284v1	ftp://ftp.ncbi.nlm.nih.gov/genomes/all/GCF/000/012/845/GCF_000012845.1_ASM1284v1	Parabacteroides distasonis
181	Desulfovibrio alaskensis G20	GCA_000012665.1	ftp://ftp.ncbi.nlm.nih.gov/genomes/all/GCA/000/012/665/GCA_000012665.1_ASM1266v1	ftp://ftp.ncbi.nlm.nih.gov/genomes/all/GCF/000/012/665/GCF_000012665.1_ASM1266v1	Desulfovibrio alaskensis
183	Clostridium perfringens ATCC 13124	GCA_000013285.1	ftp://ftp.ncbi.nlm.nih.gov/genomes/all/GCA/000/013/285/GCA_000013285.1_ASM1328v1	ftp://ftp.ncbi.nlm.nih.gov/genomes/all/GCF/000/013/285/GCF_000013285.1_ASM1328v1	Clostridium perfringens
184	Novosphingobium aromaticivorans DSM 12444	GCA_000013325.1	ftp://ftp.ncbi.nlm.nih.gov/genomes/all/GCA/000/013/325/GCA_000013325.1_ASM1332v1	ftp://ftp.ncbi.nlm.nih.gov/genomes/all/GCF/000/013/325/GCF_000013325.1_ASM1332v1	Novosphingobium aromaticivorans
188	Staphylococcus aureus subsp. aureus NCTC 8325	GCA_000013425.1	ftp://ftp.ncbi.nlm.nih.gov/genomes/all/GCA/000/013/425/GCA_000013425.1_ASM1342v1	ftp://ftp.ncbi.nlm.nih.gov/genomes/all/GCF/000/013/425/GCF_000013425.1_ASM1342v1	Staphylococcus aureus
193	Paraburkholderia xenovorans LB400	GCA_000013645.1	ftp://ftp.ncbi.nlm.nih.gov/genomes/all/GCA/000/013/645/GCA_000013645.1_ASM1364v1	ftp://ftp.ncbi.nlm.nih.gov/genomes/all/GCF/000/013/645/GCF_000013645.1_ASM1364v1	Paraburkholderia xenovorans
200	Clostridium novyi NT	GCA_000014125.1	ftp://ftp.ncbi.nlm.nih.gov/genomes/all/GCA/000/014/125/GCA_000014125.1_ASM1412v1	ftp://ftp.ncbi.nlm.nih.gov/genomes/all/GCF/000/014/125/GCF_000014125.1_ASM1412v1	Clostridium novyi
204	Streptococcus sanguinis SK36	GCA_000014205.1	ftp://ftp.ncbi.nlm.nih.gov/genomes/all/GCA/000/014/205/GCA_000014205.1_ASM1420v1	ftp://ftp.ncbi.nlm.nih.gov/genomes/all/GCF/000/014/205/GCF_000014205.1_ASM1420v1	Streptococcus sanguinis
217	Lactobacillus gasseri ATCC 33323 = JCM 1131	GCA_000014425.1	ftp://ftp.ncbi.nlm.nih.gov/genomes/all/GCA/000/014/425/GCA_000014425.1_ASM1442v1	ftp://ftp.ncbi.nlm.nih.gov/genomes/all/GCF/000/014/425/GCF_000014425.1_ASM1442v1	Lactobacillus gasseri
219	Lactobacillus brevis ATCC 367	GCA_000014465.1	ftp://ftp.ncbi.nlm.nih.gov/genomes/all/GCA/000/014/465/GCA_000014465.1_ASM1446v1	ftp://ftp.ncbi.nlm.nih.gov/genomes/all/GCF/000/014/465/GCF_000014465.1_ASM1446v1	Lactobacillus brevis
220	Pediococcus pentosaceus ATCC 25745	GCA_000014505.1	ftp://ftp.ncbi.nlm.nih.gov/genomes/all/GCA/000/014/505/GCA_000014505.1_ASM1450v1	ftp://ftp.ncbi.nlm.nih.gov/genomes/all/GCF/000/014/505/GCF_000014505.1_ASM1450v1	Pediococcus pentosaceus
221	Lactobacillus paracasei ATCC 334	GCA_000014525.1	ftp://ftp.ncbi.nlm.nih.gov/genomes/all/GCA/000/014/525/GCA_000014525.1_ASM1452v1	ftp://ftp.ncbi.nlm.nih.gov/genomes/all/GCF/000/014/525/GCF_000014525.1_ASM1452v1	Lactobacillus paracasei
239	Campylobacter fetus subsp. fetus 82-40	GCA_000015085.1	ftp://ftp.ncbi.nlm.nih.gov/genomes/all/GCA/000/015/085/GCA_000015085.1_ASM1508v1	ftp://ftp.ncbi.nlm.nih.gov/genomes/all/GCF/000/015/085/GCF_000015085.1_ASM1508v1	Campylobacter fetus
264	Actinobacillus pleuropneumoniae serovar 5b str. L20	GCA_000015885.1	ftp://ftp.ncbi.nlm.nih.gov/genomes/all/GCA/000/015/885/GCA_000015885.1_ASM1588v1	ftp://ftp.ncbi.nlm.nih.gov/genomes/all/GCF/000/015/885/GCF_000015885.1_ASM1588v1	Actinobacillus pleuropneumoniae
274	Rhodobacter sphaeroides ATCC 17025	GCA_000016405.1	ftp://ftp.ncbi.nlm.nih.gov/genomes/all/GCA/000/016/405/GCA_000016405.1_ASM1640v1	ftp://ftp.ncbi.nlm.nih.gov/genomes/all/GCF/000/016/405/GCF_000016405.1_ASM1640v1	Rhodobacter sphaeroides
276	Clostridium kluyveri DSM 555	GCA_000016505.1	ftp://ftp.ncbi.nlm.nih.gov/genomes/all/GCA/000/016/505/GCA_000016505.1_ASM1650v1	ftp://ftp.ncbi.nlm.nih.gov/genomes/all/GCF/000/016/505/GCF_000016505.1_ASM1650v1	Clostridium kluyveri
279	Pseudomonas mendocina ymp	GCA_000016565.1	ftp://ftp.ncbi.nlm.nih.gov/genomes/all/GCA/000/016/565/GCA_000016565.1_ASM1656v1	ftp://ftp.ncbi.nlm.nih.gov/genomes/all/GCF/000/016/565/GCF_000016565.1_ASM1656v1	Pseudomonas mendocina
293	Lactobacillus reuteri DSM 20016	GCA_000016825.1	ftp://ftp.ncbi.nlm.nih.gov/genomes/all/GCA/000/016/825/GCA_000016825.1_ASM1682v1	ftp://ftp.ncbi.nlm.nih.gov/genomes/all/GCF/000/016/825/GCF_000016825.1_ASM1682v1	Lactobacillus reuteri
299	Streptococcus gordonii str. Challis substr. CH1	GCA_000017005.1	ftp://ftp.ncbi.nlm.nih.gov/genomes/all/GCA/000/017/005/GCA_000017005.1_ASM1700v1	ftp://ftp.ncbi.nlm.nih.gov/genomes/all/GCF/000/017/005/GCF_000017005.1_ASM1700v1	Streptococcus gordonii
301	Clostridium botulinum A str. Hall	GCA_000017045.1	ftp://ftp.ncbi.nlm.nih.gov/genomes/all/GCA/000/017/045/GCA_000017045.1_ASM1704v1	ftp://ftp.ncbi.nlm.nih.gov/genomes/all/GCF/000/017/045/GCF_000017045.1_ASM1704v1	Clostridium botulinum
308	Actinobacillus succinogenes 130Z	GCA_000017245.1	ftp://ftp.ncbi.nlm.nih.gov/genomes/all/GCA/000/017/245/GCA_000017245.1_ASM1724v1	ftp://ftp.ncbi.nlm.nih.gov/genomes/all/GCF/000/017/245/GCF_000017245.1_ASM1724v1	Actinobacillus succinogenes
309	Phenylobacterium zucineum HLK1	GCA_000017265.1	ftp://ftp.ncbi.nlm.nih.gov/genomes/all/GCA/000/017/265/GCA_000017265.1_ASM1726v1	ftp://ftp.ncbi.nlm.nih.gov/genomes/all/GCF/000/017/265/GCF_000017265.1_ASM1726v1	Phenylobacterium zucineum
320	Campylobacter hominis ATCC BAA-381	GCA_000017585.1	ftp://ftp.ncbi.nlm.nih.gov/genomes/all/GCA/000/017/585/GCA_000017585.1_ASM1758v1	ftp://ftp.ncbi.nlm.nih.gov/genomes/all/GCF/000/017/585/GCF_000017585.1_ASM1758v1	Campylobacter hominis
322	Corynebacterium terpenotabidum Y-11	GCA_000418365.1	ftp://ftp.ncbi.nlm.nih.gov/genomes/all/GCA/000/418/365/GCA_000418365.1_ASM41836v1	ftp://ftp.ncbi.nlm.nih.gov/genomes/all/GCF/000/418/365/GCF_000418365.1_ASM41836v1	Corynebacterium terpenotabidum
324	Firmicutes bacterium M10-2	GCA_000403415.2	ftp://ftp.ncbi.nlm.nih.gov/genomes/all/GCA/000/403/415/GCA_000403415.2_Firm_bact_M10-2_V1	ftp://ftp.ncbi.nlm.nih.gov/genomes/all/GCF/000/403/415/GCF_000403415.2_Firm_bact_M10-2_V1	Firmicutes bacterium
327	Paenibacillus barengoltzii G22	GCA_000403375.2	ftp://ftp.ncbi.nlm.nih.gov/genomes/all/GCA/000/403/375/GCA_000403375.2_Paen_bare_G22_V1	ftp://ftp.ncbi.nlm.nih.gov/genomes/all/GCF/000/403/375/GCF_000403375.2_Paen_bare_G22_V1	Paenibacillus barengoltzii
328	Enterorhabdus caecimuris B7	GCA_000403355.2	ftp://ftp.ncbi.nlm.nih.gov/genomes/all/GCA/000/403/355/GCA_000403355.2_Ente_caec_B7_V1	ftp://ftp.ncbi.nlm.nih.gov/genomes/all/GCF/000/403/355/GCF_000403355.2_Ente_caec_B7_V1	Enterorhabdus caecimuris
330	Lachnospiraceae bacterium COE1	GCA_000403335.2	ftp://ftp.ncbi.nlm.nih.gov/genomes/all/GCA/000/403/335/GCA_000403335.2_Lach_bact_COE1_V1	ftp://ftp.ncbi.nlm.nih.gov/genomes/all/GCF/000/403/335/GCF_000403335.2_Lach_bact_COE1_V1	Lachnospiraceae bacterium
331	Lachnospiraceae bacterium A2	GCA_000403315.2	ftp://ftp.ncbi.nlm.nih.gov/genomes/all/GCA/000/403/315/GCA_000403315.2_Lach_bact_A2_V1	ftp://ftp.ncbi.nlm.nih.gov/genomes/all/GCF/000/403/315/GCF_000403315.2_Lach_bact_A2_V1	Lachnospiraceae bacterium
333	Lachnospiraceae bacterium 3-2	GCA_000403475.2	ftp://ftp.ncbi.nlm.nih.gov/genomes/all/GCA/000/403/475/GCA_000403475.2_Lach_bact_3-2_V1	ftp://ftp.ncbi.nlm.nih.gov/genomes/all/GCF/000/403/475/GCF_000403475.2_Lach_bact_3-2_V1	Lachnospiraceae bacterium
337	Citrobacter koseri ATCC BAA-895	GCA_000018045.1	ftp://ftp.ncbi.nlm.nih.gov/genomes/all/GCA/000/018/045/GCA_000018045.1_ASM1804v1	ftp://ftp.ncbi.nlm.nih.gov/genomes/all/GCF/000/018/045/GCF_000018045.1_ASM1804v1	Citrobacter koseri
363	Lachnoclostridium phytofermentans ISDg	GCA_000018685.1	ftp://ftp.ncbi.nlm.nih.gov/genomes/all/GCA/000/018/685/GCA_000018685.1_ASM1868v1	ftp://ftp.ncbi.nlm.nih.gov/genomes/all/GCF/000/018/685/GCF_000018685.1_ASM1868v1	Lachnoclostridium phytofermentans
368	Varibaculum cambriense DSM 15806	GCA_000420065.1	ftp://ftp.ncbi.nlm.nih.gov/genomes/all/GCA/000/420/065/GCA_000420065.1_ASM42006v1	ftp://ftp.ncbi.nlm.nih.gov/genomes/all/GCF/000/420/065/GCF_000420065.1_ASM42006v1	Varibaculum cambriense
375	Methylorubrum extorquens PA1	GCA_000018845.1	ftp://ftp.ncbi.nlm.nih.gov/genomes/all/GCA/000/018/845/GCA_000018845.1_ASM1884v1	ftp://ftp.ncbi.nlm.nih.gov/genomes/all/GCF/000/018/845/GCF_000018845.1_ASM1884v1	Methylorubrum extorquens
382	Weissella halotolerans DSM 20190	GCA_000420365.1	ftp://ftp.ncbi.nlm.nih.gov/genomes/all/GCA/000/420/365/GCA_000420365.1_ASM42036v1	ftp://ftp.ncbi.nlm.nih.gov/genomes/all/GCF/000/420/365/GCF_000420365.1_ASM42036v1	Weissella halotolerans
384	Actinomyces neuii subsp. neuii DSM 8576	GCA_000420405.1	ftp://ftp.ncbi.nlm.nih.gov/genomes/all/GCA/000/420/405/GCA_000420405.1_ASM42040v1	ftp://ftp.ncbi.nlm.nih.gov/genomes/all/GCF/000/420/405/GCF_000420405.1_ASM42040v1	Actinomyces neuii
385	Actinomyces vaccimaxillae DSM 15804	GCA_000420425.1	ftp://ftp.ncbi.nlm.nih.gov/genomes/all/GCA/000/420/425/GCA_000420425.1_ASM42042v1	ftp://ftp.ncbi.nlm.nih.gov/genomes/all/GCF/000/420/425/GCF_000420425.1_ASM42042v1	Actinomyces vaccimaxillae
388	Desulfovibrio desulfuricans DSM 642	GCA_000420465.1	ftp://ftp.ncbi.nlm.nih.gov/genomes/all/GCA/000/420/465/GCA_000420465.1_ASM42046v1	ftp://ftp.ncbi.nlm.nih.gov/genomes/all/GCF/000/420/465/GCF_000420465.1_ASM42046v1	Desulfovibrio desulfuricans
389	Desulfovibrio longus DSM 6739	GCA_000420485.1	ftp://ftp.ncbi.nlm.nih.gov/genomes/all/GCA/000/420/485/GCA_000420485.1_ASM42048v1	ftp://ftp.ncbi.nlm.nih.gov/genomes/all/GCF/000/420/485/GCF_000420485.1_ASM42048v1	Desulfovibrio longus
390	Alloscardovia omnicolens DSM 21503	GCA_000420505.1	ftp://ftp.ncbi.nlm.nih.gov/genomes/all/GCA/000/420/505/GCA_000420505.1_ASM42050v1	ftp://ftp.ncbi.nlm.nih.gov/genomes/all/GCF/000/420/505/GCF_000420505.1_ASM42050v1	Alloscardovia omnicolens
393	Corynebacterium massiliense DSM 45435	GCA_000420605.1	ftp://ftp.ncbi.nlm.nih.gov/genomes/all/GCA/000/420/605/GCA_000420605.1_ASM42060v1	ftp://ftp.ncbi.nlm.nih.gov/genomes/all/GCF/000/420/605/GCF_000420605.1_ASM42060v1	Corynebacterium massiliense
404	Streptococcus hyovaginalis DSM 12219	GCA_000420785.1	ftp://ftp.ncbi.nlm.nih.gov/genomes/all/GCA/000/420/785/GCA_000420785.1_ASM42078v1	ftp://ftp.ncbi.nlm.nih.gov/genomes/all/GCF/000/420/785/GCF_000420785.1_ASM42078v1	Streptococcus hyovaginalis
409	Lachnospiraceae bacterium NK4A136	GCA_000420925.1	ftp://ftp.ncbi.nlm.nih.gov/genomes/all/GCA/000/420/925/GCA_000420925.1_ASM42092v1	ftp://ftp.ncbi.nlm.nih.gov/genomes/all/GCF/000/420/925/GCF_000420925.1_ASM42092v1	Lachnospiraceae bacterium
410	Campylobacter lari RM2100	GCA_000019205.1	ftp://ftp.ncbi.nlm.nih.gov/genomes/all/GCA/000/019/205/GCA_000019205.1_ASM1920v1	ftp://ftp.ncbi.nlm.nih.gov/genomes/all/GCF/000/019/205/GCF_000019205.1_ASM1920v1	Campylobacter lari
412	Clostridiales bacterium NK3B98	GCA_000421005.1	ftp://ftp.ncbi.nlm.nih.gov/genomes/all/GCA/000/421/005/GCA_000421005.1_ASM42100v1	ftp://ftp.ncbi.nlm.nih.gov/genomes/all/GCF/000/421/005/GCF_000421005.1_ASM42100v1	Clostridiales bacterium
413	Lachnospiraceae bacterium NK4A179	GCA_000421045.1	ftp://ftp.ncbi.nlm.nih.gov/genomes/all/GCA/000/421/045/GCA_000421045.1_ASM42104v1	ftp://ftp.ncbi.nlm.nih.gov/genomes/all/GCF/000/421/045/GCF_000421045.1_ASM42104v1	Lachnospiraceae bacterium
427	Treponema bryantii NK4A124	GCA_000421345.1	ftp://ftp.ncbi.nlm.nih.gov/genomes/all/GCA/000/421/345/GCA_000421345.1_ASM42134v1	ftp://ftp.ncbi.nlm.nih.gov/genomes/all/GCF/000/421/345/GCF_000421345.1_ASM42134v1	Treponema bryantii
440	Klebsiella variicola	GCA_000019565.1	ftp://ftp.ncbi.nlm.nih.gov/genomes/all/GCA/000/019/565/GCA_000019565.1_ASM1956v1	ftp://ftp.ncbi.nlm.nih.gov/genomes/all/GCF/000/019/565/GCF_000019565.1_ASM1956v1	Klebsiella variicola
444	Nesterenkonia alba DSM 19423	GCA_000421745.1	ftp://ftp.ncbi.nlm.nih.gov/genomes/all/GCA/000/421/745/GCA_000421745.1_ASM42174v1	ftp://ftp.ncbi.nlm.nih.gov/genomes/all/GCF/000/421/745/GCF_000421745.1_ASM42174v1	Nesterenkonia alba
445	Pseudomonas caeni DSM 24390	GCA_000421765.1	ftp://ftp.ncbi.nlm.nih.gov/genomes/all/GCA/000/421/765/GCA_000421765.1_ASM42176v1	ftp://ftp.ncbi.nlm.nih.gov/genomes/all/GCF/000/421/765/GCF_000421765.1_ASM42176v1	Pseudomonas caeni
454	Methylobacterium radiotolerans JCM 2831	GCA_000019725.1	ftp://ftp.ncbi.nlm.nih.gov/genomes/all/GCA/000/019/725/GCA_000019725.1_ASM1972v1	ftp://ftp.ncbi.nlm.nih.gov/genomes/all/GCF/000/019/725/GCF_000019725.1_ASM1972v1	Methylobacterium radiotolerans
459	Desulfovibrio alkalitolerans DSM 16529	GCA_000422245.1	ftp://ftp.ncbi.nlm.nih.gov/genomes/all/GCA/000/422/245/GCA_000422245.1_D_alkalitolerans_DSM16529_v1.0	ftp://ftp.ncbi.nlm.nih.gov/genomes/all/GCF/000/422/245/GCF_000422245.1_D_alkalitolerans_DSM16529_v1.0	Desulfovibrio alkalitolerans
463	Methylorubrum populi BJ001	GCA_000019945.1	ftp://ftp.ncbi.nlm.nih.gov/genomes/all/GCA/000/019/945/GCA_000019945.1_ASM1994v1	ftp://ftp.ncbi.nlm.nih.gov/genomes/all/GCF/000/019/945/GCF_000019945.1_ASM1994v1	Methylorubrum populi
468	Paraburkholderia phymatum STM815	GCA_000020045.1	ftp://ftp.ncbi.nlm.nih.gov/genomes/all/GCA/000/020/045/GCA_000020045.1_ASM2004v1	ftp://ftp.ncbi.nlm.nih.gov/genomes/all/GCF/000/020/045/GCF_000020045.1_ASM2004v1	Paraburkholderia phymatum
472	Paraburkholderia phytofirmans PsJN	GCA_000020125.1	ftp://ftp.ncbi.nlm.nih.gov/genomes/all/GCA/000/020/125/GCA_000020125.1_ASM2012v1	ftp://ftp.ncbi.nlm.nih.gov/genomes/all/GCF/000/020/125/GCF_000020125.1_ASM2012v1	Paraburkholderia phytofirmans
475	Akkermansia muciniphila ATCC BAA-835	GCA_000020225.1	ftp://ftp.ncbi.nlm.nih.gov/genomes/all/GCA/000/020/225/GCA_000020225.1_ASM2022v1	ftp://ftp.ncbi.nlm.nih.gov/genomes/all/GCF/000/020/225/GCF_000020225.1_ASM2022v1	Akkermansia muciniphila
477	Firmicutes bacterium CAG:555	GCA_000431075.1	ftp://ftp.ncbi.nlm.nih.gov/genomes/all/GCA/000/431/075/GCA_000431075.1_MGS555	ftp://ftp.ncbi.nlm.nih.gov/genomes/all/GCF/000/431/075/GCF_000431075.1_MGS555	Firmicutes bacterium
479	Blautia hydrogenotrophica CAG:147	GCA_000431095.1	ftp://ftp.ncbi.nlm.nih.gov/genomes/all/GCA/000/431/095/GCA_000431095.1_MGS147	ftp://ftp.ncbi.nlm.nih.gov/genomes/all/GCF/000/431/095/GCF_000431095.1_MGS147	Blautia hydrogenotrophica
481	Clostridium bolteae CAG:59	GCA_000431175.1	ftp://ftp.ncbi.nlm.nih.gov/genomes/all/GCA/000/431/175/GCA_000431175.1_MGS59	ftp://ftp.ncbi.nlm.nih.gov/genomes/all/GCF/000/431/175/GCF_000431175.1_MGS59	Clostridium bolteae
483	Acidaminococcus intestini CAG:325	GCA_000431295.1	ftp://ftp.ncbi.nlm.nih.gov/genomes/all/GCA/000/431/295/GCA_000431295.1_MGS325	ftp://ftp.ncbi.nlm.nih.gov/genomes/all/GCF/000/431/295/GCF_000431295.1_MGS325	Acidaminococcus intestini
485	Parabacteroides johnsonii CAG:246	GCA_000431255.1	ftp://ftp.ncbi.nlm.nih.gov/genomes/all/GCA/000/431/255/GCA_000431255.1_MGS246	ftp://ftp.ncbi.nlm.nih.gov/genomes/all/GCF/000/431/255/GCF_000431255.1_MGS246	Parabacteroides johnsonii
488	Peptostreptococcus anaerobius CAG:621	GCA_000431415.1	ftp://ftp.ncbi.nlm.nih.gov/genomes/all/GCA/000/431/415/GCA_000431415.1_MGS621	ftp://ftp.ncbi.nlm.nih.gov/genomes/all/GCF/000/431/415/GCF_000431415.1_MGS621	Peptostreptococcus anaerobius
490	Parasutterella excrementihominis CAG:233	GCA_000431455.1	ftp://ftp.ncbi.nlm.nih.gov/genomes/all/GCA/000/431/455/GCA_000431455.1_MGS233	ftp://ftp.ncbi.nlm.nih.gov/genomes/all/GCF/000/431/455/GCF_000431455.1_MGS233	Parasutterella excrementihominis
491	Lachnospiraceae bacterium CAG:364	GCA_000431475.1	ftp://ftp.ncbi.nlm.nih.gov/genomes/all/GCA/000/431/475/GCA_000431475.1_MGS364	ftp://ftp.ncbi.nlm.nih.gov/genomes/all/GCF/000/431/475/GCF_000431475.1_MGS364	Lachnospiraceae bacterium
493	Firmicutes bacterium CAG:791	GCA_000431495.1	ftp://ftp.ncbi.nlm.nih.gov/genomes/all/GCA/000/431/495/GCA_000431495.1_MGS791	ftp://ftp.ncbi.nlm.nih.gov/genomes/all/GCF/000/431/495/GCF_000431495.1_MGS791	Firmicutes bacterium
495	Firmicutes bacterium CAG:83	GCA_000431575.1	ftp://ftp.ncbi.nlm.nih.gov/genomes/all/GCA/000/431/575/GCA_000431575.1_MGS83	ftp://ftp.ncbi.nlm.nih.gov/genomes/all/GCF/000/431/575/GCF_000431575.1_MGS83	Firmicutes bacterium
497	Firmicutes bacterium CAG:41	GCA_000431615.1	ftp://ftp.ncbi.nlm.nih.gov/genomes/all/GCA/000/431/615/GCA_000431615.1_MGS41	ftp://ftp.ncbi.nlm.nih.gov/genomes/all/GCF/000/431/615/GCF_000431615.1_MGS41	Firmicutes bacterium
498	Clostridium nexile CAG:348	GCA_000431655.1	ftp://ftp.ncbi.nlm.nih.gov/genomes/all/GCA/000/431/655/GCA_000431655.1_MGS348	ftp://ftp.ncbi.nlm.nih.gov/genomes/all/GCF/000/431/655/GCF_000431655.1_MGS348	Clostridium nexile
500	Bifidobacterium longum CAG:69	GCA_000431755.1	ftp://ftp.ncbi.nlm.nih.gov/genomes/all/GCA/000/431/755/GCA_000431755.1_MGS69	ftp://ftp.ncbi.nlm.nih.gov/genomes/all/GCF/000/431/755/GCF_000431755.1_MGS69	Bifidobacterium longum
504	Firmicutes bacterium CAG:24	GCA_000431875.1	ftp://ftp.ncbi.nlm.nih.gov/genomes/all/GCA/000/431/875/GCA_000431875.1_MGS24	ftp://ftp.ncbi.nlm.nih.gov/genomes/all/GCF/000/431/875/GCF_000431875.1_MGS24	Firmicutes bacterium
508	Clostridium leptum CAG:27	GCA_000431955.1	ftp://ftp.ncbi.nlm.nih.gov/genomes/all/GCA/000/431/955/GCA_000431955.1_MGS27	ftp://ftp.ncbi.nlm.nih.gov/genomes/all/GCF/000/431/955/GCF_000431955.1_MGS27	Clostridium leptum
509	Roseburia inulinivorans CAG:15	GCA_000432035.1	ftp://ftp.ncbi.nlm.nih.gov/genomes/all/GCA/000/432/035/GCA_000432035.1_MGS15	ftp://ftp.ncbi.nlm.nih.gov/genomes/all/GCF/000/432/035/GCF_000432035.1_MGS15	Roseburia inulinivorans
511	Lactobacillus ruminis CAG:367	GCA_000432055.1	ftp://ftp.ncbi.nlm.nih.gov/genomes/all/GCA/000/432/055/GCA_000432055.1_MGS367	ftp://ftp.ncbi.nlm.nih.gov/genomes/all/GCF/000/432/055/GCF_000432055.1_MGS367	Lactobacillus ruminis
514	Firmicutes bacterium CAG:124	GCA_000432135.1	ftp://ftp.ncbi.nlm.nih.gov/genomes/all/GCA/000/432/135/GCA_000432135.1_MGS124	ftp://ftp.ncbi.nlm.nih.gov/genomes/all/GCF/000/432/135/GCF_000432135.1_MGS124	Firmicutes bacterium
515	Firmicutes bacterium CAG:424	GCA_000432195.1	ftp://ftp.ncbi.nlm.nih.gov/genomes/all/GCA/000/432/195/GCA_000432195.1_MGS424	ftp://ftp.ncbi.nlm.nih.gov/genomes/all/GCF/000/432/195/GCF_000432195.1_MGS424	Firmicutes bacterium
516	Eubacterium rectale CAG:36	GCA_000432235.1	ftp://ftp.ncbi.nlm.nih.gov/genomes/all/GCA/000/432/235/GCA_000432235.1_MGS36	ftp://ftp.ncbi.nlm.nih.gov/genomes/all/GCF/000/432/235/GCF_000432235.1_MGS36	Eubacterium rectale
521	Firmicutes bacterium CAG:103	GCA_000432375.1	ftp://ftp.ncbi.nlm.nih.gov/genomes/all/GCA/000/432/375/GCA_000432375.1_MGS103	ftp://ftp.ncbi.nlm.nih.gov/genomes/all/GCF/000/432/375/GCF_000432375.1_MGS103	Firmicutes bacterium
528	Sutterella wadsworthensis CAG:135	GCA_000432615.1	ftp://ftp.ncbi.nlm.nih.gov/genomes/all/GCA/000/432/615/GCA_000432615.1_MGS135	ftp://ftp.ncbi.nlm.nih.gov/genomes/all/GCF/000/432/615/GCF_000432615.1_MGS135	Sutterella wadsworthensis
529	Dorea formicigenerans CAG:28	GCA_000432635.1	ftp://ftp.ncbi.nlm.nih.gov/genomes/all/GCA/000/432/635/GCA_000432635.1_MGS28	ftp://ftp.ncbi.nlm.nih.gov/genomes/all/GCF/000/432/635/GCF_000432635.1_MGS28	Dorea formicigenerans
530	Alistipes finegoldii CAG:68	GCA_000432715.1	ftp://ftp.ncbi.nlm.nih.gov/genomes/all/GCA/000/432/715/GCA_000432715.1_MGS68	ftp://ftp.ncbi.nlm.nih.gov/genomes/all/GCF/000/432/715/GCF_000432715.1_MGS68	Alistipes finegoldii
531	Firmicutes bacterium CAG:822	GCA_000432855.1	ftp://ftp.ncbi.nlm.nih.gov/genomes/all/GCA/000/432/855/GCA_000432855.1_MGS822	ftp://ftp.ncbi.nlm.nih.gov/genomes/all/GCF/000/432/855/GCF_000432855.1_MGS822	Firmicutes bacterium
532	Firmicutes bacterium CAG:466	GCA_000432875.1	ftp://ftp.ncbi.nlm.nih.gov/genomes/all/GCA/000/432/875/GCA_000432875.1_MGS466	ftp://ftp.ncbi.nlm.nih.gov/genomes/all/GCF/000/432/875/GCF_000432875.1_MGS466	Firmicutes bacterium
533	Firmicutes bacterium CAG:449	GCA_000432895.1	ftp://ftp.ncbi.nlm.nih.gov/genomes/all/GCA/000/432/895/GCA_000432895.1_MGS449	ftp://ftp.ncbi.nlm.nih.gov/genomes/all/GCF/000/432/895/GCF_000432895.1_MGS449	Firmicutes bacterium
534	Firmicutes bacterium CAG:194	GCA_000432915.1	ftp://ftp.ncbi.nlm.nih.gov/genomes/all/GCA/000/432/915/GCA_000432915.1_MGS194	ftp://ftp.ncbi.nlm.nih.gov/genomes/all/GCF/000/432/915/GCF_000432915.1_MGS194	Firmicutes bacterium
535	Odoribacter laneus CAG:561	GCA_000432935.1	ftp://ftp.ncbi.nlm.nih.gov/genomes/all/GCA/000/432/935/GCA_000432935.1_MGS561	ftp://ftp.ncbi.nlm.nih.gov/genomes/all/GCF/000/432/935/GCF_000432935.1_MGS561	Odoribacter laneus
538	Firmicutes bacterium CAG:631	GCA_000433015.1	ftp://ftp.ncbi.nlm.nih.gov/genomes/all/GCA/000/433/015/GCA_000433015.1_MGS631	ftp://ftp.ncbi.nlm.nih.gov/genomes/all/GCF/000/433/015/GCF_000433015.1_MGS631	Firmicutes bacterium
541	Firmicutes bacterium CAG:129	GCA_000433195.1	ftp://ftp.ncbi.nlm.nih.gov/genomes/all/GCA/000/433/195/GCA_000433195.1_MGS129	ftp://ftp.ncbi.nlm.nih.gov/genomes/all/GCF/000/433/195/GCF_000433195.1_MGS129	Firmicutes bacterium
542	Desulfovibrio vulgaris str. 'Miyazaki F'	GCA_000021385.1	ftp://ftp.ncbi.nlm.nih.gov/genomes/all/GCA/000/021/385/GCA_000021385.1_ASM2138v1	ftp://ftp.ncbi.nlm.nih.gov/genomes/all/GCF/000/021/385/GCF_000021385.1_ASM2138v1	Desulfovibrio vulgaris
543	Dialister invisus CAG:218	GCA_000433275.1	ftp://ftp.ncbi.nlm.nih.gov/genomes/all/GCA/000/433/275/GCA_000433275.1_MGS218	ftp://ftp.ncbi.nlm.nih.gov/genomes/all/GCF/000/433/275/GCF_000433275.1_MGS218	Dialister invisus
544	Bifidobacterium animalis subsp. lactis AD011	GCA_000021425.1	ftp://ftp.ncbi.nlm.nih.gov/genomes/all/GCA/000/021/425/GCA_000021425.1_ASM2142v1	ftp://ftp.ncbi.nlm.nih.gov/genomes/all/GCF/000/021/425/GCF_000021425.1_ASM2142v1	Bifidobacterium animalis
545	Coprococcus eutactus CAG:665	GCA_000433295.1	ftp://ftp.ncbi.nlm.nih.gov/genomes/all/GCA/000/433/295/GCA_000433295.1_MGS665	ftp://ftp.ncbi.nlm.nih.gov/genomes/all/GCF/000/433/295/GCF_000433295.1_MGS665	Coprococcus eutactus
546	Firmicutes bacterium CAG:345	GCA_000433315.1	ftp://ftp.ncbi.nlm.nih.gov/genomes/all/GCA/000/433/315/GCA_000433315.1_MGS345	ftp://ftp.ncbi.nlm.nih.gov/genomes/all/GCF/000/433/315/GCF_000433315.1_MGS345	Firmicutes bacterium
548	Clostridium hathewayi CAG:224	GCA_000433395.1	ftp://ftp.ncbi.nlm.nih.gov/genomes/all/GCA/000/433/395/GCA_000433395.1_MGS224	ftp://ftp.ncbi.nlm.nih.gov/genomes/all/GCF/000/433/395/GCF_000433395.1_MGS224	Clostridium hathewayi
551	Firmicutes bacterium CAG:272	GCA_000433515.1	ftp://ftp.ncbi.nlm.nih.gov/genomes/all/GCA/000/433/515/GCA_000433515.1_MGS272	ftp://ftp.ncbi.nlm.nih.gov/genomes/all/GCF/000/433/515/GCF_000433515.1_MGS272	Firmicutes bacterium
556	Klebsiella variicola CAG:634	GCA_000433655.1	ftp://ftp.ncbi.nlm.nih.gov/genomes/all/GCA/000/433/655/GCA_000433655.1_MGS634	ftp://ftp.ncbi.nlm.nih.gov/genomes/all/GCF/000/433/655/GCF_000433655.1_MGS634	Klebsiella variicola
560	Firmicutes bacterium CAG:884	GCA_000433875.1	ftp://ftp.ncbi.nlm.nih.gov/genomes/all/GCA/000/433/875/GCA_000433875.1_MGS884	ftp://ftp.ncbi.nlm.nih.gov/genomes/all/GCF/000/433/875/GCF_000433875.1_MGS884	Firmicutes bacterium
565	Parabacteroides merdae CAG:48	GCA_000433955.1	ftp://ftp.ncbi.nlm.nih.gov/genomes/all/GCA/000/433/955/GCA_000433955.1_MGS48	ftp://ftp.ncbi.nlm.nih.gov/genomes/all/GCF/000/433/955/GCF_000433955.1_MGS48	Parabacteroides merdae
566	Firmicutes bacterium CAG:313	GCA_000433995.1	ftp://ftp.ncbi.nlm.nih.gov/genomes/all/GCA/000/433/995/GCA_000433995.1_MGS313	ftp://ftp.ncbi.nlm.nih.gov/genomes/all/GCF/000/433/995/GCF_000433995.1_MGS313	Firmicutes bacterium
567	Firmicutes bacterium CAG:212	GCA_000434075.1	ftp://ftp.ncbi.nlm.nih.gov/genomes/all/GCA/000/434/075/GCA_000434075.1_MGS212	ftp://ftp.ncbi.nlm.nih.gov/genomes/all/GCF/000/434/075/GCF_000434075.1_MGS212	Firmicutes bacterium
576	Firmicutes bacterium CAG:536	GCA_000434355.1	ftp://ftp.ncbi.nlm.nih.gov/genomes/all/GCA/000/434/355/GCA_000434355.1_MGS536	ftp://ftp.ncbi.nlm.nih.gov/genomes/all/GCF/000/434/355/GCF_000434355.1_MGS536	Firmicutes bacterium
578	Eubacterium eligens CAG:72	GCA_000434415.1	ftp://ftp.ncbi.nlm.nih.gov/genomes/all/GCA/000/434/415/GCA_000434415.1_MGS72	ftp://ftp.ncbi.nlm.nih.gov/genomes/all/GCF/000/434/415/GCF_000434415.1_MGS72	Eubacterium eligens
579	Firmicutes bacterium CAG:475	GCA_000434435.1	ftp://ftp.ncbi.nlm.nih.gov/genomes/all/GCA/000/434/435/GCA_000434435.1_MGS475	ftp://ftp.ncbi.nlm.nih.gov/genomes/all/GCF/000/434/435/GCF_000434435.1_MGS475	Firmicutes bacterium
580	Lachnospiraceae bacterium CAG:25	GCA_000434375.1	ftp://ftp.ncbi.nlm.nih.gov/genomes/all/GCA/000/434/375/GCA_000434375.1_MGS25	ftp://ftp.ncbi.nlm.nih.gov/genomes/all/GCF/000/434/375/GCF_000434375.1_MGS25	Lachnospiraceae bacterium
582	Methylobacterium nodulans ORS 2060	GCA_000022085.1	ftp://ftp.ncbi.nlm.nih.gov/genomes/all/GCA/000/022/085/GCA_000022085.1_ASM2208v1	ftp://ftp.ncbi.nlm.nih.gov/genomes/all/GCF/000/022/085/GCF_000022085.1_ASM2208v1	Methylobacterium nodulans
583	Firmicutes bacterium CAG:56	GCA_000434575.1	ftp://ftp.ncbi.nlm.nih.gov/genomes/all/GCA/000/434/575/GCA_000434575.1_MGS56	ftp://ftp.ncbi.nlm.nih.gov/genomes/all/GCF/000/434/575/GCF_000434575.1_MGS56	Firmicutes bacterium
584	Firmicutes bacterium CAG:110	GCA_000434635.1	ftp://ftp.ncbi.nlm.nih.gov/genomes/all/GCA/000/434/635/GCA_000434635.1_MGS110	ftp://ftp.ncbi.nlm.nih.gov/genomes/all/GCF/000/434/635/GCF_000434635.1_MGS110	Firmicutes bacterium
586	Firmicutes bacterium CAG:308	GCA_000434715.1	ftp://ftp.ncbi.nlm.nih.gov/genomes/all/GCA/000/434/715/GCA_000434715.1_MGS308	ftp://ftp.ncbi.nlm.nih.gov/genomes/all/GCF/000/434/715/GCF_000434715.1_MGS308	Firmicutes bacterium
588	Eubacterium siraeum CAG:80	GCA_000434795.1	ftp://ftp.ncbi.nlm.nih.gov/genomes/all/GCA/000/434/795/GCA_000434795.1_MGS80	ftp://ftp.ncbi.nlm.nih.gov/genomes/all/GCF/000/434/795/GCF_000434795.1_MGS80	Eubacterium siraeum
590	Proteobacteria bacterium CAG:139	GCA_000434815.1	ftp://ftp.ncbi.nlm.nih.gov/genomes/all/GCA/000/434/815/GCA_000434815.1_MGS139	ftp://ftp.ncbi.nlm.nih.gov/genomes/all/GCF/000/434/815/GCF_000434815.1_MGS139	Proteobacteria bacterium
591	Streptococcus thermophilus CAG:236	GCA_000434755.1	ftp://ftp.ncbi.nlm.nih.gov/genomes/all/GCA/000/434/755/GCA_000434755.1_MGS236	ftp://ftp.ncbi.nlm.nih.gov/genomes/all/GCF/000/434/755/GCF_000434755.1_MGS236	Streptococcus thermophilus
595	Firmicutes bacterium CAG:341	GCA_000434995.1	ftp://ftp.ncbi.nlm.nih.gov/genomes/all/GCA/000/434/995/GCA_000434995.1_MGS341	ftp://ftp.ncbi.nlm.nih.gov/genomes/all/GCF/000/434/995/GCF_000434995.1_MGS341	Firmicutes bacterium
598	Firmicutes bacterium CAG:65	GCA_000434955.1	ftp://ftp.ncbi.nlm.nih.gov/genomes/all/GCA/000/434/955/GCA_000434955.1_MGS65	ftp://ftp.ncbi.nlm.nih.gov/genomes/all/GCF/000/434/955/GCF_000434955.1_MGS65	Firmicutes bacterium
600	Roseburia intestinalis CAG:13	GCA_000435135.1	ftp://ftp.ncbi.nlm.nih.gov/genomes/all/GCA/000/435/135/GCA_000435135.1_MGS13	ftp://ftp.ncbi.nlm.nih.gov/genomes/all/GCF/000/435/135/GCF_000435135.1_MGS13	Roseburia intestinalis
601	Bifidobacterium adolescentis CAG:119	GCA_000435235.1	ftp://ftp.ncbi.nlm.nih.gov/genomes/all/GCA/000/435/235/GCA_000435235.1_MGS119	ftp://ftp.ncbi.nlm.nih.gov/genomes/all/GCF/000/435/235/GCF_000435235.1_MGS119	Bifidobacterium adolescentis
602	Prevotella copri CAG:164	GCA_000435255.1	ftp://ftp.ncbi.nlm.nih.gov/genomes/all/GCA/000/435/255/GCA_000435255.1_MGS164	ftp://ftp.ncbi.nlm.nih.gov/genomes/all/GCF/000/435/255/GCF_000435255.1_MGS164	Prevotella copri
603	Firmicutes bacterium CAG:114	GCA_000435295.1	ftp://ftp.ncbi.nlm.nih.gov/genomes/all/GCA/000/435/295/GCA_000435295.1_MGS114	ftp://ftp.ncbi.nlm.nih.gov/genomes/all/GCF/000/435/295/GCF_000435295.1_MGS114	Firmicutes bacterium
607	Firmicutes bacterium CAG:94	GCA_000435395.1	ftp://ftp.ncbi.nlm.nih.gov/genomes/all/GCA/000/435/395/GCA_000435395.1_MGS94	ftp://ftp.ncbi.nlm.nih.gov/genomes/all/GCF/000/435/395/GCF_000435395.1_MGS94	Firmicutes bacterium
610	Firmicutes bacterium CAG:552	GCA_000435495.1	ftp://ftp.ncbi.nlm.nih.gov/genomes/all/GCA/000/435/495/GCA_000435495.1_MGS552	ftp://ftp.ncbi.nlm.nih.gov/genomes/all/GCF/000/435/495/GCF_000435495.1_MGS552	Firmicutes bacterium
611	Firmicutes bacterium CAG:582	GCA_000435515.1	ftp://ftp.ncbi.nlm.nih.gov/genomes/all/GCA/000/435/515/GCA_000435515.1_MGS582	ftp://ftp.ncbi.nlm.nih.gov/genomes/all/GCF/000/435/515/GCF_000435515.1_MGS582	Firmicutes bacterium
612	Firmicutes bacterium CAG:176	GCA_000435555.1	ftp://ftp.ncbi.nlm.nih.gov/genomes/all/GCA/000/435/555/GCA_000435555.1_MGS176	ftp://ftp.ncbi.nlm.nih.gov/genomes/all/GCF/000/435/555/GCF_000435555.1_MGS176	Firmicutes bacterium
613	Firmicutes bacterium CAG:882	GCA_000435595.1	ftp://ftp.ncbi.nlm.nih.gov/genomes/all/GCA/000/435/595/GCA_000435595.1_MGS882	ftp://ftp.ncbi.nlm.nih.gov/genomes/all/GCF/000/435/595/GCF_000435595.1_MGS882	Firmicutes bacterium
614	Firmicutes bacterium CAG:238	GCA_000435615.1	ftp://ftp.ncbi.nlm.nih.gov/genomes/all/GCA/000/435/615/GCA_000435615.1_MGS238	ftp://ftp.ncbi.nlm.nih.gov/genomes/all/GCF/000/435/615/GCF_000435615.1_MGS238	Firmicutes bacterium
617	Lachnospiraceae bacterium CAG:215	GCA_000435695.1	ftp://ftp.ncbi.nlm.nih.gov/genomes/all/GCA/000/435/695/GCA_000435695.1_MGS215	ftp://ftp.ncbi.nlm.nih.gov/genomes/all/GCF/000/435/695/GCF_000435695.1_MGS215	Lachnospiraceae bacterium
618	Firmicutes bacterium CAG:145	GCA_000435715.1	ftp://ftp.ncbi.nlm.nih.gov/genomes/all/GCA/000/435/715/GCA_000435715.1_MGS145	ftp://ftp.ncbi.nlm.nih.gov/genomes/all/GCF/000/435/715/GCF_000435715.1_MGS145	Firmicutes bacterium
619	Odoribacter splanchnicus CAG:14	GCA_000435735.1	ftp://ftp.ncbi.nlm.nih.gov/genomes/all/GCA/000/435/735/GCA_000435735.1_MGS14	ftp://ftp.ncbi.nlm.nih.gov/genomes/all/GCF/000/435/735/GCF_000435735.1_MGS14	Odoribacter splanchnicus
620	Firmicutes bacterium CAG:270	GCA_000435775.1	ftp://ftp.ncbi.nlm.nih.gov/genomes/all/GCA/000/435/775/GCA_000435775.1_MGS270	ftp://ftp.ncbi.nlm.nih.gov/genomes/all/GCF/000/435/775/GCF_000435775.1_MGS270	Firmicutes bacterium
621	Corynebacterium aurimucosum ATCC 700975	GCA_000022905.1	ftp://ftp.ncbi.nlm.nih.gov/genomes/all/GCA/000/022/905/GCA_000022905.1_ASM2290v1	ftp://ftp.ncbi.nlm.nih.gov/genomes/all/GCF/000/022/905/GCF_000022905.1_ASM2290v1	Corynebacterium aurimucosum
622	Eubacterium hallii CAG:12	GCA_000435875.1	ftp://ftp.ncbi.nlm.nih.gov/genomes/all/GCA/000/435/875/GCA_000435875.1_MGS12	ftp://ftp.ncbi.nlm.nih.gov/genomes/all/GCF/000/435/875/GCF_000435875.1_MGS12	Eubacterium hallii
623	Bifidobacterium bifidum CAG:234	GCA_000435915.1	ftp://ftp.ncbi.nlm.nih.gov/genomes/all/GCA/000/435/915/GCA_000435915.1_MGS234	ftp://ftp.ncbi.nlm.nih.gov/genomes/all/GCF/000/435/915/GCF_000435915.1_MGS234	Bifidobacterium bifidum
624	Erysipelotrichaceae bacterium CAG:64	GCA_000435955.1	ftp://ftp.ncbi.nlm.nih.gov/genomes/all/GCA/000/435/955/GCA_000435955.1_MGS64	ftp://ftp.ncbi.nlm.nih.gov/genomes/all/GCF/000/435/955/GCF_000435955.1_MGS64	Erysipelotrichaceae bacterium
626	Firmicutes bacterium CAG:137	GCA_000435995.1	ftp://ftp.ncbi.nlm.nih.gov/genomes/all/GCA/000/435/995/GCA_000435995.1_MGS137	ftp://ftp.ncbi.nlm.nih.gov/genomes/all/GCF/000/435/995/GCF_000435995.1_MGS137	Firmicutes bacterium
630	Firmicutes bacterium CAG:534	GCA_000436115.1	ftp://ftp.ncbi.nlm.nih.gov/genomes/all/GCA/000/436/115/GCA_000436115.1_MGS534	ftp://ftp.ncbi.nlm.nih.gov/genomes/all/GCF/000/436/115/GCF_000436115.1_MGS534	Firmicutes bacterium
635	Firmicutes bacterium CAG:240	GCA_000436275.1	ftp://ftp.ncbi.nlm.nih.gov/genomes/all/GCA/000/436/275/GCA_000436275.1_MGS240	ftp://ftp.ncbi.nlm.nih.gov/genomes/all/GCF/000/436/275/GCF_000436275.1_MGS240	Firmicutes bacterium
636	Corynebacterium kroppenstedtii DSM 44385	GCA_000023145.1	ftp://ftp.ncbi.nlm.nih.gov/genomes/all/GCA/000/023/145/GCA_000023145.1_ASM2314v1	ftp://ftp.ncbi.nlm.nih.gov/genomes/all/GCF/000/023/145/GCF_000023145.1_ASM2314v1	Corynebacterium kroppenstedtii
638	Akkermansia muciniphila CAG:154	GCA_000436395.1	ftp://ftp.ncbi.nlm.nih.gov/genomes/all/GCA/000/436/395/GCA_000436395.1_MGS154	ftp://ftp.ncbi.nlm.nih.gov/genomes/all/GCF/000/436/395/GCF_000436395.1_MGS154	Akkermansia muciniphila
640	Firmicutes bacterium CAG:102	GCA_000436415.1	ftp://ftp.ncbi.nlm.nih.gov/genomes/all/GCA/000/436/415/GCA_000436415.1_MGS102	ftp://ftp.ncbi.nlm.nih.gov/genomes/all/GCF/000/436/415/GCF_000436415.1_MGS102	Firmicutes bacterium
643	Clostridium clostridioforme CAG:132	GCA_000436455.1	ftp://ftp.ncbi.nlm.nih.gov/genomes/all/GCA/000/436/455/GCA_000436455.1_MGS132	ftp://ftp.ncbi.nlm.nih.gov/genomes/all/GCF/000/436/455/GCF_000436455.1_MGS132	Clostridium clostridioforme
644	Alistipes putredinis CAG:67	GCA_000436355.1	ftp://ftp.ncbi.nlm.nih.gov/genomes/all/GCA/000/436/355/GCA_000436355.1_MGS67	ftp://ftp.ncbi.nlm.nih.gov/genomes/all/GCF/000/436/355/GCF_000436355.1_MGS67	Alistipes putredinis
654	Coprococcus comes CAG:19	GCA_000436715.1	ftp://ftp.ncbi.nlm.nih.gov/genomes/all/GCA/000/436/715/GCA_000436715.1_MGS19	ftp://ftp.ncbi.nlm.nih.gov/genomes/all/GCF/000/436/715/GCF_000436715.1_MGS19	Coprococcus comes
655	Firmicutes bacterium CAG:170	GCA_000436735.1	ftp://ftp.ncbi.nlm.nih.gov/genomes/all/GCA/000/436/735/GCA_000436735.1_MGS170	ftp://ftp.ncbi.nlm.nih.gov/genomes/all/GCF/000/436/735/GCF_000436735.1_MGS170	Firmicutes bacterium
656	Desulfovibrio salexigens DSM 2638	GCA_000023445.1	ftp://ftp.ncbi.nlm.nih.gov/genomes/all/GCA/000/023/445/GCA_000023445.1_ASM2344v1	ftp://ftp.ncbi.nlm.nih.gov/genomes/all/GCF/000/023/445/GCF_000023445.1_ASM2344v1	Desulfovibrio salexigens
657	Bifidobacterium pseudocatenulatum CAG:263	GCA_000436815.1	ftp://ftp.ncbi.nlm.nih.gov/genomes/all/GCA/000/436/815/GCA_000436815.1_MGS263	ftp://ftp.ncbi.nlm.nih.gov/genomes/all/GCF/000/436/815/GCF_000436815.1_MGS263	Bifidobacterium pseudocatenulatum
660	Paraprevotella clara CAG:116	GCA_000436895.1	ftp://ftp.ncbi.nlm.nih.gov/genomes/all/GCA/000/436/895/GCA_000436895.1_MGS116	ftp://ftp.ncbi.nlm.nih.gov/genomes/all/GCF/000/436/895/GCF_000436895.1_MGS116	Paraprevotella clara
662	Firmicutes bacterium CAG:227	GCA_000436935.1	ftp://ftp.ncbi.nlm.nih.gov/genomes/all/GCA/000/436/935/GCA_000436935.1_MGS227	ftp://ftp.ncbi.nlm.nih.gov/genomes/all/GCF/000/436/935/GCF_000436935.1_MGS227	Firmicutes bacterium
663	Ruminococcus obeum CAG:39	GCA_000436995.1	ftp://ftp.ncbi.nlm.nih.gov/genomes/all/GCA/000/436/995/GCA_000436995.1_MGS39	ftp://ftp.ncbi.nlm.nih.gov/genomes/all/GCF/000/436/995/GCF_000436995.1_MGS39	Ruminococcus obeum
674	Firmicutes bacterium CAG:460	GCA_000437355.1	ftp://ftp.ncbi.nlm.nih.gov/genomes/all/GCA/000/437/355/GCA_000437355.1_MGS460	ftp://ftp.ncbi.nlm.nih.gov/genomes/all/GCF/000/437/355/GCF_000437355.1_MGS460	Firmicutes bacterium
678	Leptotrichia buccalis C-1013-b	GCA_000023905.1	ftp://ftp.ncbi.nlm.nih.gov/genomes/all/GCA/000/023/905/GCA_000023905.1_ASM2390v1	ftp://ftp.ncbi.nlm.nih.gov/genomes/all/GCF/000/023/905/GCF_000023905.1_ASM2390v1	Leptotrichia buccalis
681	Prevotella stercorea CAG:629	GCA_000437535.1	ftp://ftp.ncbi.nlm.nih.gov/genomes/all/GCA/000/437/535/GCA_000437535.1_MGS629	ftp://ftp.ncbi.nlm.nih.gov/genomes/all/GCF/000/437/535/GCF_000437535.1_MGS629	Prevotella stercorea
684	Eubacterium dolichum CAG:375	GCA_000437615.1	ftp://ftp.ncbi.nlm.nih.gov/genomes/all/GCA/000/437/615/GCA_000437615.1_MGS375	ftp://ftp.ncbi.nlm.nih.gov/genomes/all/GCF/000/437/615/GCF_000437615.1_MGS375	Eubacterium dolichum
687	Firmicutes bacterium CAG:321	GCA_000437695.1	ftp://ftp.ncbi.nlm.nih.gov/genomes/all/GCA/000/437/695/GCA_000437695.1_MGS321	ftp://ftp.ncbi.nlm.nih.gov/genomes/all/GCF/000/437/695/GCF_000437695.1_MGS321	Firmicutes bacterium
690	Anaerococcus prevotii DSM 20548	GCA_000024105.1	ftp://ftp.ncbi.nlm.nih.gov/genomes/all/GCA/000/024/105/GCA_000024105.1_ASM2410v1	ftp://ftp.ncbi.nlm.nih.gov/genomes/all/GCF/000/024/105/GCF_000024105.1_ASM2410v1	Anaerococcus prevotii
693	Megasphaera elsdenii CAG:570	GCA_000437935.1	ftp://ftp.ncbi.nlm.nih.gov/genomes/all/GCA/000/437/935/GCA_000437935.1_MGS570	ftp://ftp.ncbi.nlm.nih.gov/genomes/all/GCF/000/437/935/GCF_000437935.1_MGS570	Megasphaera elsdenii
696	Eggerthella lenta DSM 2243	GCA_000024265.1	ftp://ftp.ncbi.nlm.nih.gov/genomes/all/GCA/000/024/265/GCA_000024265.1_ASM2426v1	ftp://ftp.ncbi.nlm.nih.gov/genomes/all/GCF/000/024/265/GCF_000024265.1_ASM2426v1	Eggerthella lenta
698	Atopobium parvulum DSM 20469	GCA_000024225.1	ftp://ftp.ncbi.nlm.nih.gov/genomes/all/GCA/000/024/225/GCA_000024225.1_ASM2422v1	ftp://ftp.ncbi.nlm.nih.gov/genomes/all/GCF/000/024/225/GCF_000024225.1_ASM2422v1	Atopobium parvulum
701	Streptococcus salivarius CAG:79	GCA_000438135.1	ftp://ftp.ncbi.nlm.nih.gov/genomes/all/GCA/000/438/135/GCA_000438135.1_MGS79	ftp://ftp.ncbi.nlm.nih.gov/genomes/all/GCF/000/438/135/GCF_000438135.1_MGS79	Streptococcus salivarius
702	Firmicutes bacterium CAG:95	GCA_000438155.1	ftp://ftp.ncbi.nlm.nih.gov/genomes/all/GCA/000/438/155/GCA_000438155.1_MGS95	ftp://ftp.ncbi.nlm.nih.gov/genomes/all/GCF/000/438/155/GCF_000438155.1_MGS95	Firmicutes bacterium
705	Clostridium clostridioforme CAG:511	GCA_000438215.1	ftp://ftp.ncbi.nlm.nih.gov/genomes/all/GCA/000/438/215/GCA_000438215.1_MGS511	ftp://ftp.ncbi.nlm.nih.gov/genomes/all/GCF/000/438/215/GCF_000438215.1_MGS511	Clostridium clostridioforme
712	Pseudomonas entomophila L48	GCA_000026105.1	ftp://ftp.ncbi.nlm.nih.gov/genomes/all/GCA/000/026/105/GCA_000026105.1_ASM2610v1	ftp://ftp.ncbi.nlm.nih.gov/genomes/all/GCF/000/026/105/GCF_000026105.1_ASM2610v1	Pseudomonas entomophila
716	Escherichia fergusonii ATCC 35469	GCA_000026225.1	ftp://ftp.ncbi.nlm.nih.gov/genomes/all/GCA/000/026/225/GCA_000026225.1_ASM2622v1	ftp://ftp.ncbi.nlm.nih.gov/genomes/all/GCF/000/026/225/GCF_000026225.1_ASM2622v1	Escherichia fergusonii
717	Proteobacteria bacterium JGI 0000113-P07	GCA_000438945.1	ftp://ftp.ncbi.nlm.nih.gov/genomes/all/GCA/000/438/945/GCA_000438945.1_ASM43894v1	ftp://ftp.ncbi.nlm.nih.gov/genomes/all/GCF/000/438/945/GCF_000438945.1_ASM43894v1	Proteobacteria bacterium
720	Terrisporobacter glycolicus ATCC 14880 = DSM 1288	GCA_000439105.1	ftp://ftp.ncbi.nlm.nih.gov/genomes/all/GCA/000/439/105/GCA_000439105.1_ASM43910v1	ftp://ftp.ncbi.nlm.nih.gov/genomes/all/GCF/000/439/105/GCF_000439105.1_ASM43910v1	Terrisporobacter glycolicus
721	Escherichia coli IAI39	GCA_000026345.1	ftp://ftp.ncbi.nlm.nih.gov/genomes/all/GCA/000/026/345/GCA_000026345.1_ASM2634v1	ftp://ftp.ncbi.nlm.nih.gov/genomes/all/GCF/000/026/345/GCF_000026345.1_ASM2634v1	Escherichia coli
722	Streptomyces afghaniensis 772	GCA_000415505.1	ftp://ftp.ncbi.nlm.nih.gov/genomes/all/GCA/000/415/505/GCA_000415505.1_STAFG	ftp://ftp.ncbi.nlm.nih.gov/genomes/all/GCF/000/415/505/GCF_000415505.1_STAFG	Streptomyces afghaniensis
724	Lactobacillus casei BL23	GCA_000026485.1	ftp://ftp.ncbi.nlm.nih.gov/genomes/all/GCA/000/026/485/GCA_000026485.1_ASM2648v1	ftp://ftp.ncbi.nlm.nih.gov/genomes/all/GCF/000/026/485/GCF_000026485.1_ASM2648v1	Lactobacillus casei
725	Lactobacillus rhamnosus GG	GCA_000026505.1	ftp://ftp.ncbi.nlm.nih.gov/genomes/all/GCA/000/026/505/GCA_000026505.1_ASM2650v1	ftp://ftp.ncbi.nlm.nih.gov/genomes/all/GCF/000/026/505/GCF_000026505.1_ASM2650v1	Lactobacillus rhamnosus
727	Streptococcus equi subsp. zooepidemicus	GCA_000026605.1	ftp://ftp.ncbi.nlm.nih.gov/genomes/all/GCA/000/026/605/GCA_000026605.1_ASM2660v1	ftp://ftp.ncbi.nlm.nih.gov/genomes/all/GCF/000/026/605/GCF_000026605.1_ASM2660v1	Streptococcus equi
731	Streptococcus suis BM407	GCA_000026745.1	ftp://ftp.ncbi.nlm.nih.gov/genomes/all/GCA/000/026/745/GCA_000026745.1_ASM2674v1	ftp://ftp.ncbi.nlm.nih.gov/genomes/all/GCF/000/026/745/GCF_000026745.1_ASM2674v1	Streptococcus suis
736	Streptococcus lutetiensis 033	GCA_000441535.1	ftp://ftp.ncbi.nlm.nih.gov/genomes/all/GCA/000/441/535/GCA_000441535.1_ASM44153v1	ftp://ftp.ncbi.nlm.nih.gov/genomes/all/GCF/000/441/535/GCF_000441535.1_ASM44153v1	Streptococcus lutetiensis
745	Corynebacterium maris DSM 45190	GCA_000442645.1	ftp://ftp.ncbi.nlm.nih.gov/genomes/all/GCA/000/442/645/GCA_000442645.1_ASM44264v1	ftp://ftp.ncbi.nlm.nih.gov/genomes/all/GCF/000/442/645/GCF_000442645.1_ASM44264v1	Corynebacterium maris
746	Lactobacillus amylovorus CAG:719	GCA_000442765.1	ftp://ftp.ncbi.nlm.nih.gov/genomes/all/GCA/000/442/765/GCA_000442765.1_MGS719	ftp://ftp.ncbi.nlm.nih.gov/genomes/all/GCF/000/442/765/GCF_000442765.1_MGS719	Lactobacillus amylovorus
749	Anaerococcus senegalensis JC48	GCA_000321005.2	ftp://ftp.ncbi.nlm.nih.gov/genomes/all/GCA/000/321/005/GCA_000321005.2_ASM32100v2	ftp://ftp.ncbi.nlm.nih.gov/genomes/all/GCF/000/321/005/GCF_000321005.1_ASM32100v2	Anaerococcus senegalensis
750	Fenollaria massiliensis	GCA_000312505.3	ftp://ftp.ncbi.nlm.nih.gov/genomes/all/GCA/000/312/505/GCA_000312505.3_Cb_9401234	ftp://ftp.ncbi.nlm.nih.gov/genomes/all/GCF/000/312/505/GCF_000312505.2_Cb_9401234	Fenollaria massiliensis
751	Anaerococcus pacaensis 9403502	GCA_000308255.3	ftp://ftp.ncbi.nlm.nih.gov/genomes/all/GCA/000/308/255/GCA_000308255.3_APac2	ftp://ftp.ncbi.nlm.nih.gov/genomes/all/GCF/000/308/255/GCF_000308255.2_APac2	Anaerococcus pacaensis
762	Streptomyces collinus Tu 365	GCA_000444875.1	ftp://ftp.ncbi.nlm.nih.gov/genomes/all/GCA/000/444/875/GCA_000444875.1_ASM44487v1	ftp://ftp.ncbi.nlm.nih.gov/genomes/all/GCF/000/444/875/GCF_000444875.1_ASM44487v1	Streptomyces collinus
766	Novosphingobium lindaniclasticum LE124	GCA_000445125.1	ftp://ftp.ncbi.nlm.nih.gov/genomes/all/GCA/000/445/125/GCA_000445125.1_ASM44512v1	ftp://ftp.ncbi.nlm.nih.gov/genomes/all/GCF/000/445/125/GCF_000445125.1_ASM44512v1	Novosphingobium lindaniclasticum
776	Treponema pedis str. T A4	GCA_000447675.1	ftp://ftp.ncbi.nlm.nih.gov/genomes/all/GCA/000/447/675/GCA_000447675.1_ASM44767v1	ftp://ftp.ncbi.nlm.nih.gov/genomes/all/GCF/000/447/675/GCF_000447675.1_ASM44767v1	Treponema pedis
781	Megasphaera massiliensis	GCA_000455225.1	ftp://ftp.ncbi.nlm.nih.gov/genomes/all/GCA/000/455/225/GCA_000455225.1_Megasphaera_massiliensis	ftp://ftp.ncbi.nlm.nih.gov/genomes/all/GCF/000/455/225/GCF_000455225.1_Megasphaera_massiliensis	Megasphaera massiliensis
782	Nesterenkonia massiliensis	GCA_000455245.1	ftp://ftp.ncbi.nlm.nih.gov/genomes/all/GCA/000/455/245/GCA_000455245.1_Nm_NP1	ftp://ftp.ncbi.nlm.nih.gov/genomes/all/GCF/000/455/245/GCF_000455245.1_Nm_NP1	Nesterenkonia massiliensis
783	Paenibacillus antibioticophila	GCA_000455265.1	ftp://ftp.ncbi.nlm.nih.gov/genomes/all/GCA/000/455/265/GCA_000455265.1_Pa_GD11	ftp://ftp.ncbi.nlm.nih.gov/genomes/all/GCF/000/455/265/GCF_000455265.1_Pa_GD11	Paenibacillus antibioticophila
789	Prevotella timonensis 4401737 = DSM 22865 = JCM 15640	GCA_000455445.1	ftp://ftp.ncbi.nlm.nih.gov/genomes/all/GCA/000/455/445/GCA_000455445.1_4401737	ftp://ftp.ncbi.nlm.nih.gov/genomes/all/GCF/000/455/445/GCF_000455445.1_4401737	Prevotella timonensis
792	Microbacterium maritypicum MF109	GCA_000455825.1	ftp://ftp.ncbi.nlm.nih.gov/genomes/all/GCA/000/455/825/GCA_000455825.1_ASM45582v1	ftp://ftp.ncbi.nlm.nih.gov/genomes/all/GCF/000/455/825/GCF_000455825.1_ASM45582v1	Microbacterium maritypicum
796	Streptococcus intermedius B196	GCA_000463355.1	ftp://ftp.ncbi.nlm.nih.gov/genomes/all/GCA/000/463/355/GCA_000463355.1_ASM46335v1	ftp://ftp.ncbi.nlm.nih.gov/genomes/all/GCF/000/463/355/GCF_000463355.1_ASM46335v1	Streptococcus intermedius
797	Streptococcus constellatus subsp. pharyngis C232	GCA_000463395.1	ftp://ftp.ncbi.nlm.nih.gov/genomes/all/GCA/000/463/395/GCA_000463395.1_ASM46339v1	ftp://ftp.ncbi.nlm.nih.gov/genomes/all/GCF/000/463/395/GCF_000463395.1_ASM46339v1	Streptococcus constellatus
798	Streptococcus anginosus C238	GCA_000463505.1	ftp://ftp.ncbi.nlm.nih.gov/genomes/all/GCA/000/463/505/GCA_000463505.1_ASM46350v1	ftp://ftp.ncbi.nlm.nih.gov/genomes/all/GCF/000/463/505/GCF_000463505.1_ASM46350v1	Streptococcus anginosus
803	Treponema socranskii subsp. socranskii VPI DR56BR1116 = ATCC 35536	GCA_000464455.1	ftp://ftp.ncbi.nlm.nih.gov/genomes/all/GCA/000/464/455/GCA_000464455.1_TrepsocrDR56BR1116v1.0	ftp://ftp.ncbi.nlm.nih.gov/genomes/all/GCF/000/464/455/GCF_000464455.1_TrepsocrDR56BR1116v1.0	Treponema socranskii
813	Microbacterium indicum DSM 19969	GCA_000422385.1	ftp://ftp.ncbi.nlm.nih.gov/genomes/all/GCA/000/422/385/GCA_000422385.1_ASM42238v1	ftp://ftp.ncbi.nlm.nih.gov/genomes/all/GCF/000/422/385/GCF_000422385.1_ASM42238v1	Microbacterium indicum
814	Microbacterium luticocti DSM 19459	GCA_000422405.1	ftp://ftp.ncbi.nlm.nih.gov/genomes/all/GCA/000/422/405/GCA_000422405.1_ASM42240v1	ftp://ftp.ncbi.nlm.nih.gov/genomes/all/GCF/000/422/405/GCF_000422405.1_ASM42240v1	Microbacterium luticocti
816	Paenibacillus assamensis DSM 18201	GCA_000422445.1	ftp://ftp.ncbi.nlm.nih.gov/genomes/all/GCA/000/422/445/GCA_000422445.1_ASM42244v1	ftp://ftp.ncbi.nlm.nih.gov/genomes/all/GCF/000/422/445/GCF_000422445.1_ASM42244v1	Paenibacillus assamensis
817	Paenibacillus harenae DSM 16969	GCA_000422465.1	ftp://ftp.ncbi.nlm.nih.gov/genomes/all/GCA/000/422/465/GCA_000422465.1_ASM42246v1	ftp://ftp.ncbi.nlm.nih.gov/genomes/all/GCF/000/422/465/GCF_000422465.1_ASM42246v1	Paenibacillus harenae
818	Paenibacillus pasadenensis DSM 19293	GCA_000422485.1	ftp://ftp.ncbi.nlm.nih.gov/genomes/all/GCA/000/422/485/GCA_000422485.1_ASM42248v1	ftp://ftp.ncbi.nlm.nih.gov/genomes/all/GCF/000/422/485/GCF_000422485.1_ASM42248v1	Paenibacillus pasadenensis
819	Paenibacillus pinihumi DSM 23905 = JCM 16419	GCA_000422505.1	ftp://ftp.ncbi.nlm.nih.gov/genomes/all/GCA/000/422/505/GCA_000422505.1_ASM42250v1	ftp://ftp.ncbi.nlm.nih.gov/genomes/all/GCF/000/422/505/GCF_000422505.1_ASM42250v1	Paenibacillus pinihumi
821	Enterorhabdus mucosicola DSM 19490	GCA_000422625.1	ftp://ftp.ncbi.nlm.nih.gov/genomes/all/GCA/000/422/625/GCA_000422625.1_ASM42262v1	ftp://ftp.ncbi.nlm.nih.gov/genomes/all/GCF/000/422/625/GCF_000422625.1_ASM42262v1	Enterorhabdus mucosicola
827	Microbacterium gubbeenense DSM 15944	GCA_000422745.1	ftp://ftp.ncbi.nlm.nih.gov/genomes/all/GCA/000/422/745/GCA_000422745.1_ASM42274v1	ftp://ftp.ncbi.nlm.nih.gov/genomes/all/GCF/000/422/745/GCF_000422745.1_ASM42274v1	Microbacterium gubbeenense
835	Paenibacillus alginolyticus DSM 5050 = NBRC 15375	GCA_000422905.1	ftp://ftp.ncbi.nlm.nih.gov/genomes/all/GCA/000/422/905/GCA_000422905.1_ASM42290v1	ftp://ftp.ncbi.nlm.nih.gov/genomes/all/GCF/000/422/905/GCF_000422905.1_ASM42290v1	Paenibacillus alginolyticus
847	Helcococcus sueciensis DSM 17243	GCA_000423145.1	ftp://ftp.ncbi.nlm.nih.gov/genomes/all/GCA/000/423/145/GCA_000423145.1_ASM42314v1	ftp://ftp.ncbi.nlm.nih.gov/genomes/all/GCF/000/423/145/GCF_000423145.1_ASM42314v1	Helcococcus sueciensis
852	Lactobacillus ceti DSM 22408	GCA_000423245.1	ftp://ftp.ncbi.nlm.nih.gov/genomes/all/GCA/000/423/245/GCA_000423245.1_ASM42324v1	ftp://ftp.ncbi.nlm.nih.gov/genomes/all/GCF/000/423/245/GCF_000423245.1_ASM42324v1	Lactobacillus ceti
853	Lactobacillus saerimneri DSM 16049	GCA_000423265.1	ftp://ftp.ncbi.nlm.nih.gov/genomes/all/GCA/000/423/265/GCA_000423265.1_ASM42326v1	ftp://ftp.ncbi.nlm.nih.gov/genomes/all/GCF/000/423/265/GCF_000423265.1_ASM42326v1	Lactobacillus saerimneri
857	Desulfovibrio aminophilus DSM 12254	GCA_000422565.1	ftp://ftp.ncbi.nlm.nih.gov/genomes/all/GCA/000/422/565/GCA_000422565.1_ASM42256v1	ftp://ftp.ncbi.nlm.nih.gov/genomes/all/GCF/000/422/565/GCF_000422565.1_ASM42256v1	Desulfovibrio aminophilus
863	Megamonas hypermegale DSM 1672	GCA_000423385.1	ftp://ftp.ncbi.nlm.nih.gov/genomes/all/GCA/000/423/385/GCA_000423385.1_ASM42338v1	ftp://ftp.ncbi.nlm.nih.gov/genomes/all/GCF/000/423/385/GCF_000423385.1_ASM42338v1	Megamonas hypermegale
872	Streptococcus devriesei DSM 19639	GCA_000423725.1	ftp://ftp.ncbi.nlm.nih.gov/genomes/all/GCA/000/423/725/GCA_000423725.1_ASM42372v1	ftp://ftp.ncbi.nlm.nih.gov/genomes/all/GCF/000/423/725/GCF_000423725.1_ASM42372v1	Streptococcus devriesei
873	Streptococcus plurextorum DSM 22810	GCA_000423745.1	ftp://ftp.ncbi.nlm.nih.gov/genomes/all/GCA/000/423/745/GCA_000423745.1_ASM42374v1	ftp://ftp.ncbi.nlm.nih.gov/genomes/all/GCF/000/423/745/GCF_000423745.1_ASM42374v1	Streptococcus plurextorum
874	Streptococcus porci DSM 23759	GCA_000423765.1	ftp://ftp.ncbi.nlm.nih.gov/genomes/all/GCA/000/423/765/GCA_000423765.1_ASM42376v1	ftp://ftp.ncbi.nlm.nih.gov/genomes/all/GCF/000/423/765/GCF_000423765.1_ASM42376v1	Streptococcus porci
889	Clostridium paraputrificum AGR2156	GCA_000424025.1	ftp://ftp.ncbi.nlm.nih.gov/genomes/all/GCA/000/424/025/GCA_000424025.1_ASM42402v1	ftp://ftp.ncbi.nlm.nih.gov/genomes/all/GCF/000/424/025/GCF_000424025.1_ASM42402v1	Clostridium paraputrificum
890	Blautia wexlerae AGR2146	GCA_000424085.1	ftp://ftp.ncbi.nlm.nih.gov/genomes/all/GCA/000/424/085/GCA_000424085.1_ASM42408v1	ftp://ftp.ncbi.nlm.nih.gov/genomes/all/GCF/000/424/085/GCF_000424085.1_ASM42408v1	Blautia wexlerae
891	Lachnospira multipara ATCC 19207	GCA_000424105.1	ftp://ftp.ncbi.nlm.nih.gov/genomes/all/GCA/000/424/105/GCA_000424105.1_ASM42410v1	ftp://ftp.ncbi.nlm.nih.gov/genomes/all/GCF/000/424/105/GCF_000424105.1_ASM42410v1	Lachnospira multipara
892	Clostridium cadaveris AGR2141	GCA_000424205.1	ftp://ftp.ncbi.nlm.nih.gov/genomes/all/GCA/000/424/205/GCA_000424205.1_ASM42420v1	ftp://ftp.ncbi.nlm.nih.gov/genomes/all/GCF/000/424/205/GCF_000424205.1_ASM42420v1	Clostridium cadaveris
894	Lachnospiraceae bacterium NK4A144	GCA_000424365.1	ftp://ftp.ncbi.nlm.nih.gov/genomes/all/GCA/000/424/365/GCA_000424365.1_ASM42436v1	ftp://ftp.ncbi.nlm.nih.gov/genomes/all/GCF/000/424/365/GCF_000424365.1_ASM42436v1	Lachnospiraceae bacterium
895	Butyrivibrio hungatei NK4A153	GCA_000424465.1	ftp://ftp.ncbi.nlm.nih.gov/genomes/all/GCA/000/424/465/GCA_000424465.1_ASM42446v1	ftp://ftp.ncbi.nlm.nih.gov/genomes/all/GCF/000/424/465/GCF_000424465.1_ASM42446v1	Butyrivibrio hungatei
901	Streptococcus castoreus DSM 17536	GCA_000425025.1	ftp://ftp.ncbi.nlm.nih.gov/genomes/all/GCA/000/425/025/GCA_000425025.1_ASM42502v1	ftp://ftp.ncbi.nlm.nih.gov/genomes/all/GCF/000/425/025/GCF_000425025.1_ASM42502v1	Streptococcus castoreus
904	Paenibacillus taiwanensis DSM 18679	GCA_000425125.1	ftp://ftp.ncbi.nlm.nih.gov/genomes/all/GCA/000/425/125/GCA_000425125.1_ASM42512v1	ftp://ftp.ncbi.nlm.nih.gov/genomes/all/GCF/000/425/125/GCF_000425125.1_ASM42512v1	Paenibacillus taiwanensis
918	Ruminococcus gauvreauii DSM 19829	GCA_000425525.1	ftp://ftp.ncbi.nlm.nih.gov/genomes/all/GCA/000/425/525/GCA_000425525.1_ASM42552v1	ftp://ftp.ncbi.nlm.nih.gov/genomes/all/GCF/000/425/525/GCF_000425525.1_ASM42552v1	Ruminococcus gauvreauii
919	Pseudomonas azotifigens DSM 17556	GCA_000425625.1	ftp://ftp.ncbi.nlm.nih.gov/genomes/all/GCA/000/425/625/GCA_000425625.1_ASM42562v1	ftp://ftp.ncbi.nlm.nih.gov/genomes/all/GCF/000/425/625/GCF_000425625.1_ASM42562v1	Pseudomonas azotifigens
921	Gemella cuniculi DSM 15828	GCA_000425665.1	ftp://ftp.ncbi.nlm.nih.gov/genomes/all/GCA/000/425/665/GCA_000425665.1_ASM42566v1	ftp://ftp.ncbi.nlm.nih.gov/genomes/all/GCF/000/425/665/GCF_000425665.1_ASM42566v1	Gemella cuniculi
925	Pseudomonas taiwanensis DSM 21245	GCA_000425785.1	ftp://ftp.ncbi.nlm.nih.gov/genomes/all/GCA/000/425/785/GCA_000425785.1_ASM42578v1	ftp://ftp.ncbi.nlm.nih.gov/genomes/all/GCF/000/425/785/GCF_000425785.1_ASM42578v1	Pseudomonas taiwanensis
926	Pseudomonas vranovensis DSM 16006	GCA_000425805.1	ftp://ftp.ncbi.nlm.nih.gov/genomes/all/GCA/000/425/805/GCA_000425805.1_ASM42580v1	ftp://ftp.ncbi.nlm.nih.gov/genomes/all/GCF/000/425/805/GCF_000425805.1_ASM42580v1	Pseudomonas vranovensis
930	Lactobacillus harbinensis DSM 16991	GCA_000425885.1	ftp://ftp.ncbi.nlm.nih.gov/genomes/all/GCA/000/425/885/GCA_000425885.1_ASM42588v1	ftp://ftp.ncbi.nlm.nih.gov/genomes/all/GCF/000/425/885/GCF_000425885.1_ASM42588v1	Lactobacillus harbinensis
931	Lactobacillus psittaci DSM 15354	GCA_000425905.1	ftp://ftp.ncbi.nlm.nih.gov/genomes/all/GCA/000/425/905/GCA_000425905.1_ASM42590v1	ftp://ftp.ncbi.nlm.nih.gov/genomes/all/GCF/000/425/905/GCF_000425905.1_ASM42590v1	Lactobacillus psittaci
932	Desulfovibrio zosterae DSM 11974	GCA_000425265.1	ftp://ftp.ncbi.nlm.nih.gov/genomes/all/GCA/000/425/265/GCA_000425265.1_ASM42526v1	ftp://ftp.ncbi.nlm.nih.gov/genomes/all/GCF/000/425/265/GCF_000425265.1_ASM42526v1	Desulfovibrio zosterae
944	Paenibacillus panacisoli DSM 21345	GCA_000426545.1	ftp://ftp.ncbi.nlm.nih.gov/genomes/all/GCA/000/426/545/GCA_000426545.1_ASM42654v1	ftp://ftp.ncbi.nlm.nih.gov/genomes/all/GCF/000/426/545/GCF_000426545.1_ASM42654v1	Paenibacillus panacisoli
945	Prevotella albensis DSM 11370 = JCM 12258	GCA_000426565.1	ftp://ftp.ncbi.nlm.nih.gov/genomes/all/GCA/000/426/565/GCA_000426565.1_ASM42656v1	ftp://ftp.ncbi.nlm.nih.gov/genomes/all/GCF/000/426/565/GCF_000426565.1_ASM42656v1	Prevotella albensis
946	Prevotella baroniae DSM 16972 = JCM 13447	GCA_000426585.1	ftp://ftp.ncbi.nlm.nih.gov/genomes/all/GCA/000/426/585/GCA_000426585.1_ASM42658v1	ftp://ftp.ncbi.nlm.nih.gov/genomes/all/GCF/000/426/585/GCF_000426585.1_ASM42658v1	Prevotella baroniae
950	Selenomonas artemidis DSM 19719	GCA_000426665.1	ftp://ftp.ncbi.nlm.nih.gov/genomes/all/GCA/000/426/665/GCA_000426665.1_ASM42666v1	ftp://ftp.ncbi.nlm.nih.gov/genomes/all/GCF/000/426/665/GCF_000426665.1_ASM42666v1	Selenomonas artemidis
954	Veillonella montpellierensis DSM 17217	GCA_000426745.1	ftp://ftp.ncbi.nlm.nih.gov/genomes/all/GCA/000/426/745/GCA_000426745.1_ASM42674v1	ftp://ftp.ncbi.nlm.nih.gov/genomes/all/GCF/000/426/745/GCF_000426745.1_ASM42674v1	Veillonella montpellierensis
961	Bifidobacterium thermacidophilum subsp. thermacidophilum DSM 15837	GCA_000426425.1	ftp://ftp.ncbi.nlm.nih.gov/genomes/all/GCA/000/426/425/GCA_000426425.1_ASM42642v1	ftp://ftp.ncbi.nlm.nih.gov/genomes/all/GCF/000/426/425/GCF_000426425.1_ASM42642v1	Bifidobacterium thermacidophilum
979	Corynebacterium sputi DSM 45148	GCA_000427865.1	ftp://ftp.ncbi.nlm.nih.gov/genomes/all/GCA/000/427/865/GCA_000427865.1_ASM42786v1	ftp://ftp.ncbi.nlm.nih.gov/genomes/all/GCF/000/427/865/GCF_000427865.1_ASM42786v1	Corynebacterium sputi
987	Proteobacteria bacterium JGI 0000113-E04	GCA_000428205.1	ftp://ftp.ncbi.nlm.nih.gov/genomes/all/GCA/000/428/205/GCA_000428205.1_ASM42820v1	ftp://ftp.ncbi.nlm.nih.gov/genomes/all/GCF/000/428/205/GCF_000428205.1_ASM42820v1	Proteobacteria bacterium
988	Proteobacteria bacterium JGI 0000113-L05	GCA_000428225.1	ftp://ftp.ncbi.nlm.nih.gov/genomes/all/GCA/000/428/225/GCA_000428225.1_ASM42822v1	ftp://ftp.ncbi.nlm.nih.gov/genomes/all/GCF/000/428/225/GCF_000428225.1_ASM42822v1	Proteobacteria bacterium
991	Firmicutes bacterium JGI 0000119-C08	GCA_000428425.1	ftp://ftp.ncbi.nlm.nih.gov/genomes/all/GCA/000/428/425/GCA_000428425.1_ASM42842v1	ftp://ftp.ncbi.nlm.nih.gov/genomes/all/GCF/000/428/425/GCF_000428425.1_ASM42842v1	Firmicutes bacterium
992	Proteobacteria bacterium JGI 0000113-D06	GCA_000428445.1	ftp://ftp.ncbi.nlm.nih.gov/genomes/all/GCA/000/428/445/GCA_000428445.1_ASM42844v1	ftp://ftp.ncbi.nlm.nih.gov/genomes/all/GCF/000/428/445/GCF_000428445.1_ASM42844v1	Proteobacteria bacterium
998	Firmicutes bacterium JGI 0000119-P10	GCA_000428545.1	ftp://ftp.ncbi.nlm.nih.gov/genomes/all/GCA/000/428/545/GCA_000428545.1_ASM42854v1	ftp://ftp.ncbi.nlm.nih.gov/genomes/all/GCF/000/428/545/GCF_000428545.1_ASM42854v1	Firmicutes bacterium
999	Parabacteroides gordonii DSM 23371	GCA_000428565.1	ftp://ftp.ncbi.nlm.nih.gov/genomes/all/GCA/000/428/565/GCA_000428565.1_ASM42856v1	ftp://ftp.ncbi.nlm.nih.gov/genomes/all/GCF/000/428/565/GCF_000428565.1_ASM42856v1	Parabacteroides gordonii
1000	Actinomyces slackii ATCC 49928	GCA_000428685.1	ftp://ftp.ncbi.nlm.nih.gov/genomes/all/GCA/000/428/685/GCA_000428685.1_ASM42868v1	ftp://ftp.ncbi.nlm.nih.gov/genomes/all/GCF/000/428/685/GCF_000428685.1_ASM42868v1	Actinomyces slackii
1003	Veillonella magna DSM 19857	GCA_000428745.1	ftp://ftp.ncbi.nlm.nih.gov/genomes/all/GCA/000/428/745/GCA_000428745.1_ASM42874v1	ftp://ftp.ncbi.nlm.nih.gov/genomes/all/GCF/000/428/745/GCF_000428745.1_ASM42874v1	Veillonella magna
1004	Brevundimonas aveniformis DSM 17977	GCA_000428765.1	ftp://ftp.ncbi.nlm.nih.gov/genomes/all/GCA/000/428/765/GCA_000428765.1_ASM42876v1	ftp://ftp.ncbi.nlm.nih.gov/genomes/all/GCF/000/428/765/GCF_000428765.1_ASM42876v1	Brevundimonas aveniformis
1006	Corynebacterium freiburgense DSM 45254	GCA_000428805.1	ftp://ftp.ncbi.nlm.nih.gov/genomes/all/GCA/000/428/805/GCA_000428805.1_ASM42880v1	ftp://ftp.ncbi.nlm.nih.gov/genomes/all/GCF/000/428/805/GCF_000428805.1_ASM42880v1	Corynebacterium freiburgense
1012	Lactobacillus rossiae DSM 15814	GCA_000428925.1	ftp://ftp.ncbi.nlm.nih.gov/genomes/all/GCA/000/428/925/GCA_000428925.1_ASM42892v1	ftp://ftp.ncbi.nlm.nih.gov/genomes/all/GCF/000/428/925/GCF_000428925.1_ASM42892v1	Lactobacillus rossiae
1016	Novosphingobium acidiphilum DSM 19966	GCA_000429005.1	ftp://ftp.ncbi.nlm.nih.gov/genomes/all/GCA/000/429/005/GCA_000429005.1_ASM42900v1	ftp://ftp.ncbi.nlm.nih.gov/genomes/all/GCF/000/429/005/GCF_000429005.1_ASM42900v1	Novosphingobium acidiphilum
1020	Streptomyces flavidovirens DSM 40150	GCA_000429085.1	ftp://ftp.ncbi.nlm.nih.gov/genomes/all/GCA/000/429/085/GCA_000429085.1_ASM42908v1	ftp://ftp.ncbi.nlm.nih.gov/genomes/all/GCF/000/429/085/GCF_000429085.1_ASM42908v1	Streptomyces flavidovirens
1021	Actinomyces suimastitidis DSM 15538	GCA_000429105.1	ftp://ftp.ncbi.nlm.nih.gov/genomes/all/GCA/000/429/105/GCA_000429105.1_ASM42910v1	ftp://ftp.ncbi.nlm.nih.gov/genomes/all/GCF/000/429/105/GCF_000429105.1_ASM42910v1	Actinomyces suimastitidis
1025	Acetobacter nitrogenifigens DSM 23921 = LMG 23498	GCA_000429165.1	ftp://ftp.ncbi.nlm.nih.gov/genomes/all/GCA/000/429/165/GCA_000429165.1_ASM42916v1	ftp://ftp.ncbi.nlm.nih.gov/genomes/all/GCF/000/429/165/GCF_000429165.1_ASM42916v1	Acetobacter nitrogenifigens
1026	Actinomyces dentalis DSM 19115	GCA_000429225.1	ftp://ftp.ncbi.nlm.nih.gov/genomes/all/GCA/000/429/225/GCA_000429225.1_ASM42922v1	ftp://ftp.ncbi.nlm.nih.gov/genomes/all/GCF/000/429/225/GCF_000429225.1_ASM42922v1	Actinomyces dentalis
1027	Actinomyces georgiae DSM 6843	GCA_000429245.1	ftp://ftp.ncbi.nlm.nih.gov/genomes/all/GCA/000/429/245/GCA_000429245.1_ASM42924v1	ftp://ftp.ncbi.nlm.nih.gov/genomes/all/GCF/000/429/245/GCF_000429245.1_ASM42924v1	Actinomyces georgiae
1028	Actinomyces gerencseriae DSM 6844	GCA_000429265.1	ftp://ftp.ncbi.nlm.nih.gov/genomes/all/GCA/000/429/265/GCA_000429265.1_ASM42926v1	ftp://ftp.ncbi.nlm.nih.gov/genomes/all/GCF/000/429/265/GCF_000429265.1_ASM42926v1	Actinomyces gerencseriae
1029	Desulfovibrio inopinatus DSM 10711	GCA_000429305.1	ftp://ftp.ncbi.nlm.nih.gov/genomes/all/GCA/000/429/305/GCA_000429305.1_ASM42930v1	ftp://ftp.ncbi.nlm.nih.gov/genomes/all/GCF/000/429/305/GCF_000429305.1_ASM42930v1	Desulfovibrio inopinatus
1030	Desulfovibrio putealis DSM 16056	GCA_000429325.1	ftp://ftp.ncbi.nlm.nih.gov/genomes/all/GCA/000/429/325/GCA_000429325.1_ASM42932v1	ftp://ftp.ncbi.nlm.nih.gov/genomes/all/GCF/000/429/325/GCF_000429325.1_ASM42932v1	Desulfovibrio putealis
1058	Desulfovibrio bastinii DSM 16055	GCA_000429985.1	ftp://ftp.ncbi.nlm.nih.gov/genomes/all/GCA/000/429/985/GCA_000429985.1_ASM42998v1	ftp://ftp.ncbi.nlm.nih.gov/genomes/all/GCF/000/429/985/GCF_000429985.1_ASM42998v1	Desulfovibrio bastinii
1059	Desulfovibrio cuneatus DSM 11391	GCA_000430005.1	ftp://ftp.ncbi.nlm.nih.gov/genomes/all/GCA/000/430/005/GCA_000430005.1_ASM43000v1	ftp://ftp.ncbi.nlm.nih.gov/genomes/all/GCF/000/430/005/GCF_000430005.1_ASM43000v1	Desulfovibrio cuneatus
1066	Prevotella corporis DSM 18810 = JCM 8529	GCA_000430525.1	ftp://ftp.ncbi.nlm.nih.gov/genomes/all/GCA/000/430/525/GCA_000430525.1_ASM43052v1	ftp://ftp.ncbi.nlm.nih.gov/genomes/all/GCF/000/430/525/GCF_000430525.1_ASM43052v1	Prevotella corporis
1074	Arthrobacter castelli DSM 16402	GCA_000430705.1	ftp://ftp.ncbi.nlm.nih.gov/genomes/all/GCA/000/430/705/GCA_000430705.1_ASM43070v1	ftp://ftp.ncbi.nlm.nih.gov/genomes/all/GCF/000/430/705/GCF_000430705.1_ASM43070v1	Arthrobacter castelli
1089	Lactobacillus plantarum WCFS1	GCA_000203855.3	ftp://ftp.ncbi.nlm.nih.gov/genomes/all/GCA/000/203/855/GCA_000203855.3_ASM20385v3	ftp://ftp.ncbi.nlm.nih.gov/genomes/all/GCF/000/203/855/GCF_000203855.3_ASM20385v3	Lactobacillus plantarum
1091	Actinomyces johnsonii F0542	GCA_000466245.1	ftp://ftp.ncbi.nlm.nih.gov/genomes/all/GCA/000/466/245/GCA_000466245.1_ASM46624v1	ftp://ftp.ncbi.nlm.nih.gov/genomes/all/GCF/000/466/245/GCF_000466245.1_ASM46624v1	Actinomyces johnsonii
1096	Clostridiales bacterium oral taxon 876 str. F0540	GCA_000466585.1	ftp://ftp.ncbi.nlm.nih.gov/genomes/all/GCA/000/466/585/GCA_000466585.1_ASM46658v1	ftp://ftp.ncbi.nlm.nih.gov/genomes/all/GCF/000/466/585/GCF_000466585.1_ASM46658v1	Clostridiales bacterium
1097	Novosphingobium tardaugens NBRC 16725	GCA_000466945.1	ftp://ftp.ncbi.nlm.nih.gov/genomes/all/GCA/000/466/945/GCA_000466945.1_ASM46694v1	ftp://ftp.ncbi.nlm.nih.gov/genomes/all/GCF/000/466/945/GCF_000466945.1_ASM46694v1	Novosphingobium tardaugens
1099	Brevundimonas abyssalis TAR-001	GCA_000466985.1	ftp://ftp.ncbi.nlm.nih.gov/genomes/all/GCA/000/466/985/GCA_000466985.1_ASM46698v1	ftp://ftp.ncbi.nlm.nih.gov/genomes/all/GCF/000/466/985/GCF_000466985.1_ASM46698v1	Brevundimonas abyssalis
1102	Peptostreptococcaceae bacterium oral taxon 113 str. W5053	GCA_000467935.1	ftp://ftp.ncbi.nlm.nih.gov/genomes/all/GCA/000/467/935/GCA_000467935.1_ASM46793v1	ftp://ftp.ncbi.nlm.nih.gov/genomes/all/GCF/000/467/935/GCF_000467935.1_ASM46793v1	Peptostreptococcaceae bacterium
1103	Ruminococcus callidus ATCC 27760	GCA_000468015.1	ftp://ftp.ncbi.nlm.nih.gov/genomes/all/GCA/000/468/015/GCA_000468015.1_ASM46801v1	ftp://ftp.ncbi.nlm.nih.gov/genomes/all/GCF/000/468/015/GCF_000468015.1_ASM46801v1	Ruminococcus callidus
1104	Treponema lecithinolyticum ATCC 700332	GCA_000468055.1	ftp://ftp.ncbi.nlm.nih.gov/genomes/all/GCA/000/468/055/GCA_000468055.1_ASM46805v1	ftp://ftp.ncbi.nlm.nih.gov/genomes/all/GCF/000/468/055/GCF_000468055.1_ASM46805v1	Treponema lecithinolyticum
1105	Prevotella pleuritidis F0068	GCA_000468135.1	ftp://ftp.ncbi.nlm.nih.gov/genomes/all/GCA/000/468/135/GCA_000468135.1_PpleuF0068v1.0	ftp://ftp.ncbi.nlm.nih.gov/genomes/all/GCF/000/468/135/GCF_000468135.1_PpleuF0068v1.0	Prevotella pleuritidis
1108	Desulfovibrio gigas DSM 1382 = ATCC 19364	GCA_000468495.1	ftp://ftp.ncbi.nlm.nih.gov/genomes/all/GCA/000/468/495/GCA_000468495.1_ASM46849v1	ftp://ftp.ncbi.nlm.nih.gov/genomes/all/GCF/000/468/495/GCF_000468495.1_ASM46849v1	Desulfovibrio gigas
1109	Olsenella profusa F0195	GCA_000468755.1	ftp://ftp.ncbi.nlm.nih.gov/genomes/all/GCA/000/468/755/GCA_000468755.1_OprofF0195v1.0	ftp://ftp.ncbi.nlm.nih.gov/genomes/all/GCF/000/468/755/GCF_000468755.1_OprofF0195v1.0	Olsenella profusa
1110	Coriobacteriaceae bacterium BV3Ac1	GCA_000468855.1	ftp://ftp.ncbi.nlm.nih.gov/genomes/all/GCA/000/468/855/GCA_000468855.1_CspBC3AC1v1.0	ftp://ftp.ncbi.nlm.nih.gov/genomes/all/GCF/000/468/855/GCF_000468855.1_CspBC3AC1v1.0	Coriobacteriaceae bacterium
1113	Eubacterium ramulus ATCC 29099	GCA_000469345.1	ftp://ftp.ncbi.nlm.nih.gov/genomes/all/GCA/000/469/345/GCA_000469345.1_ASM46934v1	ftp://ftp.ncbi.nlm.nih.gov/genomes/all/GCF/000/469/345/GCF_000469345.1_ASM46934v1	Eubacterium ramulus
1114	Gemella bergeri ATCC 700627	GCA_000469465.1	ftp://ftp.ncbi.nlm.nih.gov/genomes/all/GCA/000/469/465/GCA_000469465.1_ASM46946v1	ftp://ftp.ncbi.nlm.nih.gov/genomes/all/GCF/000/469/465/GCF_000469465.1_ASM46946v1	Gemella bergeri
1127	Lachnospiraceae bacterium VE202-23	GCA_000471745.1	ftp://ftp.ncbi.nlm.nih.gov/genomes/all/GCA/000/471/745/GCA_000471745.1_ASM47174v1	ftp://ftp.ncbi.nlm.nih.gov/genomes/all/GCF/000/471/745/GCF_000471745.1_ASM47174v1	Lachnospiraceae bacterium
1128	Oscillospiraceae bacterium VE202-24	GCA_000471765.1	ftp://ftp.ncbi.nlm.nih.gov/genomes/all/GCA/000/471/765/GCA_000471765.1_ASM47176v1	ftp://ftp.ncbi.nlm.nih.gov/genomes/all/GCF/000/471/765/GCF_000471765.1_ASM47176v1	Oscillospiraceae bacterium
1129	Lachnospiraceae bacterium VE202-12	GCA_000471825.1	ftp://ftp.ncbi.nlm.nih.gov/genomes/all/GCA/000/471/825/GCA_000471825.1_ASM47182v1	ftp://ftp.ncbi.nlm.nih.gov/genomes/all/GCF/000/471/825/GCF_000471825.1_ASM47182v1	Lachnospiraceae bacterium
1130	Lactobacillus shenzhenensis LY-73	GCA_000469325.1	ftp://ftp.ncbi.nlm.nih.gov/genomes/all/GCA/000/469/325/GCA_000469325.1_ASM46932v1	ftp://ftp.ncbi.nlm.nih.gov/genomes/all/GCF/000/469/325/GCF_000469325.1_ASM46932v1	Lactobacillus shenzhenensis
1131	Rhodobacteraceae bacterium HIMB11	GCA_000472185.1	ftp://ftp.ncbi.nlm.nih.gov/genomes/all/GCA/000/472/185/GCA_000472185.1_HIMB11v1.0	ftp://ftp.ncbi.nlm.nih.gov/genomes/all/GCF/000/472/185/GCF_000472185.1_HIMB11v1.0	Rhodobacteraceae bacterium
1133	Paraburkholderia dilworthii	GCA_000472525.1	ftp://ftp.ncbi.nlm.nih.gov/genomes/all/GCA/000/472/525/GCA_000472525.1_ASM47252v1	ftp://ftp.ncbi.nlm.nih.gov/genomes/all/GCF/000/472/525/GCF_000472525.1_ASM47252v1	Paraburkholderia dilworthii
1139	Paraburkholderia mimosarum LMG 23256 = NBRC 106338	GCA_000472825.1	ftp://ftp.ncbi.nlm.nih.gov/genomes/all/GCA/000/472/825/GCA_000472825.1_ASM47282v1	ftp://ftp.ncbi.nlm.nih.gov/genomes/all/GCF/000/472/825/GCF_000472825.1_ASM47282v1	Paraburkholderia mimosarum
1149	Bacteroidales bacterium CF	GCA_000473305.1	ftp://ftp.ncbi.nlm.nih.gov/genomes/all/GCA/000/473/305/GCA_000473305.1_ASM47330v1	ftp://ftp.ncbi.nlm.nih.gov/genomes/all/GCF/000/473/305/GCF_000473305.1_ASM47330v1	Bacteroidales bacterium
1154	Ruminococcaceae bacterium D16	GCA_000177015.3	ftp://ftp.ncbi.nlm.nih.gov/genomes/all/GCA/000/177/015/GCA_000177015.3_Rumi_bact_D16_V2	ftp://ftp.ncbi.nlm.nih.gov/genomes/all/GCF/000/177/015/GCF_000177015.3_Rumi_bact_D16_V2	Ruminococcaceae bacterium
1156	Erysipelotrichaceae bacterium 5_2_54FAA	GCA_000163515.2	ftp://ftp.ncbi.nlm.nih.gov/genomes/all/GCA/000/163/515/GCA_000163515.2_Ery_bact_5_2_54FAA_V2	ftp://ftp.ncbi.nlm.nih.gov/genomes/all/GCF/000/163/515/GCF_000163515.2_Ery_bact_5_2_54FAA_V2	Erysipelotrichaceae bacterium
1158	Granulicatella elegans ATCC 700633	GCA_000162475.2	ftp://ftp.ncbi.nlm.nih.gov/genomes/all/GCA/000/162/475/GCA_000162475.2_Gran_ele_ATCC_700633_V2	ftp://ftp.ncbi.nlm.nih.gov/genomes/all/GCF/000/162/475/GCF_000162475.2_Gran_ele_ATCC_700633_V2	Granulicatella elegans
1160	Coprobacter fastidiosus NSB1	GCA_000473955.1	ftp://ftp.ncbi.nlm.nih.gov/genomes/all/GCA/000/473/955/GCA_000473955.1__oprFasNSB1	ftp://ftp.ncbi.nlm.nih.gov/genomes/all/GCF/000/473/955/GCF_000473955.1__oprFasNSB1	Coprobacter fastidiosus
1161	Clostridium saccharobutylicum DSM 13864	GCA_000473995.1	ftp://ftp.ncbi.nlm.nih.gov/genomes/all/GCA/000/473/995/GCA_000473995.1_ASM47399v1	ftp://ftp.ncbi.nlm.nih.gov/genomes/all/GCF/000/473/995/GCF_000473995.1_ASM47399v1	Clostridium saccharobutylicum
1177	Adlercreutzia equolifaciens DSM 19450	GCA_000478885.1	ftp://ftp.ncbi.nlm.nih.gov/genomes/all/GCA/000/478/885/GCA_000478885.1_ASM47888v1	ftp://ftp.ncbi.nlm.nih.gov/genomes/all/GCF/000/478/885/GCF_000478885.1_ASM47888v1	Adlercreutzia equolifaciens
1181	Cetobacterium somerae ATCC BAA-474	GCA_000479045.1	ftp://ftp.ncbi.nlm.nih.gov/genomes/all/GCA/000/479/045/GCA_000479045.1_ASM47904v1	ftp://ftp.ncbi.nlm.nih.gov/genomes/all/GCF/000/479/045/GCF_000479045.1_ASM47904v1	Cetobacterium somerae
1187	Leptotrichia trevisanii DSM 22070	GCA_000482505.1	ftp://ftp.ncbi.nlm.nih.gov/genomes/all/GCA/000/482/505/GCA_000482505.1_ASM48250v1	ftp://ftp.ncbi.nlm.nih.gov/genomes/all/GCF/000/482/505/GCF_000482505.1_ASM48250v1	Leptotrichia trevisanii
1188	Lentisphaerae bacterium SCGC AAA283-D08	GCA_000482685.1	ftp://ftp.ncbi.nlm.nih.gov/genomes/all/GCA/000/482/685/GCA_000482685.1_ASM48268v1	ftp://ftp.ncbi.nlm.nih.gov/genomes/all/GCF/000/482/685/GCF_000482685.1_ASM48268v1	Lentisphaerae bacterium
1200	Atopobium fossor DSM 15642	GCA_000483125.1	ftp://ftp.ncbi.nlm.nih.gov/genomes/all/GCA/000/483/125/GCA_000483125.1_ASM48312v1	ftp://ftp.ncbi.nlm.nih.gov/genomes/all/GCF/000/483/125/GCF_000483125.1_ASM48312v1	Atopobium fossor
1202	Proteobacteria bacterium JGI 0001019-D04	GCA_000483285.1	ftp://ftp.ncbi.nlm.nih.gov/genomes/all/GCA/000/483/285/GCA_000483285.1_ASM48328v1	ftp://ftp.ncbi.nlm.nih.gov/genomes/all/GCF/000/483/285/GCF_000483285.1_ASM48328v1	Proteobacteria bacterium
1208	Clostridium autoethanogenum DSM 10061	GCA_000484505.1	ftp://ftp.ncbi.nlm.nih.gov/genomes/all/GCA/000/484/505/GCA_000484505.1_ASM48450v1	ftp://ftp.ncbi.nlm.nih.gov/genomes/all/GCF/000/484/505/GCF_000484505.1_ASM48450v1	Clostridium autoethanogenum
1213	Proteobacteria bacterium JGI 0001009-D17	GCA_000484795.1	ftp://ftp.ncbi.nlm.nih.gov/genomes/all/GCA/000/484/795/GCA_000484795.1_ASM48479v1	ftp://ftp.ncbi.nlm.nih.gov/genomes/all/GCF/000/484/795/GCF_000484795.1_ASM48479v1	Proteobacteria bacterium
1225	Proteobacteria bacterium JGI 0001013-N05	GCA_000485275.1	ftp://ftp.ncbi.nlm.nih.gov/genomes/all/GCA/000/485/275/GCA_000485275.1_ASM48527v1	ftp://ftp.ncbi.nlm.nih.gov/genomes/all/GCF/000/485/275/GCF_000485275.1_ASM48527v1	Proteobacteria bacterium
1239	Lactobacillus delbrueckii subsp. bulgaricus ATCC 11842 = JCM 1002	GCA_000056065.1	ftp://ftp.ncbi.nlm.nih.gov/genomes/all/GCA/000/056/065/GCA_000056065.1_ASM5606v1	ftp://ftp.ncbi.nlm.nih.gov/genomes/all/GCF/000/056/065/GCF_000056065.1_ASM5606v1	Lactobacillus delbrueckii
1246	Eubacterium brachy ATCC 33089	GCA_000488855.1	ftp://ftp.ncbi.nlm.nih.gov/genomes/all/GCA/000/488/855/GCA_000488855.1_ASM48885v1	ftp://ftp.ncbi.nlm.nih.gov/genomes/all/GCF/000/488/855/GCF_000488855.1_ASM48885v1	Eubacterium brachy
1259	Proteobacteria bacterium JGI 0001002-H11	GCA_000492135.1	ftp://ftp.ncbi.nlm.nih.gov/genomes/all/GCA/000/492/135/GCA_000492135.1_ASM49213v1	ftp://ftp.ncbi.nlm.nih.gov/genomes/all/GCF/000/492/135/GCF_000492135.1_ASM49213v1	Proteobacteria bacterium
1260	Firmicutes bacterium ASF500	GCA_000492175.1	ftp://ftp.ncbi.nlm.nih.gov/genomes/all/GCA/000/492/175/GCA_000492175.1_Firm_bact_ASF500_V1	ftp://ftp.ncbi.nlm.nih.gov/genomes/all/GCF/000/492/175/GCF_000492175.1_Firm_bact_ASF500_V1	Firmicutes bacterium
1289	Firmicutes bacterium JGI 0000112-L22	GCA_000494545.1	ftp://ftp.ncbi.nlm.nih.gov/genomes/all/GCA/000/494/545/GCA_000494545.1_ASM49454v1	ftp://ftp.ncbi.nlm.nih.gov/genomes/all/GCF/000/494/545/GCF_000494545.1_ASM49454v1	Firmicutes bacterium
1290	Firmicutes bacterium JGI 0000112-P22	GCA_000494565.1	ftp://ftp.ncbi.nlm.nih.gov/genomes/all/GCA/000/494/565/GCA_000494565.1_ASM49456v1	ftp://ftp.ncbi.nlm.nih.gov/genomes/all/GCF/000/494/565/GCF_000494565.1_ASM49456v1	Firmicutes bacterium
1297	Firmicutes bacterium JGI 0000112-J22	GCA_000494705.1	ftp://ftp.ncbi.nlm.nih.gov/genomes/all/GCA/000/494/705/GCA_000494705.1_ASM49470v1	ftp://ftp.ncbi.nlm.nih.gov/genomes/all/GCF/000/494/705/GCF_000494705.1_ASM49470v1	Firmicutes bacterium
1300	Staphylococcus pasteuri SP1	GCA_000494875.1	ftp://ftp.ncbi.nlm.nih.gov/genomes/all/GCA/000/494/875/GCA_000494875.1_ASM49487v1	ftp://ftp.ncbi.nlm.nih.gov/genomes/all/GCF/000/494/875/GCF_000494875.1_ASM49487v1	Staphylococcus pasteuri
1306	Pseudomonas chloritidismutans AW-1	GCA_000495915.1	ftp://ftp.ncbi.nlm.nih.gov/genomes/all/GCA/000/495/915/GCA_000495915.1_PseChl	ftp://ftp.ncbi.nlm.nih.gov/genomes/all/GCF/000/495/915/GCF_000495915.1_PseChl	Pseudomonas chloritidismutans
1338	Abiotrophia defectiva ATCC 49176	GCA_000160075.2	ftp://ftp.ncbi.nlm.nih.gov/genomes/all/GCA/000/160/075/GCA_000160075.2_ASM16007v2	ftp://ftp.ncbi.nlm.nih.gov/genomes/all/GCF/000/160/075/GCF_000160075.2_ASM16007v2	Abiotrophia defectiva
1346	Streptomyces roseochromogenus subsp. oscitans DS 12.976	GCA_000497445.1	ftp://ftp.ncbi.nlm.nih.gov/genomes/all/GCA/000/497/445/GCA_000497445.1_S.roseochromogenes_v1	ftp://ftp.ncbi.nlm.nih.gov/genomes/all/GCF/000/497/445/GCF_000497445.1_S.roseochromogenes_v1	Streptomyces roseochromogenus
1349	Pseudomonas canadensis	GCA_000503215.1	ftp://ftp.ncbi.nlm.nih.gov/genomes/all/GCA/000/503/215/GCA_000503215.1_Pseudomonas_sp_2-92_R01	ftp://ftp.ncbi.nlm.nih.gov/genomes/all/GCF/000/503/215/GCF_000503215.1_Pseudomonas_sp_2-92_R01	Pseudomonas canadensis
1356	Enterococcus mundtii QU 25	GCA_000504125.1	ftp://ftp.ncbi.nlm.nih.gov/genomes/all/GCA/000/504/125/GCA_000504125.1_ASM50412v1	ftp://ftp.ncbi.nlm.nih.gov/genomes/all/GCF/000/504/125/GCF_000504125.1_ASM50412v1	Enterococcus mundtii
1360	Desulfovibrio termitidis HI1	GCA_000504305.1	ftp://ftp.ncbi.nlm.nih.gov/genomes/all/GCA/000/504/305/GCA_000504305.1_ASM50430v1	ftp://ftp.ncbi.nlm.nih.gov/genomes/all/GCF/000/504/305/GCF_000504305.1_ASM50430v1	Desulfovibrio termitidis
1363	Cronobacter malonaticus	GCA_000504545.1	ftp://ftp.ncbi.nlm.nih.gov/genomes/all/GCA/000/504/545/GCA_000504545.1_ASM50454v1	ftp://ftp.ncbi.nlm.nih.gov/genomes/all/GCF/000/504/545/GCF_000504545.1_ASM50454v1	Cronobacter malonaticus
1384	Clostridiales bacterium VE202-01	GCA_000508865.1	ftp://ftp.ncbi.nlm.nih.gov/genomes/all/GCA/000/508/865/GCA_000508865.1_ASM50886v1	ftp://ftp.ncbi.nlm.nih.gov/genomes/all/GCF/000/508/865/GCF_000508865.1_ASM50886v1	Clostridiales bacterium
1385	Clostridiales bacterium VE202-03	GCA_000508885.1	ftp://ftp.ncbi.nlm.nih.gov/genomes/all/GCA/000/508/885/GCA_000508885.1_ASM50888v1	ftp://ftp.ncbi.nlm.nih.gov/genomes/all/GCF/000/508/885/GCF_000508885.1_ASM50888v1	Clostridiales bacterium
1386	Hungatella hathewayi VE202-04	GCA_000508905.1	ftp://ftp.ncbi.nlm.nih.gov/genomes/all/GCA/000/508/905/GCA_000508905.1_ASM50890v1	ftp://ftp.ncbi.nlm.nih.gov/genomes/all/GCF/000/508/905/GCF_000508905.1_ASM50890v1	Hungatella hathewayi
1387	Clostridiales bacterium VE202-06	GCA_000508925.1	ftp://ftp.ncbi.nlm.nih.gov/genomes/all/GCA/000/508/925/GCA_000508925.1_ASM50892v1	ftp://ftp.ncbi.nlm.nih.gov/genomes/all/GCF/000/508/925/GCF_000508925.1_ASM50892v1	Clostridiales bacterium
1388	Clostridiales bacterium VE202-07	GCA_000508945.1	ftp://ftp.ncbi.nlm.nih.gov/genomes/all/GCA/000/508/945/GCA_000508945.1_ASM50894v1	ftp://ftp.ncbi.nlm.nih.gov/genomes/all/GCF/000/508/945/GCF_000508945.1_ASM50894v1	Clostridiales bacterium
1389	Clostridiales bacterium VE202-08	GCA_000508965.1	ftp://ftp.ncbi.nlm.nih.gov/genomes/all/GCA/000/508/965/GCA_000508965.1_ASM50896v1	ftp://ftp.ncbi.nlm.nih.gov/genomes/all/GCF/000/508/965/GCF_000508965.1_ASM50896v1	Clostridiales bacterium
1390	Clostridiales bacterium VE202-09	GCA_000508985.1	ftp://ftp.ncbi.nlm.nih.gov/genomes/all/GCA/000/508/985/GCA_000508985.1_ASM50898v1	ftp://ftp.ncbi.nlm.nih.gov/genomes/all/GCF/000/508/985/GCF_000508985.1_ASM50898v1	Clostridiales bacterium
1391	Clostridiales bacterium VE202-13	GCA_000509005.1	ftp://ftp.ncbi.nlm.nih.gov/genomes/all/GCA/000/509/005/GCA_000509005.1_ASM50900v1	ftp://ftp.ncbi.nlm.nih.gov/genomes/all/GCF/000/509/005/GCF_000509005.1_ASM50900v1	Clostridiales bacterium
1392	Clostridiales bacterium VE202-14	GCA_000509025.1	ftp://ftp.ncbi.nlm.nih.gov/genomes/all/GCA/000/509/025/GCA_000509025.1_ASM50902v1	ftp://ftp.ncbi.nlm.nih.gov/genomes/all/GCF/000/509/025/GCF_000509025.1_ASM50902v1	Clostridiales bacterium
1393	Clostridiales bacterium VE202-15	GCA_000509045.1	ftp://ftp.ncbi.nlm.nih.gov/genomes/all/GCA/000/509/045/GCA_000509045.1_ASM50904v1	ftp://ftp.ncbi.nlm.nih.gov/genomes/all/GCF/000/509/045/GCF_000509045.1_ASM50904v1	Clostridiales bacterium
1394	Clostridiales bacterium VE202-16	GCA_000509065.1	ftp://ftp.ncbi.nlm.nih.gov/genomes/all/GCA/000/509/065/GCA_000509065.1_ASM50906v1	ftp://ftp.ncbi.nlm.nih.gov/genomes/all/GCF/000/509/065/GCF_000509065.1_ASM50906v1	Clostridiales bacterium
1395	Clostridiales bacterium VE202-18	GCA_000509085.1	ftp://ftp.ncbi.nlm.nih.gov/genomes/all/GCA/000/509/085/GCA_000509085.1_ASM50908v1	ftp://ftp.ncbi.nlm.nih.gov/genomes/all/GCF/000/509/085/GCF_000509085.1_ASM50908v1	Clostridiales bacterium
1396	Clostridiales bacterium VE202-21	GCA_000509105.1	ftp://ftp.ncbi.nlm.nih.gov/genomes/all/GCA/000/509/105/GCA_000509105.1_ASM50910v1	ftp://ftp.ncbi.nlm.nih.gov/genomes/all/GCF/000/509/105/GCF_000509105.1_ASM50910v1	Clostridiales bacterium
1397	Clostridiales bacterium VE202-26	GCA_000509125.1	ftp://ftp.ncbi.nlm.nih.gov/genomes/all/GCA/000/509/125/GCA_000509125.1_ASM50912v1	ftp://ftp.ncbi.nlm.nih.gov/genomes/all/GCF/000/509/125/GCF_000509125.1_ASM50912v1	Clostridiales bacterium
1398	Clostridiales bacterium VE202-27	GCA_000509145.1	ftp://ftp.ncbi.nlm.nih.gov/genomes/all/GCA/000/509/145/GCA_000509145.1_ASM50914v1	ftp://ftp.ncbi.nlm.nih.gov/genomes/all/GCF/000/509/145/GCF_000509145.1_ASM50914v1	Clostridiales bacterium
1399	Clostridiales bacterium VE202-28	GCA_000509165.1	ftp://ftp.ncbi.nlm.nih.gov/genomes/all/GCA/000/509/165/GCA_000509165.1_ASM50916v1	ftp://ftp.ncbi.nlm.nih.gov/genomes/all/GCF/000/509/165/GCF_000509165.1_ASM50916v1	Clostridiales bacterium
1400	Clostridiales bacterium VE202-29	GCA_000509185.1	ftp://ftp.ncbi.nlm.nih.gov/genomes/all/GCA/000/509/185/GCA_000509185.1_ASM50918v1	ftp://ftp.ncbi.nlm.nih.gov/genomes/all/GCF/000/509/185/GCF_000509185.1_ASM50918v1	Clostridiales bacterium
1403	Eubacterium nodatum ATCC 33099	GCA_000510425.1	ftp://ftp.ncbi.nlm.nih.gov/genomes/all/GCA/000/510/425/GCA_000510425.1_EnATCC33099v1.0	ftp://ftp.ncbi.nlm.nih.gov/genomes/all/GCF/000/510/425/GCF_000510425.1_EnATCC33099v1.0	Eubacterium nodatum
1407	Pseudomonas oleovorans MOIL14HWK12	GCA_000510765.1	ftp://ftp.ncbi.nlm.nih.gov/genomes/all/GCA/000/510/765/GCA_000510765.1_ASM51076v1	ftp://ftp.ncbi.nlm.nih.gov/genomes/all/GCF/000/510/765/GCF_000510765.1_ASM51076v1	Pseudomonas oleovorans
1410	Mycobacteroides abscessus ATCC 19977	GCA_000069185.1	ftp://ftp.ncbi.nlm.nih.gov/genomes/all/GCA/000/069/185/GCA_000069185.1_ASM6918v1	ftp://ftp.ncbi.nlm.nih.gov/genomes/all/GCF/000/069/185/GCF_000069185.1_ASM6918v1	Mycobacteroides abscessus
1416	Lactobacillus namurensis str. Chizuka 01	GCA_000511795.1	ftp://ftp.ncbi.nlm.nih.gov/genomes/all/GCA/000/511/795/GCA_000511795.1_ASM51179v1	ftp://ftp.ncbi.nlm.nih.gov/genomes/all/GCF/000/511/795/GCF_000511795.1_ASM51179v1	Lactobacillus namurensis
1419	Corynebacterium urealyticum DSM 7109	GCA_000069945.1	ftp://ftp.ncbi.nlm.nih.gov/genomes/all/GCA/000/069/945/GCA_000069945.1_ASM6994v1	ftp://ftp.ncbi.nlm.nih.gov/genomes/all/GCF/000/069/945/GCF_000069945.1_ASM6994v1	Corynebacterium urealyticum
1421	Escherichia albertii KF1	GCA_000512125.1	ftp://ftp.ncbi.nlm.nih.gov/genomes/all/GCA/000/512/125/GCA_000512125.1_ASM51212v1	ftp://ftp.ncbi.nlm.nih.gov/genomes/all/GCF/000/512/125/GCF_000512125.1_ASM51212v1	Escherichia albertii
1429	Barnesiella viscericola DSM 18177	GCA_000512915.1	ftp://ftp.ncbi.nlm.nih.gov/genomes/all/GCA/000/512/915/GCA_000512915.1_ASM51291v1	ftp://ftp.ncbi.nlm.nih.gov/genomes/all/GCF/000/512/915/GCF_000512915.1_ASM51291v1	Barnesiella viscericola
1442	Paenibacillus gorillae	GCA_000513275.1	ftp://ftp.ncbi.nlm.nih.gov/genomes/all/GCA/000/513/275/GCA_000513275.1_G1	ftp://ftp.ncbi.nlm.nih.gov/genomes/all/GCF/000/513/275/GCF_000513275.1_G1	Paenibacillus gorillae
1446	Lachnospiraceae bacterium JC7	GCA_000513555.1	ftp://ftp.ncbi.nlm.nih.gov/genomes/all/GCA/000/513/555/GCA_000513555.1_Lachnospiraceae_sp._JC7_draft_genome	ftp://ftp.ncbi.nlm.nih.gov/genomes/all/GCF/000/513/555/GCF_000513555.1_Lachnospiraceae_sp._JC7_draft_genome	Lachnospiraceae bacterium
1451	Streptomyces griseolus	GCA_000514055.1	ftp://ftp.ncbi.nlm.nih.gov/genomes/all/GCA/000/514/055/GCA_000514055.1_ASM51405v1	ftp://ftp.ncbi.nlm.nih.gov/genomes/all/GCF/000/514/055/GCF_000514055.1_ASM51405v1	Streptomyces griseolus
1458	Leptotrichia goodfellowii DSM 19756	GCA_000516535.1	ftp://ftp.ncbi.nlm.nih.gov/genomes/all/GCA/000/516/535/GCA_000516535.1_ASM51653v1	ftp://ftp.ncbi.nlm.nih.gov/genomes/all/GCF/000/516/535/GCF_000516535.1_ASM51653v1	Leptotrichia goodfellowii
1459	Stenotrophomonas maltophilia K279a	GCA_000072485.1	ftp://ftp.ncbi.nlm.nih.gov/genomes/all/GCA/000/072/485/GCA_000072485.1_ASM7248v1	ftp://ftp.ncbi.nlm.nih.gov/genomes/all/GCF/000/072/485/GCF_000072485.1_ASM7248v1	Stenotrophomonas maltophilia
1465	Pseudomonas cichorii JBC1	GCA_000517305.1	ftp://ftp.ncbi.nlm.nih.gov/genomes/all/GCA/000/517/305/GCA_000517305.1_ASM51730v1	ftp://ftp.ncbi.nlm.nih.gov/genomes/all/GCF/000/517/305/GCF_000517305.1_ASM51730v1	Pseudomonas cichorii
1488	Rhodospirillales bacterium URHD0088	GCA_000518365.1	ftp://ftp.ncbi.nlm.nih.gov/genomes/all/GCA/000/518/365/GCA_000518365.1_ASM51836v1	ftp://ftp.ncbi.nlm.nih.gov/genomes/all/GCF/000/518/365/GCF_000518365.1_ASM51836v1	Rhodospirillales bacterium
1492	Eubacterium xylanophilum ATCC 35991	GCA_000518685.1	ftp://ftp.ncbi.nlm.nih.gov/genomes/all/GCA/000/518/685/GCA_000518685.1_ASM51868v1	ftp://ftp.ncbi.nlm.nih.gov/genomes/all/GCF/000/518/685/GCF_000518685.1_ASM51868v1	Eubacterium xylanophilum
1496	Ruminococcus flavefaciens ATCC 19208	GCA_000518765.1	ftp://ftp.ncbi.nlm.nih.gov/genomes/all/GCA/000/518/765/GCA_000518765.1_ASM51876v1	ftp://ftp.ncbi.nlm.nih.gov/genomes/all/GCF/000/518/765/GCF_000518765.1_ASM51876v1	Ruminococcus flavefaciens
1508	Paraburkholderia nodosa DSM 21604	GCA_000519185.1	ftp://ftp.ncbi.nlm.nih.gov/genomes/all/GCA/000/519/185/GCA_000519185.1_ASM51918v1	ftp://ftp.ncbi.nlm.nih.gov/genomes/all/GCF/000/519/185/GCF_000519185.1_ASM51918v1	Paraburkholderia nodosa
1510	Butyricimonas virosa DSM 23226	GCA_000519105.1	ftp://ftp.ncbi.nlm.nih.gov/genomes/all/GCA/000/519/105/GCA_000519105.1_ASM51910v1	ftp://ftp.ncbi.nlm.nih.gov/genomes/all/GCF/000/519/105/GCF_000519105.1_ASM51910v1	Butyricimonas virosa
1515	Paenibacillus zanthoxyli JH29	GCA_000520715.1	ftp://ftp.ncbi.nlm.nih.gov/genomes/all/GCA/000/520/715/GCA_000520715.1_s8	ftp://ftp.ncbi.nlm.nih.gov/genomes/all/GCF/000/520/715/GCF_000520715.1_s8	Paenibacillus zanthoxyli
1516	Paenibacillus forsythiae T98	GCA_000520735.1	ftp://ftp.ncbi.nlm.nih.gov/genomes/all/GCA/000/520/735/GCA_000520735.1_s9	ftp://ftp.ncbi.nlm.nih.gov/genomes/all/GCF/000/520/735/GCF_000520735.1_s9	Paenibacillus forsythiae
1536	Bifidobacterium moukalabense DSM 27321	GCA_000522505.1	ftp://ftp.ncbi.nlm.nih.gov/genomes/all/GCA/000/522/505/GCA_000522505.1_DSM27321	ftp://ftp.ncbi.nlm.nih.gov/genomes/all/GCF/000/522/505/GCF_000522505.1_DSM27321	Bifidobacterium moukalabense
1549	Corynebacterium falsenii DSM 44353	GCA_000525655.1	ftp://ftp.ncbi.nlm.nih.gov/genomes/all/GCA/000/525/655/GCA_000525655.1_ASM52565v1	ftp://ftp.ncbi.nlm.nih.gov/genomes/all/GCF/000/525/655/GCF_000525655.1_ASM52565v1	Corynebacterium falsenii
1608	Veillonella parvula DSM 2008	GCA_000024945.1	ftp://ftp.ncbi.nlm.nih.gov/genomes/all/GCA/000/024/945/GCA_000024945.1_ASM2494v1	ftp://ftp.ncbi.nlm.nih.gov/genomes/all/GCF/000/024/945/GCF_000024945.1_ASM2494v1	Veillonella parvula
1617	Citrobacter rodentium ICC168	GCA_000027085.1	ftp://ftp.ncbi.nlm.nih.gov/genomes/all/GCA/000/027/085/GCA_000027085.1_ASM2708v1	ftp://ftp.ncbi.nlm.nih.gov/genomes/all/GCF/000/027/085/GCF_000027085.1_ASM2708v1	Citrobacter rodentium
1622	Acidaminococcus fermentans DSM 20731	GCA_000025305.1	ftp://ftp.ncbi.nlm.nih.gov/genomes/all/GCA/000/025/305/GCA_000025305.1_ASM2530v1	ftp://ftp.ncbi.nlm.nih.gov/genomes/all/GCF/000/025/305/GCF_000025305.1_ASM2530v1	Acidaminococcus fermentans
1625	Corynebacterium casei LMG S-19264	GCA_000550785.1	ftp://ftp.ncbi.nlm.nih.gov/genomes/all/GCA/000/550/785/GCA_000550785.1_ASM55078v1	ftp://ftp.ncbi.nlm.nih.gov/genomes/all/GCF/000/550/785/GCF_000550785.1_ASM55078v1	Corynebacterium casei
1626	Corynebacterium vitaeruminis DSM 20294	GCA_000550805.1	ftp://ftp.ncbi.nlm.nih.gov/genomes/all/GCA/000/550/805/GCA_000550805.1_ASM55080v1	ftp://ftp.ncbi.nlm.nih.gov/genomes/all/GCF/000/550/805/GCF_000550805.1_ASM55080v1	Corynebacterium vitaeruminis
1635	Streptococcus mitis B6	GCA_000027165.1	ftp://ftp.ncbi.nlm.nih.gov/genomes/all/GCA/000/027/165/GCA_000027165.1_ASM2716v1	ftp://ftp.ncbi.nlm.nih.gov/genomes/all/GCF/000/027/165/GCF_000027165.1_ASM2716v1	Streptococcus mitis
1640	Staphylococcus lugdunensis HKU09-01	GCA_000025085.1	ftp://ftp.ncbi.nlm.nih.gov/genomes/all/GCA/000/025/085/GCA_000025085.1_ASM2508v1	ftp://ftp.ncbi.nlm.nih.gov/genomes/all/GCF/000/025/085/GCF_000025085.1_ASM2508v1	Staphylococcus lugdunensis
1658	Prevotella ruminicola 23	GCA_000025925.1	ftp://ftp.ncbi.nlm.nih.gov/genomes/all/GCA/000/025/925/GCA_000025925.1_ASM2592v1	ftp://ftp.ncbi.nlm.nih.gov/genomes/all/GCF/000/025/925/GCF_000025925.1_ASM2592v1	Prevotella ruminicola
1659	Rhodobacter capsulatus SB 1003	GCA_000021865.1	ftp://ftp.ncbi.nlm.nih.gov/genomes/all/GCA/000/021/865/GCA_000021865.1_ASM2186v1	ftp://ftp.ncbi.nlm.nih.gov/genomes/all/GCF/000/021/865/GCF_000021865.1_ASM2186v1	Rhodobacter capsulatus
1686	Porphyromonas catoniae ATCC 51270	GCA_000565015.1	ftp://ftp.ncbi.nlm.nih.gov/genomes/all/GCA/000/565/015/GCA_000565015.1_PcatATCC51270v1.0	ftp://ftp.ncbi.nlm.nih.gov/genomes/all/GCF/000/565/015/GCF_000565015.1_PcatATCC51270v1.0	Porphyromonas catoniae
1693	Paenibacillus pini JCM 16418	GCA_000576305.1	ftp://ftp.ncbi.nlm.nih.gov/genomes/all/GCA/000/576/305/GCA_000576305.1_ASM57630v1	ftp://ftp.ncbi.nlm.nih.gov/genomes/all/GCF/000/576/305/GCF_000576305.1_ASM57630v1	Paenibacillus pini
1702	Clostridium jeddahense	GCA_000577335.1	ftp://ftp.ncbi.nlm.nih.gov/genomes/all/GCA/000/577/335/GCA_000577335.1_JCD	ftp://ftp.ncbi.nlm.nih.gov/genomes/all/GCF/000/577/335/GCF_000577335.1_JCD	Clostridium jeddahense
1703	Corynebacterium jeddahense	GCA_000577555.1	ftp://ftp.ncbi.nlm.nih.gov/genomes/all/GCA/000/577/555/GCA_000577555.1_JCB	ftp://ftp.ncbi.nlm.nih.gov/genomes/all/GCF/000/577/555/GCF_000577555.1_JCB	Corynebacterium jeddahense
1704	Clostridium saudiense	GCA_000577815.1	ftp://ftp.ncbi.nlm.nih.gov/genomes/all/GCA/000/577/815/GCA_000577815.1_JCC	ftp://ftp.ncbi.nlm.nih.gov/genomes/all/GCF/000/577/815/GCF_000577815.1_JCC	Clostridium saudiense
1705	Clostridium bornimense	GCA_000577895.1	ftp://ftp.ncbi.nlm.nih.gov/genomes/all/GCA/000/577/895/GCA_000577895.1_M2_40	ftp://ftp.ncbi.nlm.nih.gov/genomes/all/GCF/000/577/895/GCF_000577895.1_M2_40	Clostridium bornimense
1714	Lactobacillus farraginis DSM 18382 = JCM 14108	GCA_000583655.1	ftp://ftp.ncbi.nlm.nih.gov/genomes/all/GCA/000/583/655/GCA_000583655.1_ASM58365v1	ftp://ftp.ncbi.nlm.nih.gov/genomes/all/GCF/000/583/655/GCF_000583655.1_ASM58365v1	Lactobacillus farraginis
1716	Lactobacillus composti DSM 18527 = JCM 14202	GCA_000583695.1	ftp://ftp.ncbi.nlm.nih.gov/genomes/all/GCA/000/583/695/GCA_000583695.1_ASM58369v1	ftp://ftp.ncbi.nlm.nih.gov/genomes/all/GCF/000/583/695/GCF_000583695.1_ASM58369v1	Lactobacillus composti
1721	Cloacibacillus evryensis DSM 19522	GCA_000585335.1	ftp://ftp.ncbi.nlm.nih.gov/genomes/all/GCA/000/585/335/GCA_000585335.1_ASM58533v1	ftp://ftp.ncbi.nlm.nih.gov/genomes/all/GCF/000/585/335/GCF_000585335.1_ASM58533v1	Cloacibacillus evryensis
1722	Prevotella oryzae DSM 17970	GCA_000585355.1	ftp://ftp.ncbi.nlm.nih.gov/genomes/all/GCA/000/585/355/GCA_000585355.1_ASM58535v1	ftp://ftp.ncbi.nlm.nih.gov/genomes/all/GCF/000/585/355/GCF_000585355.1_ASM58535v1	Prevotella oryzae
1729	Pseudomonas stutzeri	GCA_000590475.1	ftp://ftp.ncbi.nlm.nih.gov/genomes/all/GCA/000/590/475/GCA_000590475.1_ASM59047v1	ftp://ftp.ncbi.nlm.nih.gov/genomes/all/GCF/000/590/475/GCF_000590475.1_ASM59047v1	Pseudomonas stutzeri
1730	Corynebacterium argentoratense DSM 44202	GCA_000590555.1	ftp://ftp.ncbi.nlm.nih.gov/genomes/all/GCA/000/590/555/GCA_000590555.1_ASM59055v1	ftp://ftp.ncbi.nlm.nih.gov/genomes/all/GCF/000/590/555/GCF_000590555.1_ASM59055v1	Corynebacterium argentoratense
1739	Campylobacter corcagiensis	GCA_000597805.1	ftp://ftp.ncbi.nlm.nih.gov/genomes/all/GCA/000/597/805/GCA_000597805.1_Ccorc1.0	ftp://ftp.ncbi.nlm.nih.gov/genomes/all/GCF/000/597/805/GCF_000597805.1_Ccorc1.0	Campylobacter corcagiensis
1747	Treponema pallidum subsp. pallidum str. Sea 81-4	GCA_000604125.1	ftp://ftp.ncbi.nlm.nih.gov/genomes/all/GCA/000/604/125/GCA_000604125.1_ASM60412v1	ftp://ftp.ncbi.nlm.nih.gov/genomes/all/GCF/000/604/125/GCF_000604125.1_ASM60412v1	Treponema pallidum
1751	Paenibacillus ehimensis A2	GCA_000612225.1	ftp://ftp.ncbi.nlm.nih.gov/genomes/all/GCA/000/612/225/GCA_000612225.1_PaeEhi1.0	ftp://ftp.ncbi.nlm.nih.gov/genomes/all/GCF/000/612/225/GCF_000612225.1_PaeEhi1.0	Paenibacillus ehimensis
1753	Paenibacillus sabinae T27	GCA_000612505.1	ftp://ftp.ncbi.nlm.nih.gov/genomes/all/GCA/000/612/505/GCA_000612505.1_ASM61250v1	ftp://ftp.ncbi.nlm.nih.gov/genomes/all/GCF/000/612/505/GCF_000612505.1_ASM61250v1	Paenibacillus sabinae
1754	Clostridium ihumii AP5	GCA_000612845.1	ftp://ftp.ncbi.nlm.nih.gov/genomes/all/GCA/000/612/845/GCA_000612845.1_AP5T	ftp://ftp.ncbi.nlm.nih.gov/genomes/all/GCF/000/612/845/GCF_000612845.1_AP5T	Clostridium ihumii
1756	Acetobacter papayae JCM 25143	GCA_000613285.1	ftp://ftp.ncbi.nlm.nih.gov/genomes/all/GCA/000/613/285/GCA_000613285.1_ASM61328v1	ftp://ftp.ncbi.nlm.nih.gov/genomes/all/GCF/000/613/285/GCF_000613285.1_ASM61328v1	Acetobacter papayae
1759	Prevotella shahii DSM 15611 = JCM 12083	GCA_000613445.1	ftp://ftp.ncbi.nlm.nih.gov/genomes/all/GCA/000/613/445/GCA_000613445.1_ASM61344v1	ftp://ftp.ncbi.nlm.nih.gov/genomes/all/GCF/000/613/445/GCF_000613445.1_ASM61344v1	Prevotella shahii
1762	Acetobacter okinawensis JCM 25146	GCA_000613865.1	ftp://ftp.ncbi.nlm.nih.gov/genomes/all/GCA/000/613/865/GCA_000613865.1_ASM61386v1	ftp://ftp.ncbi.nlm.nih.gov/genomes/all/GCF/000/613/865/GCF_000613865.1_ASM61386v1	Acetobacter okinawensis
1763	Prevotella histicola JCM 15637 = DNF00424	GCA_000613925.1	ftp://ftp.ncbi.nlm.nih.gov/genomes/all/GCA/000/613/925/GCA_000613925.1_ASM61392v1	ftp://ftp.ncbi.nlm.nih.gov/genomes/all/GCF/000/613/925/GCF_000613925.1_ASM61392v1	Prevotella histicola
1764	Prevotella falsenii DSM 22864 = JCM 15124	GCA_000613945.1	ftp://ftp.ncbi.nlm.nih.gov/genomes/all/GCA/000/613/945/GCA_000613945.1_ASM61394v1	ftp://ftp.ncbi.nlm.nih.gov/genomes/all/GCF/000/613/945/GCF_000613945.1_ASM61394v1	Prevotella falsenii
1765	Prevotella aurantiaca JCM 15754	GCA_000614025.1	ftp://ftp.ncbi.nlm.nih.gov/genomes/all/GCA/000/614/025/GCA_000614025.1_ASM61402v1	ftp://ftp.ncbi.nlm.nih.gov/genomes/all/GCF/000/614/025/GCF_000614025.1_ASM61402v1	Prevotella aurantiaca
1766	Prevotella dentasini JCM 15908	GCA_000614065.1	ftp://ftp.ncbi.nlm.nih.gov/genomes/all/GCA/000/614/065/GCA_000614065.1_ASM61406v1	ftp://ftp.ncbi.nlm.nih.gov/genomes/all/GCF/000/614/065/GCF_000614065.1_ASM61406v1	Prevotella dentasini
1769	Prevotella saccharolytica JCM 17484	GCA_000614205.1	ftp://ftp.ncbi.nlm.nih.gov/genomes/all/GCA/000/614/205/GCA_000614205.1_ASM61420v1	ftp://ftp.ncbi.nlm.nih.gov/genomes/all/GCF/000/614/205/GCF_000614205.1_ASM61420v1	Prevotella saccharolytica
1770	Porphyromonas cangingivalis JCM 15983	GCA_000614355.1	ftp://ftp.ncbi.nlm.nih.gov/genomes/all/GCA/000/614/355/GCA_000614355.1_ASM61435v1	ftp://ftp.ncbi.nlm.nih.gov/genomes/all/GCF/000/614/355/GCF_000614355.1_ASM61435v1	Porphyromonas cangingivalis
1772	Porphyromonas gingivicanis JCM 15907	GCA_000614585.1	ftp://ftp.ncbi.nlm.nih.gov/genomes/all/GCA/000/614/585/GCA_000614585.1_ASM61458v1	ftp://ftp.ncbi.nlm.nih.gov/genomes/all/GCF/000/614/585/GCF_000614585.1_ASM61458v1	Porphyromonas gingivicanis
1774	Lactobacillus kitasatonis DSM 16761 = JCM 1039	GCA_000615285.1	ftp://ftp.ncbi.nlm.nih.gov/genomes/all/GCA/000/615/285/GCA_000615285.1_ASM61528v1	ftp://ftp.ncbi.nlm.nih.gov/genomes/all/GCF/000/615/285/GCF_000615285.1_ASM61528v1	Lactobacillus kitasatonis
1775	Lactobacillus equi DSM 15833 = JCM 10991	GCA_000615765.1	ftp://ftp.ncbi.nlm.nih.gov/genomes/all/GCA/000/615/765/GCA_000615765.1_ASM61576v1	ftp://ftp.ncbi.nlm.nih.gov/genomes/all/GCF/000/615/765/GCF_000615765.1_ASM61576v1	Lactobacillus equi
1776	Lactobacillus hayakitensis DSM 18933 = JCM 14209	GCA_000615845.1	ftp://ftp.ncbi.nlm.nih.gov/genomes/all/GCA/000/615/845/GCA_000615845.1_ASM61584v1	ftp://ftp.ncbi.nlm.nih.gov/genomes/all/GCF/000/615/845/GCF_000615845.1_ASM61584v1	Lactobacillus hayakitensis
1777	Lactobacillus nodensis DSM 19682 = JCM 14932 = NBRC 107160	GCA_000615905.1	ftp://ftp.ncbi.nlm.nih.gov/genomes/all/GCA/000/615/905/GCA_000615905.1_ASM61590v1	ftp://ftp.ncbi.nlm.nih.gov/genomes/all/GCF/000/615/905/GCF_000615905.1_ASM61590v1	Lactobacillus nodensis
1796	Clostridium lundense DSM 17049	GCA_000619945.1	ftp://ftp.ncbi.nlm.nih.gov/genomes/all/GCA/000/619/945/GCA_000619945.1_ASM61994v1	ftp://ftp.ncbi.nlm.nih.gov/genomes/all/GCF/000/619/945/GCF_000619945.1_ASM61994v1	Clostridium lundense
1810	Campylobacter upsaliensis DSM 5365	GCA_000620965.1	ftp://ftp.ncbi.nlm.nih.gov/genomes/all/GCA/000/620/965/GCA_000620965.1_ASM62096v1	ftp://ftp.ncbi.nlm.nih.gov/genomes/all/GCF/000/620/965/GCF_000620965.1_ASM62096v1	Campylobacter upsaliensis
1821	Lachnospiraceae bacterium AC3007	GCA_000621405.1	ftp://ftp.ncbi.nlm.nih.gov/genomes/all/GCA/000/621/405/GCA_000621405.1_ASM62140v1	ftp://ftp.ncbi.nlm.nih.gov/genomes/all/GCF/000/621/405/GCF_000621405.1_ASM62140v1	Lachnospiraceae bacterium
1822	Lachnospiraceae bacterium AB2028	GCA_000621425.1	ftp://ftp.ncbi.nlm.nih.gov/genomes/all/GCA/000/621/425/GCA_000621425.1_ASM62142v1	ftp://ftp.ncbi.nlm.nih.gov/genomes/all/GCF/000/621/425/GCF_000621425.1_ASM62142v1	Lachnospiraceae bacterium
1829	Prevotella brevis ATCC 19188	GCA_000621725.1	ftp://ftp.ncbi.nlm.nih.gov/genomes/all/GCA/000/621/725/GCA_000621725.1_ASM62172v1	ftp://ftp.ncbi.nlm.nih.gov/genomes/all/GCF/000/621/725/GCF_000621725.1_ASM62172v1	Prevotella brevis
1830	Ruminococcaceae bacterium AB4001	GCA_000621765.1	ftp://ftp.ncbi.nlm.nih.gov/genomes/all/GCA/000/621/765/GCA_000621765.1_ASM62176v1	ftp://ftp.ncbi.nlm.nih.gov/genomes/all/GCF/000/621/765/GCF_000621765.1_ASM62176v1	Ruminococcaceae bacterium
1833	Lachnospiraceae bacterium NC2004	GCA_000621905.1	ftp://ftp.ncbi.nlm.nih.gov/genomes/all/GCA/000/621/905/GCA_000621905.1_ASM62190v1	ftp://ftp.ncbi.nlm.nih.gov/genomes/all/GCF/000/621/905/GCF_000621905.1_ASM62190v1	Lachnospiraceae bacterium
1835	Lachnospiraceae bacterium V9D3004	GCA_000621985.1	ftp://ftp.ncbi.nlm.nih.gov/genomes/all/GCA/000/621/985/GCA_000621985.1_ASM62198v1	ftp://ftp.ncbi.nlm.nih.gov/genomes/all/GCF/000/621/985/GCF_000621985.1_ASM62198v1	Lachnospiraceae bacterium
1837	Lachnospiraceae bacterium AD3010	GCA_000622025.1	ftp://ftp.ncbi.nlm.nih.gov/genomes/all/GCA/000/622/025/GCA_000622025.1_ASM62202v1	ftp://ftp.ncbi.nlm.nih.gov/genomes/all/GCF/000/622/025/GCF_000622025.1_ASM62202v1	Lachnospiraceae bacterium
1838	Butyrivibrio proteoclasticus P6B7	GCA_000622085.1	ftp://ftp.ncbi.nlm.nih.gov/genomes/all/GCA/000/622/085/GCA_000622085.1_ASM62208v1	ftp://ftp.ncbi.nlm.nih.gov/genomes/all/GCF/000/622/085/GCF_000622085.1_ASM62208v1	Butyrivibrio proteoclasticus
1839	Lachnospiraceae bacterium MD2004	GCA_000622105.1	ftp://ftp.ncbi.nlm.nih.gov/genomes/all/GCA/000/622/105/GCA_000622105.1_ASM62210v1	ftp://ftp.ncbi.nlm.nih.gov/genomes/all/GCF/000/622/105/GCF_000622105.1_ASM62210v1	Lachnospiraceae bacterium
1844	Fusobacterium perfoetens ATCC 29250	GCA_000622245.1	ftp://ftp.ncbi.nlm.nih.gov/genomes/all/GCA/000/622/245/GCA_000622245.1_ASM62224v1	ftp://ftp.ncbi.nlm.nih.gov/genomes/all/GCF/000/622/245/GCF_000622245.1_ASM62224v1	Fusobacterium perfoetens
1857	Oceanobacillus picturae	GCA_000612865.1	ftp://ftp.ncbi.nlm.nih.gov/genomes/all/GCA/000/612/865/GCA_000612865.1_PRJEB5522_assembly_1	ftp://ftp.ncbi.nlm.nih.gov/genomes/all/GCF/000/612/865/GCF_000612865.1_PRJEB5522_assembly_1	Oceanobacillus picturae
1861	Lactobacillus sucicola DSM 21376 = JCM 15457	GCA_000612445.1	ftp://ftp.ncbi.nlm.nih.gov/genomes/all/GCA/000/612/445/GCA_000612445.1_ASM61244v1	ftp://ftp.ncbi.nlm.nih.gov/genomes/all/GCF/000/612/445/GCF_000612445.1_ASM61244v1	Lactobacillus sucicola
1862	Prevotella disiens JCM 6334 = ATCC 29426	GCA_000613345.1	ftp://ftp.ncbi.nlm.nih.gov/genomes/all/GCA/000/613/345/GCA_000613345.1_ASM61334v1	ftp://ftp.ncbi.nlm.nih.gov/genomes/all/GCF/000/613/345/GCF_000613345.1_ASM61334v1	Prevotella disiens
1863	Prevotella oris DSM 18711 = JCM 12252	GCA_000613505.1	ftp://ftp.ncbi.nlm.nih.gov/genomes/all/GCA/000/613/505/GCA_000613505.1_ASM61350v1	ftp://ftp.ncbi.nlm.nih.gov/genomes/all/GCF/000/613/505/GCF_000613505.1_ASM61350v1	Prevotella oris
1864	Prevotella oulorum JCM 14966	GCA_000613785.1	ftp://ftp.ncbi.nlm.nih.gov/genomes/all/GCA/000/613/785/GCA_000613785.1_ASM61378v1	ftp://ftp.ncbi.nlm.nih.gov/genomes/all/GCF/000/613/785/GCF_000613785.1_ASM61378v1	Prevotella oulorum
1866	Prevotella micans DSM 21469 = JCM 16134	GCA_000614105.1	ftp://ftp.ncbi.nlm.nih.gov/genomes/all/GCA/000/614/105/GCA_000614105.1_ASM61410v1	ftp://ftp.ncbi.nlm.nih.gov/genomes/all/GCF/000/614/105/GCF_000614105.1_ASM61410v1	Prevotella micans
1868	Lactobacillus hamsteri DSM 5661 = JCM 6256	GCA_000615445.1	ftp://ftp.ncbi.nlm.nih.gov/genomes/all/GCA/000/615/445/GCA_000615445.1_ASM61544v1	ftp://ftp.ncbi.nlm.nih.gov/genomes/all/GCF/000/615/445/GCF_000615445.1_ASM61544v1	Lactobacillus hamsteri
1869	Lactobacillus fuchuensis DSM 14340 = JCM 11249	GCA_000615805.1	ftp://ftp.ncbi.nlm.nih.gov/genomes/all/GCA/000/615/805/GCA_000615805.1_ASM61580v1	ftp://ftp.ncbi.nlm.nih.gov/genomes/all/GCF/000/615/805/GCF_000615805.1_ASM61580v1	Lactobacillus fuchuensis
1870	Lactobacillus apodemi DSM 16634 = JCM 16172	GCA_000615885.1	ftp://ftp.ncbi.nlm.nih.gov/genomes/all/GCA/000/615/885/GCA_000615885.1_ASM61588v1	ftp://ftp.ncbi.nlm.nih.gov/genomes/all/GCF/000/615/885/GCF_000615885.1_ASM61588v1	Lactobacillus apodemi
1874	Corynebacterium glyciniphilum AJ 3170	GCA_000626675.1	ftp://ftp.ncbi.nlm.nih.gov/genomes/all/GCA/000/626/675/GCA_000626675.1_ASM62667v1	ftp://ftp.ncbi.nlm.nih.gov/genomes/all/GCF/000/626/675/GCF_000626675.1_ASM62667v1	Corynebacterium glyciniphilum
1876	Pseudomonas composti	GCA_000626735.1	ftp://ftp.ncbi.nlm.nih.gov/genomes/all/GCA/000/626/735/GCA_000626735.1_Pseudomonas_mendocina_AD6	ftp://ftp.ncbi.nlm.nih.gov/genomes/all/GCF/000/626/735/GCF_000626735.1_Pseudomonas_mendocina_AD6	Pseudomonas composti
1883	Streptococcus pyogenes M1 GAS	GCA_000006785.2	ftp://ftp.ncbi.nlm.nih.gov/genomes/all/GCA/000/006/785/GCA_000006785.2_ASM678v2	ftp://ftp.ncbi.nlm.nih.gov/genomes/all/GCF/000/006/785/GCF_000006785.2_ASM678v2	Streptococcus pyogenes
1889	Clostridium tetanomorphum DSM 665	GCA_000647895.1	ftp://ftp.ncbi.nlm.nih.gov/genomes/all/GCA/000/647/895/GCA_000647895.1_CTM1.0	ftp://ftp.ncbi.nlm.nih.gov/genomes/all/GCF/000/647/895/GCF_000647895.1_CTM1.0	Clostridium tetanomorphum
1893	Citrobacter freundii CFNIH1	GCA_000648515.1	ftp://ftp.ncbi.nlm.nih.gov/genomes/all/GCA/000/648/515/GCA_000648515.1_ASM64851v1	ftp://ftp.ncbi.nlm.nih.gov/genomes/all/GCF/000/648/515/GCF_000648515.1_ASM64851v1	Citrobacter freundii
1896	Paenibacillus darwinianus	GCA_000598065.1	ftp://ftp.ncbi.nlm.nih.gov/genomes/all/GCA/000/598/065/GCA_000598065.1_Brdraft1	ftp://ftp.ncbi.nlm.nih.gov/genomes/all/GCF/000/598/065/GCF_000598065.1_Brdraft1	Paenibacillus darwinianus
1898	Porphyromonas uenonis DSM 23387 = JCM 13868	GCA_000482365.1	ftp://ftp.ncbi.nlm.nih.gov/genomes/all/GCA/000/482/365/GCA_000482365.1_ASM48236v1	ftp://ftp.ncbi.nlm.nih.gov/genomes/all/GCF/000/482/365/GCF_000482365.1_ASM48236v1	Porphyromonas uenonis
1901	Streptomyces scabiei 87.22	GCA_000091305.1	ftp://ftp.ncbi.nlm.nih.gov/genomes/all/GCA/000/091/305/GCA_000091305.1_ASM9130v1	ftp://ftp.ncbi.nlm.nih.gov/genomes/all/GCF/000/091/305/GCF_000091305.1_ASM9130v1	Streptomyces scabiei
1910	Lactobacillus crispatus ST1	GCA_000091765.1	ftp://ftp.ncbi.nlm.nih.gov/genomes/all/GCA/000/091/765/GCA_000091765.1_ASM9176v1	ftp://ftp.ncbi.nlm.nih.gov/genomes/all/GCF/000/091/765/GCF_000091765.1_ASM9176v1	Lactobacillus crispatus
1911	Enterobacter cloacae subsp. cloacae ATCC 13047	GCA_000025565.1	ftp://ftp.ncbi.nlm.nih.gov/genomes/all/GCA/000/025/565/GCA_000025565.1_ASM2556v1	ftp://ftp.ncbi.nlm.nih.gov/genomes/all/GCF/000/025/565/GCF_000025565.1_ASM2556v1	Enterobacter cloacae
1934	Truepera radiovictrix DSM 17093	GCA_000092425.1	ftp://ftp.ncbi.nlm.nih.gov/genomes/all/GCA/000/092/425/GCA_000092425.1_ASM9242v1	ftp://ftp.ncbi.nlm.nih.gov/genomes/all/GCF/000/092/425/GCF_000092425.1_ASM9242v1	Truepera radiovictrix
1941	Paraburkholderia acidipaludis NBRC 101816	GCA_000684975.1	ftp://ftp.ncbi.nlm.nih.gov/genomes/all/GCA/000/684/975/GCA_000684975.1_ASM68497v1	ftp://ftp.ncbi.nlm.nih.gov/genomes/all/GCF/000/684/975/GCF_000684975.1_ASM68497v1	Paraburkholderia acidipaludis
1942	Paraburkholderia bannensis NBRC 103871	GCA_000685015.1	ftp://ftp.ncbi.nlm.nih.gov/genomes/all/GCA/000/685/015/GCA_000685015.1_ASM68501v1	ftp://ftp.ncbi.nlm.nih.gov/genomes/all/GCF/000/685/015/GCF_000685015.1_ASM68501v1	Paraburkholderia bannensis
1943	Paraburkholderia ferrariae NBRC 106233	GCA_000685035.1	ftp://ftp.ncbi.nlm.nih.gov/genomes/all/GCA/000/685/035/GCA_000685035.1_ASM68503v1	ftp://ftp.ncbi.nlm.nih.gov/genomes/all/GCF/000/685/035/GCF_000685035.1_ASM68503v1	Paraburkholderia ferrariae
1944	Paraburkholderia oxyphila NBRC 105797	GCA_000685075.1	ftp://ftp.ncbi.nlm.nih.gov/genomes/all/GCA/000/685/075/GCA_000685075.1_ASM68507v1	ftp://ftp.ncbi.nlm.nih.gov/genomes/all/GCF/000/685/075/GCF_000685075.1_ASM68507v1	Paraburkholderia oxyphila
1956	Peptostreptococcaceae bacterium VA2	GCA_000686145.1	ftp://ftp.ncbi.nlm.nih.gov/genomes/all/GCA/000/686/145/GCA_000686145.1_ASM68614v1	ftp://ftp.ncbi.nlm.nih.gov/genomes/all/GCF/000/686/145/GCF_000686145.1_ASM68614v1	Peptostreptococcaceae bacterium
1963	Streptococcus sobrinus DSM 20742 = ATCC 33478	GCA_000686605.1	ftp://ftp.ncbi.nlm.nih.gov/genomes/all/GCA/000/686/605/GCA_000686605.1_ASM68660v1	ftp://ftp.ncbi.nlm.nih.gov/genomes/all/GCF/000/686/605/GCF_000686605.1_ASM68660v1	Streptococcus sobrinus
1967	Clostridium hydrogeniformans DSM 21757	GCA_000686705.1	ftp://ftp.ncbi.nlm.nih.gov/genomes/all/GCA/000/686/705/GCA_000686705.1_ASM68670v1	ftp://ftp.ncbi.nlm.nih.gov/genomes/all/GCF/000/686/705/GCF_000686705.1_ASM68670v1	Clostridium hydrogeniformans
1968	Clostridium akagii DSM 12554	GCA_000686725.1	ftp://ftp.ncbi.nlm.nih.gov/genomes/all/GCA/000/686/725/GCA_000686725.1_ASM68672v1	ftp://ftp.ncbi.nlm.nih.gov/genomes/all/GCF/000/686/725/GCF_000686725.1_ASM68672v1	Clostridium akagii
1982	Bifidobacterium ruminantium DSM 6489	GCA_000687635.1	ftp://ftp.ncbi.nlm.nih.gov/genomes/all/GCA/000/687/635/GCA_000687635.1_ASM68763v1	ftp://ftp.ncbi.nlm.nih.gov/genomes/all/GCF/000/687/635/GCF_000687635.1_ASM68763v1	Bifidobacterium ruminantium
1983	Lachnospiraceae bacterium YSB2008	GCA_000687655.1	ftp://ftp.ncbi.nlm.nih.gov/genomes/all/GCA/000/687/655/GCA_000687655.1_ASM68765v1	ftp://ftp.ncbi.nlm.nih.gov/genomes/all/GCF/000/687/655/GCF_000687655.1_ASM68765v1	Lachnospiraceae bacterium
1984	Lachnospiraceae bacterium NC2008	GCA_000687675.1	ftp://ftp.ncbi.nlm.nih.gov/genomes/all/GCA/000/687/675/GCA_000687675.1_ASM68767v1	ftp://ftp.ncbi.nlm.nih.gov/genomes/all/GCF/000/687/675/GCF_000687675.1_ASM68767v1	Lachnospiraceae bacterium
1985	Lachnospiraceae bacterium P6B14	GCA_000687695.1	ftp://ftp.ncbi.nlm.nih.gov/genomes/all/GCA/000/687/695/GCA_000687695.1_ASM68769v1	ftp://ftp.ncbi.nlm.nih.gov/genomes/all/GCF/000/687/695/GCF_000687695.1_ASM68769v1	Lachnospiraceae bacterium
1996	Clostridioides mangenotii LM2	GCA_000687955.1	ftp://ftp.ncbi.nlm.nih.gov/genomes/all/GCA/000/687/955/GCA_000687955.1_ASM68795v1	ftp://ftp.ncbi.nlm.nih.gov/genomes/all/GCF/000/687/955/GCF_000687955.1_ASM68795v1	Clostridioides mangenotii
1997	Ruminococcaceae bacterium AE2021	GCA_000688035.1	ftp://ftp.ncbi.nlm.nih.gov/genomes/all/GCA/000/688/035/GCA_000688035.1_ASM68803v1	ftp://ftp.ncbi.nlm.nih.gov/genomes/all/GCF/000/688/035/GCF_000688035.1_ASM68803v1	Ruminococcaceae bacterium
1998	Lachnospiraceae bacterium AC2031	GCA_000687975.1	ftp://ftp.ncbi.nlm.nih.gov/genomes/all/GCA/000/687/975/GCA_000687975.1_ASM68797v1	ftp://ftp.ncbi.nlm.nih.gov/genomes/all/GCF/000/687/975/GCF_000687975.1_ASM68797v1	Lachnospiraceae bacterium
2006	Corynebacterium pseudodiphtheriticum DSM 44287	GCA_000688415.1	ftp://ftp.ncbi.nlm.nih.gov/genomes/all/GCA/000/688/415/GCA_000688415.1_ASM68841v1	ftp://ftp.ncbi.nlm.nih.gov/genomes/all/GCF/000/688/415/GCF_000688415.1_ASM68841v1	Corynebacterium pseudodiphtheriticum
2010	Lonsdalea quercina subsp. quercina	GCA_000688655.1	ftp://ftp.ncbi.nlm.nih.gov/genomes/all/GCA/000/688/655/GCA_000688655.1_LonsB104	ftp://ftp.ncbi.nlm.nih.gov/genomes/all/GCF/000/688/655/GCF_000688655.1_LonsB104	Lonsdalea quercina
2024	Pseudomonas knackmussii B13	GCA_000689415.1	ftp://ftp.ncbi.nlm.nih.gov/genomes/all/GCA/000/689/415/GCA_000689415.1_PKB13	ftp://ftp.ncbi.nlm.nih.gov/genomes/all/GCF/000/689/415/GCF_000689415.1_PKB13	Pseudomonas knackmussii
2036	Eubacterium ventriosum ATCC 27560	GCA_000153885.1	ftp://ftp.ncbi.nlm.nih.gov/genomes/all/GCA/000/153/885/GCA_000153885.1_ASM15388v1	ftp://ftp.ncbi.nlm.nih.gov/genomes/all/GCF/000/153/885/GCF_000153885.1_ASM15388v1	Eubacterium ventriosum
2037	Blautia obeum ATCC 29174	GCA_000153905.1	ftp://ftp.ncbi.nlm.nih.gov/genomes/all/GCA/000/153/905/GCA_000153905.1_ASM15390v1	ftp://ftp.ncbi.nlm.nih.gov/genomes/all/GCF/000/153/905/GCF_000153905.1_ASM15390v1	Blautia obeum
2039	Pseudomonas mandelii JR-1	GCA_000257545.3	ftp://ftp.ncbi.nlm.nih.gov/genomes/all/GCA/000/257/545/GCA_000257545.3_ASM25754v3	ftp://ftp.ncbi.nlm.nih.gov/genomes/all/GCF/000/257/545/GCF_000257545.3_ASM25754v3	Pseudomonas mandelii
2041	Dorea longicatena DSM 13814	GCA_000154065.1	ftp://ftp.ncbi.nlm.nih.gov/genomes/all/GCA/000/154/065/GCA_000154065.1_ASM15406v1	ftp://ftp.ncbi.nlm.nih.gov/genomes/all/GCF/000/154/065/GCF_000154065.1_ASM15406v1	Dorea longicatena
2042	Parabacteroides merdae ATCC 43184	GCA_000154105.1	ftp://ftp.ncbi.nlm.nih.gov/genomes/all/GCA/000/154/105/GCA_000154105.1_ASM15410v1	ftp://ftp.ncbi.nlm.nih.gov/genomes/all/GCF/000/154/105/GCF_000154105.1_ASM15410v1	Parabacteroides merdae
2044	Actinomyces odontolyticus ATCC 17982	GCA_000154225.1	ftp://ftp.ncbi.nlm.nih.gov/genomes/all/GCA/000/154/225/GCA_000154225.1_ASM15422v1	ftp://ftp.ncbi.nlm.nih.gov/genomes/all/GCF/000/154/225/GCF_000154225.1_ASM15422v1	Actinomyces odontolyticus
2045	Absiella dolichum DSM 3991	GCA_000154285.1	ftp://ftp.ncbi.nlm.nih.gov/genomes/all/GCA/000/154/285/GCA_000154285.1_ASM15428v1	ftp://ftp.ncbi.nlm.nih.gov/genomes/all/GCF/000/154/285/GCF_000154285.1_ASM15428v1	Absiella dolichum
2046	Anaerostipes caccae DSM 14662	GCA_000154305.1	ftp://ftp.ncbi.nlm.nih.gov/genomes/all/GCA/000/154/305/GCA_000154305.1_ASM15430v1	ftp://ftp.ncbi.nlm.nih.gov/genomes/all/GCF/000/154/305/GCF_000154305.1_ASM15430v1	Anaerostipes caccae
2048	Coprococcus eutactus ATCC 27759	GCA_000154425.1	ftp://ftp.ncbi.nlm.nih.gov/genomes/all/GCA/000/154/425/GCA_000154425.1_ASM15442v1	ftp://ftp.ncbi.nlm.nih.gov/genomes/all/GCF/000/154/425/GCF_000154425.1_ASM15442v1	Coprococcus eutactus
2049	Intestinibacter bartlettii DSM 16795	GCA_000154445.1	ftp://ftp.ncbi.nlm.nih.gov/genomes/all/GCA/000/154/445/GCA_000154445.1_ASM15444v1	ftp://ftp.ncbi.nlm.nih.gov/genomes/all/GCF/000/154/445/GCF_000154445.1_ASM15444v1	Intestinibacter bartlettii
2050	Alistipes putredinis DSM 17216	GCA_000154465.1	ftp://ftp.ncbi.nlm.nih.gov/genomes/all/GCA/000/154/465/GCA_000154465.1_ASM15446v1	ftp://ftp.ncbi.nlm.nih.gov/genomes/all/GCF/000/154/465/GCF_000154465.1_ASM15446v1	Alistipes putredinis
2051	Erysipelatoclostridium ramosum DSM 1402	GCA_000154485.1	ftp://ftp.ncbi.nlm.nih.gov/genomes/all/GCA/000/154/485/GCA_000154485.1_ASM15448v1	ftp://ftp.ncbi.nlm.nih.gov/genomes/all/GCF/000/154/485/GCF_000154485.1_ASM15448v1	Erysipelatoclostridium ramosum
2054	Anaerotruncus colihominis DSM 17241	GCA_000154565.1	ftp://ftp.ncbi.nlm.nih.gov/genomes/all/GCA/000/154/565/GCA_000154565.1_ASM15456v1	ftp://ftp.ncbi.nlm.nih.gov/genomes/all/GCF/000/154/565/GCF_000154565.1_ASM15456v1	Anaerotruncus colihominis
2055	Streptomyces albulus	GCA_000695235.1	ftp://ftp.ncbi.nlm.nih.gov/genomes/all/GCA/000/695/235/GCA_000695235.1_ASM69523v1	ftp://ftp.ncbi.nlm.nih.gov/genomes/all/GCF/000/695/235/GCF_000695235.1_ASM69523v1	Streptomyces albulus
2063	Anaerofustis stercorihominis DSM 17244	GCA_000154825.1	ftp://ftp.ncbi.nlm.nih.gov/genomes/all/GCA/000/154/825/GCA_000154825.1_ASM15482v1	ftp://ftp.ncbi.nlm.nih.gov/genomes/all/GCF/000/154/825/GCF_000154825.1_ASM15482v1	Anaerofustis stercorihominis
2067	Streptomyces olindensis	GCA_000696115.1	ftp://ftp.ncbi.nlm.nih.gov/genomes/all/GCA/000/696/115/GCA_000696115.1_SoWt_assembly	ftp://ftp.ncbi.nlm.nih.gov/genomes/all/GCF/000/696/115/GCF_000696115.1_SoWt_assembly	Streptomyces olindensis
2070	Streptomyces sviceus ATCC 29083	GCA_000154965.1	ftp://ftp.ncbi.nlm.nih.gov/genomes/all/GCA/000/154/965/GCA_000154965.1_ASM15496v1	ftp://ftp.ncbi.nlm.nih.gov/genomes/all/GCF/000/154/965/GCF_000154965.1_ASM15496v1	Streptomyces sviceus
2073	Siccibacter colletis	GCA_000696575.1	ftp://ftp.ncbi.nlm.nih.gov/genomes/all/GCA/000/696/575/GCA_000696575.1_C_colletis_1383	ftp://ftp.ncbi.nlm.nih.gov/genomes/all/GCF/000/696/575/GCF_000696575.1_C_colletis_1383	Siccibacter colletis
2074	Ruminococcus lactaris ATCC 29176	GCA_000155205.1	ftp://ftp.ncbi.nlm.nih.gov/genomes/all/GCA/000/155/205/GCA_000155205.1_ASM15520v1	ftp://ftp.ncbi.nlm.nih.gov/genomes/all/GCF/000/155/205/GCF_000155205.1_ASM15520v1	Ruminococcus lactaris
2075	Staphylococcus chromogenes MU 970	GCA_000696815.1	ftp://ftp.ncbi.nlm.nih.gov/genomes/all/GCA/000/696/815/GCA_000696815.1_SCHRMU_9701.0	ftp://ftp.ncbi.nlm.nih.gov/genomes/all/GCF/000/696/815/GCF_000696815.1_SCHRMU_9701.0	Staphylococcus chromogenes
2076	Clostridiales bacterium 1_7_47FAA	GCA_000155435.1	ftp://ftp.ncbi.nlm.nih.gov/genomes/all/GCA/000/155/435/GCA_000155435.1_ASM15543v1	ftp://ftp.ncbi.nlm.nih.gov/genomes/all/GCF/000/155/435/GCF_000155435.1_ASM15543v1	Clostridiales bacterium
2082	Pseudomonas simiae	GCA_000698265.1	ftp://ftp.ncbi.nlm.nih.gov/genomes/all/GCA/000/698/265/GCA_000698265.1_ASM69826v1	ftp://ftp.ncbi.nlm.nih.gov/genomes/all/GCF/000/698/265/GCF_000698265.1_ASM69826v1	Pseudomonas simiae
2090	Pseudomonas chlororaphis	GCA_000698865.1	ftp://ftp.ncbi.nlm.nih.gov/genomes/all/GCA/000/698/865/GCA_000698865.1_ASM69886v1	ftp://ftp.ncbi.nlm.nih.gov/genomes/all/GCF/000/698/865/GCF_000698865.1_ASM69886v1	Pseudomonas chlororaphis
2092	Streptomyces wadayamensis	GCA_000698945.1	ftp://ftp.ncbi.nlm.nih.gov/genomes/all/GCA/000/698/945/GCA_000698945.1_LGO_A23_AS7	ftp://ftp.ncbi.nlm.nih.gov/genomes/all/GCF/000/698/945/GCF_000698945.1_LGO_A23_AS7	Streptomyces wadayamensis
2095	Coprococcus comes ATCC 27758	GCA_000155875.1	ftp://ftp.ncbi.nlm.nih.gov/genomes/all/GCA/000/155/875/GCA_000155875.1_ASM15587v1	ftp://ftp.ncbi.nlm.nih.gov/genomes/all/GCF/000/155/875/GCF_000155875.1_ASM15587v1	Coprococcus comes
2097	Mitsuokella multacida DSM 20544	GCA_000155955.1	ftp://ftp.ncbi.nlm.nih.gov/genomes/all/GCA/000/155/955/GCA_000155955.1_ASM15595v1	ftp://ftp.ncbi.nlm.nih.gov/genomes/all/GCF/000/155/955/GCF_000155955.1_ASM15595v1	Mitsuokella multacida
2098	Butyrivibrio crossotus DSM 2876	GCA_000156015.1	ftp://ftp.ncbi.nlm.nih.gov/genomes/all/GCA/000/156/015/GCA_000156015.1_ASM15601v1	ftp://ftp.ncbi.nlm.nih.gov/genomes/all/GCF/000/156/015/GCF_000156015.1_ASM15601v1	Butyrivibrio crossotus
2102	Rhodobacteraceae bacterium HTCC2083	GCA_000156115.1	ftp://ftp.ncbi.nlm.nih.gov/genomes/all/GCA/000/156/115/GCA_000156115.1_ASM15611v1	ftp://ftp.ncbi.nlm.nih.gov/genomes/all/GCF/000/156/115/GCF_000156115.1_ASM15611v1	Rhodobacteraceae bacterium
2105	Collinsella intestinalis DSM 13280	GCA_000156175.1	ftp://ftp.ncbi.nlm.nih.gov/genomes/all/GCA/000/156/175/GCA_000156175.1_ASM15617v1	ftp://ftp.ncbi.nlm.nih.gov/genomes/all/GCF/000/156/175/GCF_000156175.1_ASM15617v1	Collinsella intestinalis
2107	Collinsella stercoris DSM 13279	GCA_000156215.1	ftp://ftp.ncbi.nlm.nih.gov/genomes/all/GCA/000/156/215/GCA_000156215.1_ASM15621v1	ftp://ftp.ncbi.nlm.nih.gov/genomes/all/GCF/000/156/215/GCF_000156215.1_ASM15621v1	Collinsella stercoris
2110	Streptomyces viridosporus ATCC 14672	GCA_000156435.1	ftp://ftp.ncbi.nlm.nih.gov/genomes/all/GCA/000/156/435/GCA_000156435.1_ASM15643v1	ftp://ftp.ncbi.nlm.nih.gov/genomes/all/GCF/000/156/435/GCF_000156435.1_ASM15643v1	Streptomyces viridosporus
2112	Streptomyces filamentosus NRRL 15998	GCA_000156455.1	ftp://ftp.ncbi.nlm.nih.gov/genomes/all/GCA/000/156/455/GCA_000156455.1_ASM15645v1	ftp://ftp.ncbi.nlm.nih.gov/genomes/all/GCF/000/156/455/GCF_000156455.1_ASM15645v1	Streptomyces filamentosus
2116	Brevundimonas bacteroides DSM 4726	GCA_000701445.1	ftp://ftp.ncbi.nlm.nih.gov/genomes/all/GCA/000/701/445/GCA_000701445.1_ASM70144v1	ftp://ftp.ncbi.nlm.nih.gov/genomes/all/GCF/000/701/445/GCF_000701445.1_ASM70144v1	Brevundimonas bacteroides
2121	Lachnospiraceae bacterium AC2014	GCA_000701545.1	ftp://ftp.ncbi.nlm.nih.gov/genomes/all/GCA/000/701/545/GCA_000701545.1_ASM70154v1	ftp://ftp.ncbi.nlm.nih.gov/genomes/all/GCF/000/701/545/GCF_000701545.1_ASM70154v1	Lachnospiraceae bacterium
2124	Lachnospiraceae bacterium MC2017	GCA_000701625.1	ftp://ftp.ncbi.nlm.nih.gov/genomes/all/GCA/000/701/625/GCA_000701625.1_ASM70162v1	ftp://ftp.ncbi.nlm.nih.gov/genomes/all/GCF/000/701/625/GCF_000701625.1_ASM70162v1	Lachnospiraceae bacterium
2127	Anaerococcus lactolyticus ATCC 51172	GCA_000156575.1	ftp://ftp.ncbi.nlm.nih.gov/genomes/all/GCA/000/156/575/GCA_000156575.1_ASM15657v1	ftp://ftp.ncbi.nlm.nih.gov/genomes/all/GCF/000/156/575/GCF_000156575.1_ASM15657v1	Anaerococcus lactolyticus
2131	Roseburia intestinalis L1-82	GCA_000156535.1	ftp://ftp.ncbi.nlm.nih.gov/genomes/all/GCA/000/156/535/GCA_000156535.1_ASM15653v1	ftp://ftp.ncbi.nlm.nih.gov/genomes/all/GCF/000/156/535/GCF_000156535.1_ASM15653v1	Roseburia intestinalis
2132	Agathobaculum desmolans ATCC 43058	GCA_000701665.1	ftp://ftp.ncbi.nlm.nih.gov/genomes/all/GCA/000/701/665/GCA_000701665.1_ASM70166v1	ftp://ftp.ncbi.nlm.nih.gov/genomes/all/GCF/000/701/665/GCF_000701665.1_ASM70166v1	Agathobaculum desmolans
2133	Gemella sanguinis ATCC 700632	GCA_000701685.1	ftp://ftp.ncbi.nlm.nih.gov/genomes/all/GCA/000/701/685/GCA_000701685.1_ASM70168v1	ftp://ftp.ncbi.nlm.nih.gov/genomes/all/GCF/000/701/685/GCF_000701685.1_ASM70168v1	Gemella sanguinis
2134	Bilophila wadsworthia ATCC 49260	GCA_000701705.1	ftp://ftp.ncbi.nlm.nih.gov/genomes/all/GCA/000/701/705/GCA_000701705.1_ASM70170v1	ftp://ftp.ncbi.nlm.nih.gov/genomes/all/GCF/000/701/705/GCF_000701705.1_ASM70170v1	Bilophila wadsworthia
2135	Erysipelotrichaceae bacterium NK3D112	GCA_000701725.1	ftp://ftp.ncbi.nlm.nih.gov/genomes/all/GCA/000/701/725/GCA_000701725.1_ASM70172v1	ftp://ftp.ncbi.nlm.nih.gov/genomes/all/GCF/000/701/725/GCF_000701725.1_ASM70172v1	Erysipelotrichaceae bacterium
2138	Blautia schinkii DSM 10518	GCA_000702025.1	ftp://ftp.ncbi.nlm.nih.gov/genomes/all/GCA/000/702/025/GCA_000702025.1_ASM70202v1	ftp://ftp.ncbi.nlm.nih.gov/genomes/all/GCF/000/702/025/GCF_000702025.1_ASM70202v1	Blautia schinkii
2139	Lachnospiraceae bacterium ND2006	GCA_000702125.1	ftp://ftp.ncbi.nlm.nih.gov/genomes/all/GCA/000/702/125/GCA_000702125.1_ASM70212v1	ftp://ftp.ncbi.nlm.nih.gov/genomes/all/GCF/000/702/125/GCF_000702125.1_ASM70212v1	Lachnospiraceae bacterium
2140	Holdemanella biformis DSM 3989	GCA_000156655.1	ftp://ftp.ncbi.nlm.nih.gov/genomes/all/GCA/000/156/655/GCA_000156655.1_ASM15665v1	ftp://ftp.ncbi.nlm.nih.gov/genomes/all/GCF/000/156/655/GCF_000156655.1_ASM15665v1	Holdemanella biformis
2141	Lachnospiraceae bacterium FD2005	GCA_000702145.1	ftp://ftp.ncbi.nlm.nih.gov/genomes/all/GCA/000/702/145/GCA_000702145.1_ASM70214v1	ftp://ftp.ncbi.nlm.nih.gov/genomes/all/GCF/000/702/145/GCF_000702145.1_ASM70214v1	Lachnospiraceae bacterium
2144	Lachnospiraceae bacterium P6A3	GCA_000702085.1	ftp://ftp.ncbi.nlm.nih.gov/genomes/all/GCA/000/702/085/GCA_000702085.1_ASM70208v1	ftp://ftp.ncbi.nlm.nih.gov/genomes/all/GCF/000/702/085/GCF_000702085.1_ASM70208v1	Lachnospiraceae bacterium
2145	Blautia hansenii DSM 20583	GCA_000156675.1	ftp://ftp.ncbi.nlm.nih.gov/genomes/all/GCA/000/156/675/GCA_000156675.1_ASM15667v1	ftp://ftp.ncbi.nlm.nih.gov/genomes/all/GCF/000/156/675/GCF_000156675.1_ASM15667v1	Blautia hansenii
2146	Lachnospiraceae bacterium C6A11	GCA_000702245.1	ftp://ftp.ncbi.nlm.nih.gov/genomes/all/GCA/000/702/245/GCA_000702245.1_ASM70224v1	ftp://ftp.ncbi.nlm.nih.gov/genomes/all/GCF/000/702/245/GCF_000702245.1_ASM70224v1	Lachnospiraceae bacterium
2150	Lachnospiraceae bacterium AC2012	GCA_000702525.1	ftp://ftp.ncbi.nlm.nih.gov/genomes/all/GCA/000/702/525/GCA_000702525.1_ASM70252v1	ftp://ftp.ncbi.nlm.nih.gov/genomes/all/GCF/000/702/525/GCF_000702525.1_ASM70252v1	Lachnospiraceae bacterium
2153	Selenomonas ruminantium AB3002	GCA_000702545.1	ftp://ftp.ncbi.nlm.nih.gov/genomes/all/GCA/000/702/545/GCA_000702545.1_ASM70254v1	ftp://ftp.ncbi.nlm.nih.gov/genomes/all/GCF/000/702/545/GCF_000702545.1_ASM70254v1	Selenomonas ruminantium
2161	Desulfovibrio alcoholivorans DSM 5433	GCA_000702665.1	ftp://ftp.ncbi.nlm.nih.gov/genomes/all/GCA/000/702/665/GCA_000702665.1_ASM70266v1	ftp://ftp.ncbi.nlm.nih.gov/genomes/all/GCF/000/702/665/GCF_000702665.1_ASM70266v1	Desulfovibrio alcoholivorans
2162	Lachnospiraceae bacterium AC2028	GCA_000702685.1	ftp://ftp.ncbi.nlm.nih.gov/genomes/all/GCA/000/702/685/GCA_000702685.1_ASM70268v1	ftp://ftp.ncbi.nlm.nih.gov/genomes/all/GCF/000/702/685/GCF_000702685.1_ASM70268v1	Lachnospiraceae bacterium
2165	Lachnospiraceae bacterium FE2018	GCA_000702845.1	ftp://ftp.ncbi.nlm.nih.gov/genomes/all/GCA/000/702/845/GCA_000702845.1_ASM70284v1	ftp://ftp.ncbi.nlm.nih.gov/genomes/all/GCF/000/702/845/GCF_000702845.1_ASM70284v1	Lachnospiraceae bacterium
2166	Mitsuokella jalaludinii DSM 13811	GCA_000702905.1	ftp://ftp.ncbi.nlm.nih.gov/genomes/all/GCA/000/702/905/GCA_000702905.1_ASM70290v1	ftp://ftp.ncbi.nlm.nih.gov/genomes/all/GCF/000/702/905/GCF_000702905.1_ASM70290v1	Mitsuokella jalaludinii
2169	Lachnospiraceae bacterium AC2029	GCA_000703065.1	ftp://ftp.ncbi.nlm.nih.gov/genomes/all/GCA/000/703/065/GCA_000703065.1_ASM70306v1	ftp://ftp.ncbi.nlm.nih.gov/genomes/all/GCF/000/703/065/GCF_000703065.1_ASM70306v1	Lachnospiraceae bacterium
2170	Clostridium algidicarnis	GCA_000703125.1	ftp://ftp.ncbi.nlm.nih.gov/genomes/all/GCA/000/703/125/GCA_000703125.1_ASM70312v1	ftp://ftp.ncbi.nlm.nih.gov/genomes/all/GCF/000/703/125/GCF_000703125.1_ASM70312v1	Clostridium algidicarnis
2172	Campylobacter mucosalis	GCA_000705255.1	ftp://ftp.ncbi.nlm.nih.gov/genomes/all/GCA/000/705/255/GCA_000705255.1_Campylobacter_9_barcode	ftp://ftp.ncbi.nlm.nih.gov/genomes/all/GCF/000/705/255/GCF_000705255.1_Campylobacter_9_barcode	Campylobacter mucosalis
2177	Staphylococcus xylosus	GCA_000706685.1	ftp://ftp.ncbi.nlm.nih.gov/genomes/all/GCA/000/706/685/GCA_000706685.1_ASM70668v1	ftp://ftp.ncbi.nlm.nih.gov/genomes/all/GCF/000/706/685/GCF_000706685.1_ASM70668v1	Staphylococcus xylosus
2179	Bifidobacterium indicum LMG 11587 = DSM 20214	GCA_000706765.1	ftp://ftp.ncbi.nlm.nih.gov/genomes/all/GCA/000/706/765/GCA_000706765.1_ASM70676v1	ftp://ftp.ncbi.nlm.nih.gov/genomes/all/GCF/000/706/765/GCF_000706765.1_ASM70676v1	Bifidobacterium indicum
2181	Prevotella copri DSM 18205	GCA_000157935.1	ftp://ftp.ncbi.nlm.nih.gov/genomes/all/GCA/000/157/935/GCA_000157935.1_ASM15793v1	ftp://ftp.ncbi.nlm.nih.gov/genomes/all/GCF/000/157/935/GCF_000157935.1_ASM15793v1	Prevotella copri
2182	Subdoligranulum variabile DSM 15176	GCA_000157955.1	ftp://ftp.ncbi.nlm.nih.gov/genomes/all/GCA/000/157/955/GCA_000157955.1_ASM15795v1	ftp://ftp.ncbi.nlm.nih.gov/genomes/all/GCF/000/157/955/GCF_000157955.1_ASM15795v1	Subdoligranulum variabile
2183	Blautia hydrogenotrophica DSM 10507	GCA_000157975.1	ftp://ftp.ncbi.nlm.nih.gov/genomes/all/GCA/000/157/975/GCA_000157975.1_ASM15797v1	ftp://ftp.ncbi.nlm.nih.gov/genomes/all/GCF/000/157/975/GCF_000157975.1_ASM15797v1	Blautia hydrogenotrophica
2187	Rhodobacteraceae bacterium KLH11	GCA_000158135.1	ftp://ftp.ncbi.nlm.nih.gov/genomes/all/GCA/000/158/135/GCA_000158135.1_ASM15813v1	ftp://ftp.ncbi.nlm.nih.gov/genomes/all/GCF/000/158/135/GCF_000158135.1_ASM15813v1	Rhodobacteraceae bacterium
2199	Streptomyces griseorubens	GCA_000709915.1	ftp://ftp.ncbi.nlm.nih.gov/genomes/all/GCA/000/709/915/GCA_000709915.1_JSD	ftp://ftp.ncbi.nlm.nih.gov/genomes/all/GCF/000/709/915/GCF_000709915.1_JSD	Streptomyces griseorubens
2214	Actinomyces coleocanis DSM 15436	GCA_000159015.1	ftp://ftp.ncbi.nlm.nih.gov/genomes/all/GCA/000/159/015/GCA_000159015.1_ASM15901v1	ftp://ftp.ncbi.nlm.nih.gov/genomes/all/GCF/000/159/015/GCF_000159015.1_ASM15901v1	Actinomyces coleocanis
2215	Actinomyces urogenitalis DSM 15434	GCA_000159035.1	ftp://ftp.ncbi.nlm.nih.gov/genomes/all/GCA/000/159/035/GCA_000159035.1_ASM15903v1	ftp://ftp.ncbi.nlm.nih.gov/genomes/all/GCF/000/159/035/GCF_000159035.1_ASM15903v1	Actinomyces urogenitalis
2217	Anaerococcus tetradius ATCC 35098	GCA_000159095.1	ftp://ftp.ncbi.nlm.nih.gov/genomes/all/GCA/000/159/095/GCA_000159095.1_ASM15909v1	ftp://ftp.ncbi.nlm.nih.gov/genomes/all/GCF/000/159/095/GCF_000159095.1_ASM15909v1	Anaerococcus tetradius
2218	Corynebacterium accolens ATCC 49725	GCA_000159115.1	ftp://ftp.ncbi.nlm.nih.gov/genomes/all/GCA/000/159/115/GCA_000159115.1_ASM15911v1	ftp://ftp.ncbi.nlm.nih.gov/genomes/all/GCF/000/159/115/GCF_000159115.1_ASM15911v1	Corynebacterium accolens
2229	Actinomyces israelii DSM 43320	GCA_000711965.1	ftp://ftp.ncbi.nlm.nih.gov/genomes/all/GCA/000/711/965/GCA_000711965.1_ASM71196v1	ftp://ftp.ncbi.nlm.nih.gov/genomes/all/GCF/000/711/965/GCF_000711965.1_ASM71196v1	Actinomyces israelii
2233	Desulfovibrio frigidus DSM 17176	GCA_000711735.1	ftp://ftp.ncbi.nlm.nih.gov/genomes/all/GCA/000/711/735/GCA_000711735.1_ASM71173v1	ftp://ftp.ncbi.nlm.nih.gov/genomes/all/GCF/000/711/735/GCF_000711735.1_ASM71173v1	Desulfovibrio frigidus
2238	Lactobacillus hilgardii DSM 20176 = ATCC 8290	GCA_000159315.1	ftp://ftp.ncbi.nlm.nih.gov/genomes/all/GCA/000/159/315/GCA_000159315.1_ASM15931v1	ftp://ftp.ncbi.nlm.nih.gov/genomes/all/GCF/000/159/315/GCF_000159315.1_ASM15931v1	Lactobacillus hilgardii
2241	Lactobacillus ultunensis DSM 16047	GCA_000159415.1	ftp://ftp.ncbi.nlm.nih.gov/genomes/all/GCA/000/159/415/GCA_000159415.1_ASM15941v1	ftp://ftp.ncbi.nlm.nih.gov/genomes/all/GCF/000/159/415/GCF_000159415.1_ASM15941v1	Lactobacillus ultunensis
2242	Lactobacillus vaginalis DSM 5837 = ATCC 49540	GCA_000159435.1	ftp://ftp.ncbi.nlm.nih.gov/genomes/all/GCA/000/159/435/GCA_000159435.1_ASM15943v1	ftp://ftp.ncbi.nlm.nih.gov/genomes/all/GCF/000/159/435/GCF_000159435.1_ASM15943v1	Lactobacillus vaginalis
2244	Corynebacterium lipophiloflavum DSM 44291	GCA_000159635.1	ftp://ftp.ncbi.nlm.nih.gov/genomes/all/GCA/000/159/635/GCA_000159635.1_ASM15963v1	ftp://ftp.ncbi.nlm.nih.gov/genomes/all/GCF/000/159/635/GCF_000159635.1_ASM15963v1	Corynebacterium lipophiloflavum
2255	Dialister invisus DSM 15470	GCA_000160055.1	ftp://ftp.ncbi.nlm.nih.gov/genomes/all/GCA/000/160/055/GCA_000160055.1_ASM16005v1	ftp://ftp.ncbi.nlm.nih.gov/genomes/all/GCF/000/160/055/GCF_000160055.1_ASM16005v1	Dialister invisus
2256	Weissella hellenica	GCA_000715455.1	ftp://ftp.ncbi.nlm.nih.gov/genomes/all/GCA/000/715/455/GCA_000715455.1_ASM71545v1	ftp://ftp.ncbi.nlm.nih.gov/genomes/all/GCF/000/715/455/GCF_000715455.1_ASM71545v1	Weissella hellenica
2257	Hungatella hathewayi DSM 13479	GCA_000160095.1	ftp://ftp.ncbi.nlm.nih.gov/genomes/all/GCA/000/160/095/GCA_000160095.1_ASM16009v1	ftp://ftp.ncbi.nlm.nih.gov/genomes/all/GCF/000/160/095/GCF_000160095.1_ASM16009v1	Hungatella hathewayi
2263	Streptomyces flavotricini	GCA_000715705.1	ftp://ftp.ncbi.nlm.nih.gov/genomes/all/GCA/000/715/705/GCA_000715705.1_ASM71570v1	ftp://ftp.ncbi.nlm.nih.gov/genomes/all/GCF/000/715/705/GCF_000715705.1_ASM71570v1	Streptomyces flavotricini
2264	Streptomyces californicus	GCA_000715745.1	ftp://ftp.ncbi.nlm.nih.gov/genomes/all/GCA/000/715/745/GCA_000715745.1_ASM71574v1	ftp://ftp.ncbi.nlm.nih.gov/genomes/all/GCF/000/715/745/GCF_000715745.1_ASM71574v1	Streptomyces californicus
2267	Streptomyces monomycini	GCA_000715845.1	ftp://ftp.ncbi.nlm.nih.gov/genomes/all/GCA/000/715/845/GCA_000715845.1_ASM71584v1	ftp://ftp.ncbi.nlm.nih.gov/genomes/all/GCF/000/715/845/GCF_000715845.1_ASM71584v1	Streptomyces monomycini
2271	Streptomyces baarnensis	GCA_000716025.1	ftp://ftp.ncbi.nlm.nih.gov/genomes/all/GCA/000/716/025/GCA_000716025.1_ASM71602v1	ftp://ftp.ncbi.nlm.nih.gov/genomes/all/GCF/000/716/025/GCF_000716025.1_ASM71602v1	Streptomyces baarnensis
2273	Streptomyces peruviensis	GCA_000716165.1	ftp://ftp.ncbi.nlm.nih.gov/genomes/all/GCA/000/716/165/GCA_000716165.1_ASM71616v1	ftp://ftp.ncbi.nlm.nih.gov/genomes/all/GCF/000/716/165/GCF_000716165.1_ASM71616v1	Streptomyces peruviensis
2275	Streptomyces resistomycificus	GCA_000716215.1	ftp://ftp.ncbi.nlm.nih.gov/genomes/all/GCA/000/716/215/GCA_000716215.1_ASM71621v1	ftp://ftp.ncbi.nlm.nih.gov/genomes/all/GCF/000/716/215/GCF_000716215.1_ASM71621v1	Streptomyces resistomycificus
2276	Streptomyces xylophagus	GCA_000716435.1	ftp://ftp.ncbi.nlm.nih.gov/genomes/all/GCA/000/716/435/GCA_000716435.1_ASM71643v1	ftp://ftp.ncbi.nlm.nih.gov/genomes/all/GCF/000/716/435/GCF_000716435.1_ASM71643v1	Streptomyces xylophagus
2277	Streptomyces wedmorensis	GCA_000716445.1	ftp://ftp.ncbi.nlm.nih.gov/genomes/all/GCA/000/716/445/GCA_000716445.1_ASM71644v1	ftp://ftp.ncbi.nlm.nih.gov/genomes/all/GCF/000/716/445/GCF_000716445.1_ASM71644v1	Streptomyces wedmorensis
2278	Streptomyces flaveolus	GCA_000716535.1	ftp://ftp.ncbi.nlm.nih.gov/genomes/all/GCA/000/716/535/GCA_000716535.1_ASM71653v1	ftp://ftp.ncbi.nlm.nih.gov/genomes/all/GCF/000/716/535/GCF_000716535.1_ASM71653v1	Streptomyces flaveolus
2279	Streptomyces graminis	GCA_000716525.1	ftp://ftp.ncbi.nlm.nih.gov/genomes/all/GCA/000/716/525/GCA_000716525.1_ASM71652v1	ftp://ftp.ncbi.nlm.nih.gov/genomes/all/GCF/000/716/525/GCF_000716525.1_ASM71652v1	Streptomyces graminis
2282	Streptomyces bikiniensis	GCA_000716625.1	ftp://ftp.ncbi.nlm.nih.gov/genomes/all/GCA/000/716/625/GCA_000716625.1_ASM71662v1	ftp://ftp.ncbi.nlm.nih.gov/genomes/all/GCF/000/716/625/GCF_000716625.1_ASM71662v1	Streptomyces bikiniensis
2285	Streptomyces yerevanensis	GCA_000716805.1	ftp://ftp.ncbi.nlm.nih.gov/genomes/all/GCA/000/716/805/GCA_000716805.1_ASM71680v1	ftp://ftp.ncbi.nlm.nih.gov/genomes/all/GCF/000/716/805/GCF_000716805.1_ASM71680v1	Streptomyces yerevanensis
2286	Streptomyces capuensis	GCA_000716845.1	ftp://ftp.ncbi.nlm.nih.gov/genomes/all/GCA/000/716/845/GCA_000716845.1_ASM71684v1	ftp://ftp.ncbi.nlm.nih.gov/genomes/all/GCF/000/716/845/GCF_000716845.1_ASM71684v1	Streptomyces capuensis
2287	Streptomyces novaecaesareae	GCA_000716875.1	ftp://ftp.ncbi.nlm.nih.gov/genomes/all/GCA/000/716/875/GCA_000716875.1_ASM71687v1	ftp://ftp.ncbi.nlm.nih.gov/genomes/all/GCF/000/716/875/GCF_000716875.1_ASM71687v1	Streptomyces novaecaesareae
2288	Streptomyces alboviridis	GCA_000716935.1	ftp://ftp.ncbi.nlm.nih.gov/genomes/all/GCA/000/716/935/GCA_000716935.1_ASM71693v1	ftp://ftp.ncbi.nlm.nih.gov/genomes/all/GCF/000/716/935/GCF_000716935.1_ASM71693v1	Streptomyces alboviridis
2290	Streptomyces brasiliensis	GCA_000717015.1	ftp://ftp.ncbi.nlm.nih.gov/genomes/all/GCA/000/717/015/GCA_000717015.1_ASM71701v1	ftp://ftp.ncbi.nlm.nih.gov/genomes/all/GCF/000/717/015/GCF_000717015.1_ASM71701v1	Streptomyces brasiliensis
2291	Streptomyces atroolivaceus	GCA_000717025.1	ftp://ftp.ncbi.nlm.nih.gov/genomes/all/GCA/000/717/025/GCA_000717025.1_ASM71702v1	ftp://ftp.ncbi.nlm.nih.gov/genomes/all/GCF/000/717/025/GCF_000717025.1_ASM71702v1	Streptomyces atroolivaceus
2292	Streptomyces fulvoviridis	GCA_000717065.1	ftp://ftp.ncbi.nlm.nih.gov/genomes/all/GCA/000/717/065/GCA_000717065.1_ASM71706v1	ftp://ftp.ncbi.nlm.nih.gov/genomes/all/GCF/000/717/065/GCF_000717065.1_ASM71706v1	Streptomyces fulvoviridis
2293	Streptomyces iakyrus	GCA_000717055.1	ftp://ftp.ncbi.nlm.nih.gov/genomes/all/GCA/000/717/055/GCA_000717055.1_ASM71705v1	ftp://ftp.ncbi.nlm.nih.gov/genomes/all/GCF/000/717/055/GCF_000717055.1_ASM71705v1	Streptomyces iakyrus
2296	Streptomyces vinaceus	GCA_000717215.1	ftp://ftp.ncbi.nlm.nih.gov/genomes/all/GCA/000/717/215/GCA_000717215.1_ASM71721v1	ftp://ftp.ncbi.nlm.nih.gov/genomes/all/GCF/000/717/215/GCF_000717215.1_ASM71721v1	Streptomyces vinaceus
2299	Streptomyces rimosus subsp. rimosus	GCA_000717285.1	ftp://ftp.ncbi.nlm.nih.gov/genomes/all/GCA/000/717/285/GCA_000717285.1_ASM71728v1	ftp://ftp.ncbi.nlm.nih.gov/genomes/all/GCF/000/717/285/GCF_000717285.1_ASM71728v1	Streptomyces rimosus
2302	Prevotella bergensis DSM 17361	GCA_000160535.1	ftp://ftp.ncbi.nlm.nih.gov/genomes/all/GCA/000/160/535/GCA_000160535.1_ASM16053v1	ftp://ftp.ncbi.nlm.nih.gov/genomes/all/GCF/000/160/535/GCF_000160535.1_ASM16053v1	Prevotella bergensis
2303	Selenomonas noxia ATCC 43541	GCA_000160555.1	ftp://ftp.ncbi.nlm.nih.gov/genomes/all/GCA/000/160/555/GCA_000160555.1_ASM16055v1	ftp://ftp.ncbi.nlm.nih.gov/genomes/all/GCF/000/160/555/GCF_000160555.1_ASM16055v1	Selenomonas noxia
2304	Weissella paramesenteroides ATCC 33313	GCA_000160575.1	ftp://ftp.ncbi.nlm.nih.gov/genomes/all/GCA/000/160/575/GCA_000160575.1_ASM16057v1	ftp://ftp.ncbi.nlm.nih.gov/genomes/all/GCF/000/160/575/GCF_000160575.1_ASM16057v1	Weissella paramesenteroides
2306	Streptomyces flavochromogenes	GCA_000717595.1	ftp://ftp.ncbi.nlm.nih.gov/genomes/all/GCA/000/717/595/GCA_000717595.1_ASM71759v1	ftp://ftp.ncbi.nlm.nih.gov/genomes/all/GCF/000/717/595/GCF_000717595.1_ASM71759v1	Streptomyces flavochromogenes
2307	Streptomyces floridae	GCA_000717665.1	ftp://ftp.ncbi.nlm.nih.gov/genomes/all/GCA/000/717/665/GCA_000717665.1_ASM71766v1	ftp://ftp.ncbi.nlm.nih.gov/genomes/all/GCF/000/717/665/GCF_000717665.1_ASM71766v1	Streptomyces floridae
2308	Streptomyces pyridomyceticus	GCA_000717725.1	ftp://ftp.ncbi.nlm.nih.gov/genomes/all/GCA/000/717/725/GCA_000717725.1_ASM71772v1	ftp://ftp.ncbi.nlm.nih.gov/genomes/all/GCF/000/717/725/GCF_000717725.1_ASM71772v1	Streptomyces pyridomyceticus
2309	Mobiluncus mulieris ATCC 35243	GCA_000160615.1	ftp://ftp.ncbi.nlm.nih.gov/genomes/all/GCA/000/160/615/GCA_000160615.1_ASM16061v1	ftp://ftp.ncbi.nlm.nih.gov/genomes/all/GCF/000/160/615/GCF_000160615.1_ASM16061v1	Mobiluncus mulieris
2310	Streptomyces griseoluteus	GCA_000717735.1	ftp://ftp.ncbi.nlm.nih.gov/genomes/all/GCA/000/717/735/GCA_000717735.1_ASM71773v1	ftp://ftp.ncbi.nlm.nih.gov/genomes/all/GCF/000/717/735/GCF_000717735.1_ASM71773v1	Streptomyces griseoluteus
2311	Streptomyces violens	GCA_000717745.1	ftp://ftp.ncbi.nlm.nih.gov/genomes/all/GCA/000/717/745/GCA_000717745.1_ASM71774v1	ftp://ftp.ncbi.nlm.nih.gov/genomes/all/GCF/000/717/745/GCF_000717745.1_ASM71774v1	Streptomyces violens
2312	Oribacterium sinus F0268	GCA_000160635.1	ftp://ftp.ncbi.nlm.nih.gov/genomes/all/GCA/000/160/635/GCA_000160635.1_ASM16063v1	ftp://ftp.ncbi.nlm.nih.gov/genomes/all/GCF/000/160/635/GCF_000160635.1_ASM16063v1	Oribacterium sinus
2313	Granulicatella adiacens ATCC 49175	GCA_000160675.1	ftp://ftp.ncbi.nlm.nih.gov/genomes/all/GCA/000/160/675/GCA_000160675.1_ASM16067v1	ftp://ftp.ncbi.nlm.nih.gov/genomes/all/GCF/000/160/675/GCF_000160675.1_ASM16067v1	Granulicatella adiacens
2314	Streptomyces purpeochromogenes	GCA_000717965.1	ftp://ftp.ncbi.nlm.nih.gov/genomes/all/GCA/000/717/965/GCA_000717965.1_ASM71796v1	ftp://ftp.ncbi.nlm.nih.gov/genomes/all/GCF/000/717/965/GCF_000717965.1_ASM71796v1	Streptomyces purpeochromogenes
2315	Streptomyces violaceorubidus	GCA_000717995.1	ftp://ftp.ncbi.nlm.nih.gov/genomes/all/GCA/000/717/995/GCA_000717995.1_ASM71799v1	ftp://ftp.ncbi.nlm.nih.gov/genomes/all/GCF/000/717/995/GCF_000717995.1_ASM71799v1	Streptomyces violaceorubidus
2317	Streptomyces catenulae	GCA_000718015.1	ftp://ftp.ncbi.nlm.nih.gov/genomes/all/GCA/000/718/015/GCA_000718015.1_ASM71801v1	ftp://ftp.ncbi.nlm.nih.gov/genomes/all/GCF/000/718/015/GCF_000718015.1_ASM71801v1	Streptomyces catenulae
2318	Selenomonas flueggei ATCC 43531	GCA_000160695.1	ftp://ftp.ncbi.nlm.nih.gov/genomes/all/GCA/000/160/695/GCA_000160695.1_ASM16069v1	ftp://ftp.ncbi.nlm.nih.gov/genomes/all/GCF/000/160/695/GCF_000160695.1_ASM16069v1	Selenomonas flueggei
2321	Streptomyces cyaneofuscatus	GCA_000718135.1	ftp://ftp.ncbi.nlm.nih.gov/genomes/all/GCA/000/718/135/GCA_000718135.1_ASM71813v1	ftp://ftp.ncbi.nlm.nih.gov/genomes/all/GCF/000/718/135/GCF_000718135.1_ASM71813v1	Streptomyces cyaneofuscatus
2322	Streptomyces fulvoviolaceus	GCA_000718165.1	ftp://ftp.ncbi.nlm.nih.gov/genomes/all/GCA/000/718/165/GCA_000718165.1_ASM71816v1	ftp://ftp.ncbi.nlm.nih.gov/genomes/all/GCF/000/718/165/GCF_000718165.1_ASM71816v1	Streptomyces fulvoviolaceus
2324	Streptomyces scopuliridis RB72	GCA_000718095.1	ftp://ftp.ncbi.nlm.nih.gov/genomes/all/GCA/000/718/095/GCA_000718095.1_ASM71809v1	ftp://ftp.ncbi.nlm.nih.gov/genomes/all/GCF/000/718/095/GCF_000718095.1_ASM71809v1	Streptomyces scopuliridis
2327	Streptomyces niger	GCA_000718305.1	ftp://ftp.ncbi.nlm.nih.gov/genomes/all/GCA/000/718/305/GCA_000718305.1_ASM71830v1	ftp://ftp.ncbi.nlm.nih.gov/genomes/all/GCF/000/718/305/GCF_000718305.1_ASM71830v1	Streptomyces niger
2328	Streptomyces griseofuscus	GCA_000718315.1	ftp://ftp.ncbi.nlm.nih.gov/genomes/all/GCA/000/718/315/GCA_000718315.1_ASM71831v1	ftp://ftp.ncbi.nlm.nih.gov/genomes/all/GCF/000/718/315/GCF_000718315.1_ASM71831v1	Streptomyces griseofuscus
2329	Oerskovia turbata	GCA_000718325.1	ftp://ftp.ncbi.nlm.nih.gov/genomes/all/GCA/000/718/325/GCA_000718325.1_ASM71832v1	ftp://ftp.ncbi.nlm.nih.gov/genomes/all/GCF/000/718/325/GCF_000718325.1_ASM71832v1	Oerskovia turbata
2331	Streptomyces varsoviensis	GCA_000718635.1	ftp://ftp.ncbi.nlm.nih.gov/genomes/all/GCA/000/718/635/GCA_000718635.1_ASM71863v1	ftp://ftp.ncbi.nlm.nih.gov/genomes/all/GCF/000/718/635/GCF_000718635.1_ASM71863v1	Streptomyces varsoviensis
2332	Streptomyces lavenduligriseus	GCA_000718625.1	ftp://ftp.ncbi.nlm.nih.gov/genomes/all/GCA/000/718/625/GCA_000718625.1_ASM71862v1	ftp://ftp.ncbi.nlm.nih.gov/genomes/all/GCF/000/718/625/GCF_000718625.1_ASM71862v1	Streptomyces lavenduligriseus
2333	Streptomyces puniceus	GCA_000718695.1	ftp://ftp.ncbi.nlm.nih.gov/genomes/all/GCA/000/718/695/GCA_000718695.1_ASM71869v1	ftp://ftp.ncbi.nlm.nih.gov/genomes/all/GCF/000/718/695/GCF_000718695.1_ASM71869v1	Streptomyces puniceus
2334	Lactobacillus iners DSM 13335	GCA_000160875.1	ftp://ftp.ncbi.nlm.nih.gov/genomes/all/GCA/000/160/875/GCA_000160875.1_ASM16087v1	ftp://ftp.ncbi.nlm.nih.gov/genomes/all/GCF/000/160/875/GCF_000160875.1_ASM16087v1	Lactobacillus iners
2335	Lactobacillus antri DSM 16041	GCA_000160835.1	ftp://ftp.ncbi.nlm.nih.gov/genomes/all/GCA/000/160/835/GCA_000160835.1_ASM16083v1	ftp://ftp.ncbi.nlm.nih.gov/genomes/all/GCF/000/160/835/GCF_000160835.1_ASM16083v1	Lactobacillus antri
2336	Streptomyces megasporus	GCA_000718985.1	ftp://ftp.ncbi.nlm.nih.gov/genomes/all/GCA/000/718/985/GCA_000718985.1_ASM71898v1	ftp://ftp.ncbi.nlm.nih.gov/genomes/all/GCF/000/718/985/GCF_000718985.1_ASM71898v1	Streptomyces megasporus
2341	Streptomyces sclerotialus	GCA_000719105.1	ftp://ftp.ncbi.nlm.nih.gov/genomes/all/GCA/000/719/105/GCA_000719105.1_ASM71910v1	ftp://ftp.ncbi.nlm.nih.gov/genomes/all/GCF/000/719/105/GCF_000719105.1_ASM71910v1	Streptomyces sclerotialus
2342	Streptomyces avicenniae	GCA_000719135.1	ftp://ftp.ncbi.nlm.nih.gov/genomes/all/GCA/000/719/135/GCA_000719135.1_ASM71913v1	ftp://ftp.ncbi.nlm.nih.gov/genomes/all/GCF/000/719/135/GCF_000719135.1_ASM71913v1	Streptomyces avicenniae
2345	Streptomyces roseoverticillatus	GCA_000719265.1	ftp://ftp.ncbi.nlm.nih.gov/genomes/all/GCA/000/719/265/GCA_000719265.1_ASM71926v1	ftp://ftp.ncbi.nlm.nih.gov/genomes/all/GCF/000/719/265/GCF_000719265.1_ASM71926v1	Streptomyces roseoverticillatus
2348	Streptomyces albus subsp. albus	GCA_000719865.1	ftp://ftp.ncbi.nlm.nih.gov/genomes/all/GCA/000/719/865/GCA_000719865.1_ASM71986v1	ftp://ftp.ncbi.nlm.nih.gov/genomes/all/GCF/000/719/865/GCF_000719865.1_ASM71986v1	Streptomyces albus
2349	Streptomyces albidoflavus	GCA_000719955.1	ftp://ftp.ncbi.nlm.nih.gov/genomes/all/GCA/000/719/955/GCA_000719955.1_ASM71995v1	ftp://ftp.ncbi.nlm.nih.gov/genomes/all/GCF/000/719/955/GCF_000719955.1_ASM71995v1	Streptomyces albidoflavus
2351	Corynebacterium variabile	GCA_000720035.1	ftp://ftp.ncbi.nlm.nih.gov/genomes/all/GCA/000/720/035/GCA_000720035.1_ASM72003v1	ftp://ftp.ncbi.nlm.nih.gov/genomes/all/GCF/000/720/035/GCF_000720035.1_ASM72003v1	Corynebacterium variabile
2353	Streptomyces flavovirens	GCA_000720395.1	ftp://ftp.ncbi.nlm.nih.gov/genomes/all/GCA/000/720/395/GCA_000720395.1_ASM72039v1	ftp://ftp.ncbi.nlm.nih.gov/genomes/all/GCF/000/720/395/GCF_000720395.1_ASM72039v1	Streptomyces flavovirens
2355	Streptomyces ochraceiscleroticus	GCA_000720485.1	ftp://ftp.ncbi.nlm.nih.gov/genomes/all/GCA/000/720/485/GCA_000720485.1_ASM72048v1	ftp://ftp.ncbi.nlm.nih.gov/genomes/all/GCF/000/720/485/GCF_000720485.1_ASM72048v1	Streptomyces ochraceiscleroticus
2356	Streptomyces halstedii	GCA_000720535.1	ftp://ftp.ncbi.nlm.nih.gov/genomes/all/GCA/000/720/535/GCA_000720535.1_ASM72053v1	ftp://ftp.ncbi.nlm.nih.gov/genomes/all/GCF/000/720/535/GCF_000720535.1_ASM72053v1	Streptomyces halstedii
2357	Streptomyces virginiae	GCA_000720455.1	ftp://ftp.ncbi.nlm.nih.gov/genomes/all/GCA/000/720/455/GCA_000720455.1_ASM72045v1	ftp://ftp.ncbi.nlm.nih.gov/genomes/all/GCF/000/720/455/GCF_000720455.1_ASM72045v1	Streptomyces virginiae
2358	Streptomyces flaveus	GCA_000720755.1	ftp://ftp.ncbi.nlm.nih.gov/genomes/all/GCA/000/720/755/GCA_000720755.1_ASM72075v1	ftp://ftp.ncbi.nlm.nih.gov/genomes/all/GCF/000/720/755/GCF_000720755.1_ASM72075v1	Streptomyces flaveus
2359	Streptomyces achromogenes subsp. achromogenes	GCA_000720835.1	ftp://ftp.ncbi.nlm.nih.gov/genomes/all/GCA/000/720/835/GCA_000720835.1_ASM72083v1	ftp://ftp.ncbi.nlm.nih.gov/genomes/all/GCF/000/720/835/GCF_000720835.1_ASM72083v1	Streptomyces achromogenes
2364	Streptomyces cellulosae	GCA_000721105.1	ftp://ftp.ncbi.nlm.nih.gov/genomes/all/GCA/000/721/105/GCA_000721105.1_ASM72110v1	ftp://ftp.ncbi.nlm.nih.gov/genomes/all/GCF/000/721/105/GCF_000721105.1_ASM72110v1	Streptomyces cellulosae
2365	Streptomyces celluloflavus	GCA_000720995.1	ftp://ftp.ncbi.nlm.nih.gov/genomes/all/GCA/000/720/995/GCA_000720995.1_ASM72099v1	ftp://ftp.ncbi.nlm.nih.gov/genomes/all/GCF/000/720/995/GCF_000720995.1_ASM72099v1	Streptomyces celluloflavus
2366	Streptomyces olivaceus	GCA_000721235.1	ftp://ftp.ncbi.nlm.nih.gov/genomes/all/GCA/000/721/235/GCA_000721235.1_ASM72123v1	ftp://ftp.ncbi.nlm.nih.gov/genomes/all/GCF/000/721/235/GCF_000721235.1_ASM72123v1	Streptomyces olivaceus
2367	Streptomyces avellaneus	GCA_000721255.1	ftp://ftp.ncbi.nlm.nih.gov/genomes/all/GCA/000/721/255/GCA_000721255.1_ASM72125v1	ftp://ftp.ncbi.nlm.nih.gov/genomes/all/GCF/000/721/255/GCF_000721255.1_ASM72125v1	Streptomyces avellaneus
2369	Streptomyces mediolani	GCA_000721685.1	ftp://ftp.ncbi.nlm.nih.gov/genomes/all/GCA/000/721/685/GCA_000721685.1_ASM72168v1	ftp://ftp.ncbi.nlm.nih.gov/genomes/all/GCF/000/721/685/GCF_000721685.1_ASM72168v1	Streptomyces mediolani
2376	Paenibacillus tyrfis	GCA_000722545.1	ftp://ftp.ncbi.nlm.nih.gov/genomes/all/GCA/000/722/545/GCA_000722545.1_ASM72254v1	ftp://ftp.ncbi.nlm.nih.gov/genomes/all/GCF/000/722/545/GCF_000722545.1_ASM72254v1	Paenibacillus tyrfis
2381	Lactobacillus coleohominis 101-4-CHN	GCA_000161935.1	ftp://ftp.ncbi.nlm.nih.gov/genomes/all/GCA/000/161/935/GCA_000161935.1_ASM16193v1	ftp://ftp.ncbi.nlm.nih.gov/genomes/all/GCF/000/161/935/GCF_000161935.1_ASM16193v1	Lactobacillus coleohominis
2382	Eubacterium saphenum ATCC 49989	GCA_000161975.1	ftp://ftp.ncbi.nlm.nih.gov/genomes/all/GCA/000/161/975/GCA_000161975.1_ASM16197v1	ftp://ftp.ncbi.nlm.nih.gov/genomes/all/GCF/000/161/975/GCF_000161975.1_ASM16197v1	Eubacterium saphenum
2385	Faecalibacterium prausnitzii A2-165	GCA_000162015.1	ftp://ftp.ncbi.nlm.nih.gov/genomes/all/GCA/000/162/015/GCA_000162015.1_ASM16201v1	ftp://ftp.ncbi.nlm.nih.gov/genomes/all/GCF/000/162/015/GCF_000162015.1_ASM16201v1	Faecalibacterium prausnitzii
2390	Ruminococcus bicirculans	GCA_000723465.1	ftp://ftp.ncbi.nlm.nih.gov/genomes/all/GCA/000/723/465/GCA_000723465.1_Rb803	ftp://ftp.ncbi.nlm.nih.gov/genomes/all/GCF/000/723/465/GCF_000723465.1_Rb803	Ruminococcus bicirculans
2396	Paenibacillus camerounensis	GCA_000723885.1	ftp://ftp.ncbi.nlm.nih.gov/genomes/all/GCA/000/723/885/GCA_000723885.1_camerounensis	ftp://ftp.ncbi.nlm.nih.gov/genomes/all/GCF/000/723/885/GCF_000723885.1_camerounensis	Paenibacillus camerounensis
2397	Oceanobacillus manasiensis	GCA_000724085.1	ftp://ftp.ncbi.nlm.nih.gov/genomes/all/GCA/000/724/085/GCA_000724085.1_PRJEB5523_assembly_1	ftp://ftp.ncbi.nlm.nih.gov/genomes/all/GCF/000/724/085/GCF_000724085.1_PRJEB5523_assembly_1	Oceanobacillus manasiensis
2406	Streptomyces toyocaensis	GCA_000725125.1	ftp://ftp.ncbi.nlm.nih.gov/genomes/all/GCA/000/725/125/GCA_000725125.1_ASM72512v1	ftp://ftp.ncbi.nlm.nih.gov/genomes/all/GCF/000/725/125/GCF_000725125.1_ASM72512v1	Streptomyces toyocaensis
2413	Streptomyces aureus	GCA_000725495.1	ftp://ftp.ncbi.nlm.nih.gov/genomes/all/GCA/000/725/495/GCA_000725495.1_Doro.v1.0	ftp://ftp.ncbi.nlm.nih.gov/genomes/all/GCF/000/725/495/GCF_000725495.1_Doro.v1.0	Streptomyces aureus
2415	Streptomyces bicolor	GCA_000725465.1	ftp://ftp.ncbi.nlm.nih.gov/genomes/all/GCA/000/725/465/GCA_000725465.1_Doro.v1.0	ftp://ftp.ncbi.nlm.nih.gov/genomes/all/GCF/000/725/465/GCF_000725465.1_Doro.v1.0	Streptomyces bicolor
2416	Streptomyces durhamensis	GCA_000725475.1	ftp://ftp.ncbi.nlm.nih.gov/genomes/all/GCA/000/725/475/GCA_000725475.1_Doro.v1.0	ftp://ftp.ncbi.nlm.nih.gov/genomes/all/GCF/000/725/475/GCF_000725475.1_Doro.v1.0	Streptomyces durhamensis
2417	Streptomyces exfoliatus	GCA_000725545.1	ftp://ftp.ncbi.nlm.nih.gov/genomes/all/GCA/000/725/545/GCA_000725545.1_Doro.v1.0	ftp://ftp.ncbi.nlm.nih.gov/genomes/all/GCF/000/725/545/GCF_000725545.1_Doro.v1.0	Streptomyces exfoliatus
2418	Streptomyces ruber	GCA_000725575.1	ftp://ftp.ncbi.nlm.nih.gov/genomes/all/GCA/000/725/575/GCA_000725575.1_Doro.v1.0	ftp://ftp.ncbi.nlm.nih.gov/genomes/all/GCF/000/725/575/GCF_000725575.1_Doro.v1.0	Streptomyces ruber
2419	Streptomyces erythrochromogenes	GCA_000725555.1	ftp://ftp.ncbi.nlm.nih.gov/genomes/all/GCA/000/725/555/GCA_000725555.1_Doro.v1.0	ftp://ftp.ncbi.nlm.nih.gov/genomes/all/GCF/000/725/555/GCF_000725555.1_Doro.v1.0	Streptomyces erythrochromogenes
2420	Streptomyces xanthophaeus	GCA_000725725.1	ftp://ftp.ncbi.nlm.nih.gov/genomes/all/GCA/000/725/725/GCA_000725725.1_Doro.v1.0	ftp://ftp.ncbi.nlm.nih.gov/genomes/all/GCF/000/725/725/GCF_000725725.1_Doro.v1.0	Streptomyces xanthophaeus
2421	Streptomyces aureocirculatus	GCA_000725745.1	ftp://ftp.ncbi.nlm.nih.gov/genomes/all/GCA/000/725/745/GCA_000725745.1_Doro.v1.0	ftp://ftp.ncbi.nlm.nih.gov/genomes/all/GCF/000/725/745/GCF_000725745.1_Doro.v1.0	Streptomyces aureocirculatus
2422	Streptomyces flavovariabilis	GCA_000725785.1	ftp://ftp.ncbi.nlm.nih.gov/genomes/all/GCA/000/725/785/GCA_000725785.1_Doro.v1.0	ftp://ftp.ncbi.nlm.nih.gov/genomes/all/GCF/000/725/785/GCF_000725785.1_Doro.v1.0	Streptomyces flavovariabilis
2423	Streptomyces seoulensis	GCA_000725795.1	ftp://ftp.ncbi.nlm.nih.gov/genomes/all/GCA/000/725/795/GCA_000725795.1_Doro.v1.0	ftp://ftp.ncbi.nlm.nih.gov/genomes/all/GCF/000/725/795/GCF_000725795.1_Doro.v1.0	Streptomyces seoulensis
2425	Leptotrichia hofstadii F0254	GCA_000162955.1	ftp://ftp.ncbi.nlm.nih.gov/genomes/all/GCA/000/162/955/GCA_000162955.1_ASM16295v1	ftp://ftp.ncbi.nlm.nih.gov/genomes/all/GCF/000/162/955/GCF_000162955.1_ASM16295v1	Leptotrichia hofstadii
2433	Pseudomonas japonica NBRC 103040 = DSM 22348	GCA_000730585.1	ftp://ftp.ncbi.nlm.nih.gov/genomes/all/GCA/000/730/585/GCA_000730585.1_ASM73058v1	ftp://ftp.ncbi.nlm.nih.gov/genomes/all/GCF/000/730/585/GCF_000730585.1_ASM73058v1	Pseudomonas japonica
2436	Pseudomonas capeferrum	GCA_000731675.1	ftp://ftp.ncbi.nlm.nih.gov/genomes/all/GCA/000/731/675/GCA_000731675.1_ASM73167v1	ftp://ftp.ncbi.nlm.nih.gov/genomes/all/GCF/000/731/675/GCF_000731675.1_ASM73167v1	Pseudomonas capeferrum
2450	Clostridium sulfidigenes	GCA_000732635.1	ftp://ftp.ncbi.nlm.nih.gov/genomes/all/GCA/000/732/635/GCA_000732635.1_CloSul1.0	ftp://ftp.ncbi.nlm.nih.gov/genomes/all/GCF/000/732/635/GCF_000732635.1_CloSul1.0	Clostridium sulfidigenes
2451	Kineothrix alysoides	GCA_000732725.1	ftp://ftp.ncbi.nlm.nih.gov/genomes/all/GCA/000/732/725/GCA_000732725.1_ASM73272v1	ftp://ftp.ncbi.nlm.nih.gov/genomes/all/GCF/000/732/725/GCF_000732725.1_ASM73272v1	Kineothrix alysoides
2454	Corynebacterium atypicum	GCA_000732945.1	ftp://ftp.ncbi.nlm.nih.gov/genomes/all/GCA/000/732/945/GCA_000732945.1_ASM73294v1	ftp://ftp.ncbi.nlm.nih.gov/genomes/all/GCF/000/732/945/GCF_000732945.1_ASM73294v1	Corynebacterium atypicum
2470	Trabulsiella guamensis ATCC 49490	GCA_000734965.1	ftp://ftp.ncbi.nlm.nih.gov/genomes/all/GCA/000/734/965/GCA_000734965.1_ASM73496v1	ftp://ftp.ncbi.nlm.nih.gov/genomes/all/GCF/000/734/965/GCF_000734965.1_ASM73496v1	Trabulsiella guamensis
2477	Campylobacter iguaniorum	GCA_000736415.1	ftp://ftp.ncbi.nlm.nih.gov/genomes/all/GCA/000/736/415/GCA_000736415.1_ASM73641v1	ftp://ftp.ncbi.nlm.nih.gov/genomes/all/GCF/000/736/415/GCF_000736415.1_ASM73641v1	Campylobacter iguaniorum
2487	Bifidobacterium bombi DSM 19703	GCA_000737845.1	ftp://ftp.ncbi.nlm.nih.gov/genomes/all/GCA/000/737/845/GCA_000737845.1_BBOMBassembly	ftp://ftp.ncbi.nlm.nih.gov/genomes/all/GCF/000/737/845/GCF_000737845.1_BBOMBassembly	Bifidobacterium bombi
2488	Bifidobacterium coryneforme	GCA_000737865.1	ftp://ftp.ncbi.nlm.nih.gov/genomes/all/GCA/000/737/865/GCA_000737865.1_ASM73786v1	ftp://ftp.ncbi.nlm.nih.gov/genomes/all/GCF/000/737/865/GCF_000737865.1_ASM73786v1	Bifidobacterium coryneforme
2493	Bifidobacterium crudilactis	GCA_000738005.1	ftp://ftp.ncbi.nlm.nih.gov/genomes/all/GCA/000/738/005/GCA_000738005.1_ASM73800v1	ftp://ftp.ncbi.nlm.nih.gov/genomes/all/GCF/000/738/005/GCF_000738005.1_ASM73800v1	Bifidobacterium crudilactis
2496	Streptomyces lividans TK24	GCA_000739105.1	ftp://ftp.ncbi.nlm.nih.gov/genomes/all/GCA/000/739/105/GCA_000739105.1_ASM73910v1	ftp://ftp.ncbi.nlm.nih.gov/genomes/all/GCF/000/739/105/GCF_000739105.1_ASM73910v1	Streptomyces lividans
2500	Streptomyces luteus	GCA_000739045.1	ftp://ftp.ncbi.nlm.nih.gov/genomes/all/GCA/000/739/045/GCA_000739045.1_ASM73904v1	ftp://ftp.ncbi.nlm.nih.gov/genomes/all/GCF/000/739/045/GCF_000739045.1_ASM73904v1	Streptomyces luteus
2506	Actinobacillus suis ATCC 33415	GCA_000739435.1	ftp://ftp.ncbi.nlm.nih.gov/genomes/all/GCA/000/739/435/GCA_000739435.1_ASM73943v1	ftp://ftp.ncbi.nlm.nih.gov/genomes/all/GCF/000/739/435/GCF_000739435.1_ASM73943v1	Actinobacillus suis
2507	Corynebacterium imitans	GCA_000739455.1	ftp://ftp.ncbi.nlm.nih.gov/genomes/all/GCA/000/739/455/GCA_000739455.1_ASM73945v1	ftp://ftp.ncbi.nlm.nih.gov/genomes/all/GCF/000/739/455/GCF_000739455.1_ASM73945v1	Corynebacterium imitans
2517	Paraburkholderia ginsengisoli NBRC 100965	GCA_000739735.1	ftp://ftp.ncbi.nlm.nih.gov/genomes/all/GCA/000/739/735/GCA_000739735.1_ASM73973v1	ftp://ftp.ncbi.nlm.nih.gov/genomes/all/GCF/000/739/735/GCF_000739735.1_ASM73973v1	Paraburkholderia ginsengisoli
2518	Paraburkholderia heleia NBRC 101817	GCA_000739775.1	ftp://ftp.ncbi.nlm.nih.gov/genomes/all/GCA/000/739/775/GCA_000739775.1_ASM73977v1	ftp://ftp.ncbi.nlm.nih.gov/genomes/all/GCF/000/739/775/GCF_000739775.1_ASM73977v1	Paraburkholderia heleia
2519	Paraburkholderia kururiensis subsp. thiooxydans NBRC 107107	GCA_000739795.1	ftp://ftp.ncbi.nlm.nih.gov/genomes/all/GCA/000/739/795/GCA_000739795.1_ASM73979v1	ftp://ftp.ncbi.nlm.nih.gov/genomes/all/GCF/000/739/795/GCF_000739795.1_ASM73979v1	Paraburkholderia kururiensis
2520	Paenibacillus chitinolyticus NBRC 15660	GCA_000739915.1	ftp://ftp.ncbi.nlm.nih.gov/genomes/all/GCA/000/739/915/GCA_000739915.1_ASM73991v1	ftp://ftp.ncbi.nlm.nih.gov/genomes/all/GCF/000/739/915/GCF_000739915.1_ASM73991v1	Paenibacillus chitinolyticus
2523	Lactobacillus oryzae JCM 18671	GCA_000740055.1	ftp://ftp.ncbi.nlm.nih.gov/genomes/all/GCA/000/740/055/GCA_000740055.1_ASM74005v1	ftp://ftp.ncbi.nlm.nih.gov/genomes/all/GCF/000/740/055/GCF_000740055.1_ASM74005v1	Lactobacillus oryzae
2529	Peptococcaceae bacterium SCADC1_2_3	GCA_000740805.1	ftp://ftp.ncbi.nlm.nih.gov/genomes/all/GCA/000/740/805/GCA_000740805.1_ASM74080v1	ftp://ftp.ncbi.nlm.nih.gov/genomes/all/GCF/000/740/805/GCF_000740805.1_ASM74080v1	Peptococcaceae bacterium
2531	Bifidobacterium choerinum	GCA_000741135.1	ftp://ftp.ncbi.nlm.nih.gov/genomes/all/GCA/000/741/135/GCA_000741135.1_Bifcho	ftp://ftp.ncbi.nlm.nih.gov/genomes/all/GCF/000/741/135/GCF_000741135.1_Bifcho	Bifidobacterium choerinum
2532	Bifidobacterium biavatii DSM 23969	GCA_000741165.1	ftp://ftp.ncbi.nlm.nih.gov/genomes/all/GCA/000/741/165/GCA_000741165.1_Bifbia	ftp://ftp.ncbi.nlm.nih.gov/genomes/all/GCF/000/741/165/GCF_000741165.1_Bifbia	Bifidobacterium biavatii
2533	Bifidobacterium callitrichos DSM 23973	GCA_000741175.1	ftp://ftp.ncbi.nlm.nih.gov/genomes/all/GCA/000/741/175/GCA_000741175.1_Bifcal	ftp://ftp.ncbi.nlm.nih.gov/genomes/all/GCF/000/741/175/GCF_000741175.1_Bifcal	Bifidobacterium callitrichos
2534	Bifidobacterium gallicum DSM 20093 = LMG 11596	GCA_000741205.1	ftp://ftp.ncbi.nlm.nih.gov/genomes/all/GCA/000/741/205/GCA_000741205.1_Bifgalcum	ftp://ftp.ncbi.nlm.nih.gov/genomes/all/GCF/000/741/205/GCF_000741205.1_Bifgalcum	Bifidobacterium gallicum
2535	Bifidobacterium gallinarum	GCA_000741215.1	ftp://ftp.ncbi.nlm.nih.gov/genomes/all/GCA/000/741/215/GCA_000741215.1_Bifgalrum	ftp://ftp.ncbi.nlm.nih.gov/genomes/all/GCF/000/741/215/GCF_000741215.1_Bifgalrum	Bifidobacterium gallinarum
2536	Bifidobacterium magnum	GCA_000741255.1	ftp://ftp.ncbi.nlm.nih.gov/genomes/all/GCA/000/741/255/GCA_000741255.1_Bifmag	ftp://ftp.ncbi.nlm.nih.gov/genomes/all/GCF/000/741/255/GCF_000741255.1_Bifmag	Bifidobacterium magnum
2537	Bifidobacterium mongoliense DSM 21395	GCA_000741285.1	ftp://ftp.ncbi.nlm.nih.gov/genomes/all/GCA/000/741/285/GCA_000741285.1_Bifmon	ftp://ftp.ncbi.nlm.nih.gov/genomes/all/GCF/000/741/285/GCF_000741285.1_Bifmon	Bifidobacterium mongoliense
2538	Bifidobacterium pullorum	GCA_000741335.1	ftp://ftp.ncbi.nlm.nih.gov/genomes/all/GCA/000/741/335/GCA_000741335.1_Bifpul	ftp://ftp.ncbi.nlm.nih.gov/genomes/all/GCF/000/741/335/GCF_000741335.1_Bifpul	Bifidobacterium pullorum
2539	Bifidobacterium saeculare DSM 6531 = LMG 14934	GCA_000741375.1	ftp://ftp.ncbi.nlm.nih.gov/genomes/all/GCA/000/741/375/GCA_000741375.1_Bifsae	ftp://ftp.ncbi.nlm.nih.gov/genomes/all/GCF/000/741/375/GCF_000741375.1_Bifsae	Bifidobacterium saeculare
2540	Bifidobacterium boum	GCA_000741535.1	ftp://ftp.ncbi.nlm.nih.gov/genomes/all/GCA/000/741/535/GCA_000741535.1_Bifbou	ftp://ftp.ncbi.nlm.nih.gov/genomes/all/GCF/000/741/535/GCF_000741535.1_Bifbou	Bifidobacterium boum
2541	Bifidobacterium bohemicum DSM 22767	GCA_000741525.1	ftp://ftp.ncbi.nlm.nih.gov/genomes/all/GCA/000/741/525/GCA_000741525.1_Bifboh	ftp://ftp.ncbi.nlm.nih.gov/genomes/all/GCF/000/741/525/GCF_000741525.1_Bifboh	Bifidobacterium bohemicum
2542	Bifidobacterium cuniculi	GCA_000741575.1	ftp://ftp.ncbi.nlm.nih.gov/genomes/all/GCA/000/741/575/GCA_000741575.1_Bifcun	ftp://ftp.ncbi.nlm.nih.gov/genomes/all/GCF/000/741/575/GCF_000741575.1_Bifcun	Bifidobacterium cuniculi
2543	Bifidobacterium reuteri DSM 23975	GCA_000741695.1	ftp://ftp.ncbi.nlm.nih.gov/genomes/all/GCA/000/741/695/GCA_000741695.1_Bifreu	ftp://ftp.ncbi.nlm.nih.gov/genomes/all/GCF/000/741/695/GCF_000741695.1_Bifreu	Bifidobacterium reuteri
2544	Bifidobacterium psychraerophilum	GCA_000741705.1	ftp://ftp.ncbi.nlm.nih.gov/genomes/all/GCA/000/741/705/GCA_000741705.1_Bifpsy	ftp://ftp.ncbi.nlm.nih.gov/genomes/all/GCF/000/741/705/GCF_000741705.1_Bifpsy	Bifidobacterium psychraerophilum
2545	Bifidobacterium saguini DSM 23967	GCA_000741715.1	ftp://ftp.ncbi.nlm.nih.gov/genomes/all/GCA/000/741/715/GCA_000741715.1_Bifsag	ftp://ftp.ncbi.nlm.nih.gov/genomes/all/GCF/000/741/715/GCF_000741715.1_Bifsag	Bifidobacterium saguini
2546	Bifidobacterium tsurumiense	GCA_000741765.1	ftp://ftp.ncbi.nlm.nih.gov/genomes/all/GCA/000/741/765/GCA_000741765.1_Biftsu	ftp://ftp.ncbi.nlm.nih.gov/genomes/all/GCF/000/741/765/GCF_000741765.1_Biftsu	Bifidobacterium tsurumiense
2547	Bifidobacterium subtile	GCA_000741775.1	ftp://ftp.ncbi.nlm.nih.gov/genomes/all/GCA/000/741/775/GCA_000741775.1_Bifsub	ftp://ftp.ncbi.nlm.nih.gov/genomes/all/GCF/000/741/775/GCF_000741775.1_Bifsub	Bifidobacterium subtile
2548	Bifidobacterium stellenboschense	GCA_000741785.1	ftp://ftp.ncbi.nlm.nih.gov/genomes/all/GCA/000/741/785/GCA_000741785.1_Bifste	ftp://ftp.ncbi.nlm.nih.gov/genomes/all/GCF/000/741/785/GCF_000741785.1_Bifste	Bifidobacterium stellenboschense
2549	Bifidobacterium merycicum	GCA_000741615.1	ftp://ftp.ncbi.nlm.nih.gov/genomes/all/GCA/000/741/615/GCA_000741615.1_Bifmer	ftp://ftp.ncbi.nlm.nih.gov/genomes/all/GCF/000/741/615/GCF_000741615.1_Bifmer	Bifidobacterium merycicum
2550	Bifidobacterium minimum	GCA_000741645.1	ftp://ftp.ncbi.nlm.nih.gov/genomes/all/GCA/000/741/645/GCA_000741645.1_Bifmin	ftp://ftp.ncbi.nlm.nih.gov/genomes/all/GCF/000/741/645/GCF_000741645.1_Bifmin	Bifidobacterium minimum
2563	Acetobacter malorum	GCA_000743885.1	ftp://ftp.ncbi.nlm.nih.gov/genomes/all/GCA/000/743/885/GCA_000743885.1_ASM74388v1	ftp://ftp.ncbi.nlm.nih.gov/genomes/all/GCF/000/743/885/GCF_000743885.1_ASM74388v1	Acetobacter malorum
2596	Streptomyces yeochonensis CN732	GCA_000745345.1	ftp://ftp.ncbi.nlm.nih.gov/genomes/all/GCA/000/745/345/GCA_000745345.1_ASM74534v1	ftp://ftp.ncbi.nlm.nih.gov/genomes/all/GCF/000/745/345/GCF_000745345.1_ASM74534v1	Streptomyces yeochonensis
2602	Streptomyces atratus	GCA_000745675.1	ftp://ftp.ncbi.nlm.nih.gov/genomes/all/GCA/000/745/675/GCA_000745675.1_ASM74567v1	ftp://ftp.ncbi.nlm.nih.gov/genomes/all/GCF/000/745/675/GCF_000745675.1_ASM74567v1	Streptomyces atratus
2603	Streptomyces mirabilis	GCA_000745715.1	ftp://ftp.ncbi.nlm.nih.gov/genomes/all/GCA/000/745/715/GCA_000745715.1_ASM74571v1	ftp://ftp.ncbi.nlm.nih.gov/genomes/all/GCF/000/745/715/GCF_000745715.1_ASM74571v1	Streptomyces mirabilis
2611	Collinsella aerofaciens ATCC 25986	GCA_000169035.1	ftp://ftp.ncbi.nlm.nih.gov/genomes/all/GCA/000/169/035/GCA_000169035.1_ASM16903v1	ftp://ftp.ncbi.nlm.nih.gov/genomes/all/GCF/000/169/035/GCF_000169035.1_ASM16903v1	Collinsella aerofaciens
2613	Lachnospiraceae bacterium MA2020	GCA_000746015.1	ftp://ftp.ncbi.nlm.nih.gov/genomes/all/GCA/000/746/015/GCA_000746015.1_ASM74601v1	ftp://ftp.ncbi.nlm.nih.gov/genomes/all/GCF/000/746/015/GCF_000746015.1_ASM74601v1	Lachnospiraceae bacterium
2614	Clostridiales bacterium DRI-13	GCA_000746025.1	ftp://ftp.ncbi.nlm.nih.gov/genomes/all/GCA/000/746/025/GCA_000746025.1_ASM74602v1	ftp://ftp.ncbi.nlm.nih.gov/genomes/all/GCF/000/746/025/GCF_000746025.1_ASM74602v1	Clostridiales bacterium
2626	Pseudomonas alkylphenolica	GCA_000746525.1	ftp://ftp.ncbi.nlm.nih.gov/genomes/all/GCA/000/746/525/GCA_000746525.1_ASM74652v1	ftp://ftp.ncbi.nlm.nih.gov/genomes/all/GCF/000/746/525/GCF_000746525.1_ASM74652v1	Pseudomonas alkylphenolica
2630	Dorea formicigenerans ATCC 27755	GCA_000169235.1	ftp://ftp.ncbi.nlm.nih.gov/genomes/all/GCA/000/169/235/GCA_000169235.1_ASM16923v1	ftp://ftp.ncbi.nlm.nih.gov/genomes/all/GCF/000/169/235/GCF_000169235.1_ASM16923v1	Dorea formicigenerans
2633	Paenibacillus macerans	GCA_000746875.1	ftp://ftp.ncbi.nlm.nih.gov/genomes/all/GCA/000/746/875/GCA_000746875.1_BMM_2	ftp://ftp.ncbi.nlm.nih.gov/genomes/all/GCF/000/746/875/GCF_000746875.1_BMM_2	Paenibacillus macerans
2634	Corynebacterium ureicelerivorans	GCA_000747315.1	ftp://ftp.ncbi.nlm.nih.gov/genomes/all/GCA/000/747/315/GCA_000747315.1_ASM74731v1	ftp://ftp.ncbi.nlm.nih.gov/genomes/all/GCF/000/747/315/GCF_000747315.1_ASM74731v1	Corynebacterium ureicelerivorans
2637	Rhodobacteraceae bacterium HTCC2150	GCA_000169395.1	ftp://ftp.ncbi.nlm.nih.gov/genomes/all/GCA/000/169/395/GCA_000169395.1_ASM16939v1	ftp://ftp.ncbi.nlm.nih.gov/genomes/all/GCF/000/169/395/GCF_000169395.1_ASM16939v1	Rhodobacteraceae bacterium
2643	Weissella ceti	GCA_000750535.1	ftp://ftp.ncbi.nlm.nih.gov/genomes/all/GCA/000/750/535/GCA_000750535.1_ASM75053v1	ftp://ftp.ncbi.nlm.nih.gov/genomes/all/GCF/000/750/535/GCF_000750535.1_ASM75053v1	Weissella ceti
2644	Oceanobacillus jeddahense	GCA_000750635.1	ftp://ftp.ncbi.nlm.nih.gov/genomes/all/GCA/000/750/635/GCA_000750635.1_PRJEB5524_assembly_1	ftp://ftp.ncbi.nlm.nih.gov/genomes/all/GCF/000/750/635/GCF_000750635.1_PRJEB5524_assembly_1	Oceanobacillus jeddahense
2681	Pseudomonas soli	GCA_000498975.2	ftp://ftp.ncbi.nlm.nih.gov/genomes/all/GCA/000/498/975/GCA_000498975.2_ASM49897v2	ftp://ftp.ncbi.nlm.nih.gov/genomes/all/GCF/000/498/975/GCF_000498975.2_ASM49897v2	Pseudomonas soli
2683	Treponema putidum	GCA_000755145.1	ftp://ftp.ncbi.nlm.nih.gov/genomes/all/GCA/000/755/145/GCA_000755145.1_ASM75514v1	ftp://ftp.ncbi.nlm.nih.gov/genomes/all/GCF/000/755/145/GCF_000755145.1_ASM75514v1	Treponema putidum
2694	Paenibacillus durus	GCA_000756615.1	ftp://ftp.ncbi.nlm.nih.gov/genomes/all/GCA/000/756/615/GCA_000756615.1_ASM75661v1	ftp://ftp.ncbi.nlm.nih.gov/genomes/all/GCF/000/756/615/GCF_000756615.1_ASM75661v1	Paenibacillus durus
2719	Methylobacterium oryzae CBMB20	GCA_000757795.1	ftp://ftp.ncbi.nlm.nih.gov/genomes/all/GCA/000/757/795/GCA_000757795.1_ASM75779v1	ftp://ftp.ncbi.nlm.nih.gov/genomes/all/GCF/000/757/795/GCF_000757795.1_ASM75779v1	Methylobacterium oryzae
2723	Paenibacillus wynnii	GCA_000757885.1	ftp://ftp.ncbi.nlm.nih.gov/genomes/all/GCA/000/757/885/GCA_000757885.1_Pwynnii072014	ftp://ftp.ncbi.nlm.nih.gov/genomes/all/GCF/000/757/885/GCF_000757885.1_Pwynnii072014	Paenibacillus wynnii
2725	Fusobacterium periodonticum 2_1_31	GCA_000158215.3	ftp://ftp.ncbi.nlm.nih.gov/genomes/all/GCA/000/158/215/GCA_000158215.3_Fuso_sp_2_1_31_V3	ftp://ftp.ncbi.nlm.nih.gov/genomes/all/GCF/000/158/215/GCF_000158215.3_Fuso_sp_2_1_31_V3	Fusobacterium periodonticum
2728	Paenibacillus borealis	GCA_000758665.1	ftp://ftp.ncbi.nlm.nih.gov/genomes/all/GCA/000/758/665/GCA_000758665.1_ASM75866v1	ftp://ftp.ncbi.nlm.nih.gov/genomes/all/GCF/000/758/665/GCF_000758665.1_ASM75866v1	Paenibacillus borealis
2729	Paenibacillus stellifer	GCA_000758685.1	ftp://ftp.ncbi.nlm.nih.gov/genomes/all/GCA/000/758/685/GCA_000758685.1_ASM75868v1	ftp://ftp.ncbi.nlm.nih.gov/genomes/all/GCF/000/758/685/GCF_000758685.1_ASM75868v1	Paenibacillus stellifer
2730	Paenibacillus graminis	GCA_000758705.1	ftp://ftp.ncbi.nlm.nih.gov/genomes/all/GCA/000/758/705/GCA_000758705.1_ASM75870v1	ftp://ftp.ncbi.nlm.nih.gov/genomes/all/GCF/000/758/705/GCF_000758705.1_ASM75870v1	Paenibacillus graminis
2731	Paenibacillus odorifer	GCA_000758725.1	ftp://ftp.ncbi.nlm.nih.gov/genomes/all/GCA/000/758/725/GCA_000758725.1_ASM75872v1	ftp://ftp.ncbi.nlm.nih.gov/genomes/all/GCF/000/758/725/GCF_000758725.1_ASM75872v1	Paenibacillus odorifer
2736	Clostridiales bacterium S5-A14a	GCA_000758905.1	ftp://ftp.ncbi.nlm.nih.gov/genomes/all/GCA/000/758/905/GCA_000758905.1_04_NF_x40_HMP1635v01	ftp://ftp.ncbi.nlm.nih.gov/genomes/all/GCF/000/758/905/GCF_000758905.1_04_NF_x40_HMP1635v01	Clostridiales bacterium
2737	Corynebacterium freneyi DNF00450	GCA_000758965.1	ftp://ftp.ncbi.nlm.nih.gov/genomes/all/GCA/000/758/965/GCA_000758965.1_04_NF_x40_HMP1650v01	ftp://ftp.ncbi.nlm.nih.gov/genomes/all/GCF/000/758/965/GCF_000758965.1_04_NF_x40_HMP1650v01	Corynebacterium freneyi
2740	Corynebacterium tuscaniense DNF00037	GCA_000759055.1	ftp://ftp.ncbi.nlm.nih.gov/genomes/all/GCA/000/759/055/GCA_000759055.1_04_NF40_HMP2129v01	ftp://ftp.ncbi.nlm.nih.gov/genomes/all/GCF/000/759/055/GCF_000759055.1_04_NF40_HMP2129v01	Corynebacterium tuscaniense
2743	Pseudomonas lutea	GCA_000759445.1	ftp://ftp.ncbi.nlm.nih.gov/genomes/all/GCA/000/759/445/GCA_000759445.1_ASM75944v1	ftp://ftp.ncbi.nlm.nih.gov/genomes/all/GCF/000/759/445/GCF_000759445.1_ASM75944v1	Pseudomonas lutea
2745	Pseudomonas cremoricolorata	GCA_000759535.1	ftp://ftp.ncbi.nlm.nih.gov/genomes/all/GCA/000/759/535/GCA_000759535.1_ASM75953v1	ftp://ftp.ncbi.nlm.nih.gov/genomes/all/GCF/000/759/535/GCF_000759535.1_ASM75953v1	Pseudomonas cremoricolorata
2749	Pseudescherichia vulneris NBRC 102420	GCA_000759795.1	ftp://ftp.ncbi.nlm.nih.gov/genomes/all/GCA/000/759/795/GCA_000759795.1_ASM75979v1	ftp://ftp.ncbi.nlm.nih.gov/genomes/all/GCF/000/759/795/GCF_000759795.1_ASM75979v1	Pseudescherichia vulneris
2750	Citrobacter sedlakii NBRC 105722	GCA_000759835.1	ftp://ftp.ncbi.nlm.nih.gov/genomes/all/GCA/000/759/835/GCA_000759835.1_ASM75983v1	ftp://ftp.ncbi.nlm.nih.gov/genomes/all/GCF/000/759/835/GCF_000759835.1_ASM75983v1	Citrobacter sedlakii
2755	Pseudomonas rhizosphaerae	GCA_000761155.1	ftp://ftp.ncbi.nlm.nih.gov/genomes/all/GCA/000/761/155/GCA_000761155.1_ASM76115v1	ftp://ftp.ncbi.nlm.nih.gov/genomes/all/GCF/000/761/155/GCF_000761155.1_ASM76115v1	Pseudomonas rhizosphaerae
2756	Streptomyces glaucescens	GCA_000761215.1	ftp://ftp.ncbi.nlm.nih.gov/genomes/all/GCA/000/761/215/GCA_000761215.1_ASM76121v1	ftp://ftp.ncbi.nlm.nih.gov/genomes/all/GCF/000/761/215/GCF_000761215.1_ASM76121v1	Streptomyces glaucescens
2775	Microbacterium profundi	GCA_000763375.1	ftp://ftp.ncbi.nlm.nih.gov/genomes/all/GCA/000/763/375/GCA_000763375.1_ASM76337v1	ftp://ftp.ncbi.nlm.nih.gov/genomes/all/GCF/000/763/375/GCF_000763375.1_ASM76337v1	Microbacterium profundi
2776	Corynebacterium amycolatum SK46	GCA_000173655.1	ftp://ftp.ncbi.nlm.nih.gov/genomes/all/GCA/000/173/655/GCA_000173655.1_ASM17365v1	ftp://ftp.ncbi.nlm.nih.gov/genomes/all/GCF/000/173/655/GCF_000173655.1_ASM17365v1	Corynebacterium amycolatum
2781	Catenibacterium mitsuokai DSM 15897	GCA_000173795.1	ftp://ftp.ncbi.nlm.nih.gov/genomes/all/GCA/000/173/795/GCA_000173795.1_ASM17379v1	ftp://ftp.ncbi.nlm.nih.gov/genomes/all/GCF/000/173/795/GCF_000173795.1_ASM17379v1	Catenibacterium mitsuokai
2787	Gemella haemolysans ATCC 10379	GCA_000173915.1	ftp://ftp.ncbi.nlm.nih.gov/genomes/all/GCA/000/173/915/GCA_000173915.1_ASM17391v1	ftp://ftp.ncbi.nlm.nih.gov/genomes/all/GCF/000/173/915/GCF_000173915.1_ASM17391v1	Gemella haemolysans
2796	Atopobium rimae ATCC 49626	GCA_000174015.1	ftp://ftp.ncbi.nlm.nih.gov/genomes/all/GCA/000/174/015/GCA_000174015.1_ASM17401v1	ftp://ftp.ncbi.nlm.nih.gov/genomes/all/GCF/000/174/015/GCF_000174015.1_ASM17401v1	Atopobium rimae
2799	Actinobacillus minor 202	GCA_000174155.1	ftp://ftp.ncbi.nlm.nih.gov/genomes/all/GCA/000/174/155/GCA_000174155.1_ASM17415v1	ftp://ftp.ncbi.nlm.nih.gov/genomes/all/GCF/000/174/155/GCF_000174155.1_ASM17415v1	Actinobacillus minor
2801	Campylobacter rectus RM3267	GCA_000174175.1	ftp://ftp.ncbi.nlm.nih.gov/genomes/all/GCA/000/174/175/GCA_000174175.1_ASM17417v1	ftp://ftp.ncbi.nlm.nih.gov/genomes/all/GCF/000/174/175/GCF_000174175.1_ASM17417v1	Campylobacter rectus
2803	Roseburia inulinivorans DSM 16841	GCA_000174195.1	ftp://ftp.ncbi.nlm.nih.gov/genomes/all/GCA/000/174/195/GCA_000174195.1_ASM17419v1	ftp://ftp.ncbi.nlm.nih.gov/genomes/all/GCF/000/174/195/GCF_000174195.1_ASM17419v1	Roseburia inulinivorans
2809	Porphyromonas canoris	GCA_000765975.1	ftp://ftp.ncbi.nlm.nih.gov/genomes/all/GCA/000/765/975/GCA_000765975.1_ASM76597v1	ftp://ftp.ncbi.nlm.nih.gov/genomes/all/GCF/000/765/975/GCF_000765975.1_ASM76597v1	Porphyromonas canoris
2816	Corynebacterium doosanense CAU 212 = DSM 45436	GCA_000767055.1	ftp://ftp.ncbi.nlm.nih.gov/genomes/all/GCA/000/767/055/GCA_000767055.1_ASM76705v1	ftp://ftp.ncbi.nlm.nih.gov/genomes/all/GCF/000/767/055/GCF_000767055.1_ASM76705v1	Corynebacterium doosanense
2821	Corynebacterium auriscanis	GCA_000767255.1	ftp://ftp.ncbi.nlm.nih.gov/genomes/all/GCA/000/767/255/GCA_000767255.1_ASM76725v1	ftp://ftp.ncbi.nlm.nih.gov/genomes/all/GCF/000/767/255/GCF_000767255.1_ASM76725v1	Corynebacterium auriscanis
2822	Novosphingobium pentaromativorans US6-1	GCA_000767465.1	ftp://ftp.ncbi.nlm.nih.gov/genomes/all/GCA/000/767/465/GCA_000767465.1_ASM76746v1	ftp://ftp.ncbi.nlm.nih.gov/genomes/all/GCF/000/767/465/GCF_000767465.1_ASM76746v1	Novosphingobium pentaromativorans
2823	Streptococcus sinensis	GCA_000767835.1	ftp://ftp.ncbi.nlm.nih.gov/genomes/all/GCA/000/767/835/GCA_000767835.1_ASM76783v1	ftp://ftp.ncbi.nlm.nih.gov/genomes/all/GCF/000/767/835/GCF_000767835.1_ASM76783v1	Streptococcus sinensis
2826	Porphyromonas endodontalis ATCC 35406	GCA_000174815.1	ftp://ftp.ncbi.nlm.nih.gov/genomes/all/GCA/000/174/815/GCA_000174815.1_ASM17481v1	ftp://ftp.ncbi.nlm.nih.gov/genomes/all/GCF/000/174/815/GCF_000174815.1_ASM17481v1	Porphyromonas endodontalis
2842	Corynebacterium matruchotii ATCC 14266	GCA_000175375.1	ftp://ftp.ncbi.nlm.nih.gov/genomes/all/GCA/000/175/375/GCA_000175375.1_ASM17537v1	ftp://ftp.ncbi.nlm.nih.gov/genomes/all/GCF/000/175/375/GCF_000175375.1_ASM17537v1	Corynebacterium matruchotii
2845	Pseudomonas saudiphocaensis	GCA_000756775.2	ftp://ftp.ncbi.nlm.nih.gov/genomes/all/GCA/000/756/775/GCA_000756775.2_PRJEB6478_assembly_1	ftp://ftp.ncbi.nlm.nih.gov/genomes/all/GCF/000/756/775/GCF_000756775.1_PRJEB6478_assembly_1	Pseudomonas saudiphocaensis
2849	Corynebacterium tuberculostearicum SK141	GCA_000175635.1	ftp://ftp.ncbi.nlm.nih.gov/genomes/all/GCA/000/175/635/GCA_000175635.1_ASM17563v1	ftp://ftp.ncbi.nlm.nih.gov/genomes/all/GCF/000/175/635/GCF_000175635.1_ASM17563v1	Corynebacterium tuberculostearicum
2856	Streptomyces galbus	GCA_000772895.1	ftp://ftp.ncbi.nlm.nih.gov/genomes/all/GCA/000/772/895/GCA_000772895.1_ASM77289v1	ftp://ftp.ncbi.nlm.nih.gov/genomes/all/GCF/000/772/895/GCF_000772895.1_ASM77289v1	Streptomyces galbus
2857	Streptococcus phocae subsp. salmonis	GCA_000772915.1	ftp://ftp.ncbi.nlm.nih.gov/genomes/all/GCA/000/772/915/GCA_000772915.1_ASM77291v1	ftp://ftp.ncbi.nlm.nih.gov/genomes/all/GCF/000/772/915/GCF_000772915.1_ASM77291v1	Streptococcus phocae
2869	Dermabacter hominis 1368	GCA_000775415.1	ftp://ftp.ncbi.nlm.nih.gov/genomes/all/GCA/000/775/415/GCA_000775415.1_DHOM_v1	ftp://ftp.ncbi.nlm.nih.gov/genomes/all/GCF/000/775/415/GCF_000775415.1_DHOM_v1	Dermabacter hominis
2872	Prevotella buccalis ATCC 35310	GCA_000177075.1	ftp://ftp.ncbi.nlm.nih.gov/genomes/all/GCA/000/177/075/GCA_000177075.1_ASM17707v1	ftp://ftp.ncbi.nlm.nih.gov/genomes/all/GCF/000/177/075/GCF_000177075.1_ASM17707v1	Prevotella buccalis
2874	Bulleidia extructa W1219	GCA_000177375.1	ftp://ftp.ncbi.nlm.nih.gov/genomes/all/GCA/000/177/375/GCA_000177375.1_ASM17737v1	ftp://ftp.ncbi.nlm.nih.gov/genomes/all/GCF/000/177/375/GCF_000177375.1_ASM17737v1	Bulleidia extructa
2876	Turicibacter sanguinis PC909	GCA_000178255.1	ftp://ftp.ncbi.nlm.nih.gov/genomes/all/GCA/000/178/255/GCA_000178255.1_ASM17825v1	ftp://ftp.ncbi.nlm.nih.gov/genomes/all/GCF/000/178/255/GCF_000178255.1_ASM17825v1	Turicibacter sanguinis
2884	Prevotella bryantii B14	GCA_000179055.1	ftp://ftp.ncbi.nlm.nih.gov/genomes/all/GCA/000/179/055/GCA_000179055.1_ASM17905v1	ftp://ftp.ncbi.nlm.nih.gov/genomes/all/GCF/000/179/055/GCF_000179055.1_ASM17905v1	Prevotella bryantii
2887	Paraburkholderia sacchari	GCA_000785435.1	ftp://ftp.ncbi.nlm.nih.gov/genomes/all/GCA/000/785/435/GCA_000785435.1_ASM78543v1	ftp://ftp.ncbi.nlm.nih.gov/genomes/all/GCF/000/785/435/GCF_000785435.1_ASM78543v1	Paraburkholderia sacchari
2889	Streptococcus salivarius	GCA_000785515.1	ftp://ftp.ncbi.nlm.nih.gov/genomes/all/GCA/000/785/515/GCA_000785515.1_ASM78551v1	ftp://ftp.ncbi.nlm.nih.gov/genomes/all/GCF/000/785/515/GCF_000785515.1_ASM78551v1	Streptococcus salivarius
2890	Streptococcus hongkongensis	GCA_000785845.1	ftp://ftp.ncbi.nlm.nih.gov/genomes/all/GCA/000/785/845/GCA_000785845.1_CAIM1895T_spades_scaffold	ftp://ftp.ncbi.nlm.nih.gov/genomes/all/GCF/000/785/845/GCF_000785845.1_CAIM1895T_spades_scaffold	Streptococcus hongkongensis
2893	Desulfovibrio fructosivorans JJ	GCA_000179555.1	ftp://ftp.ncbi.nlm.nih.gov/genomes/all/GCA/000/179/555/GCA_000179555.1_ASM17955v1	ftp://ftp.ncbi.nlm.nih.gov/genomes/all/GCF/000/179/555/GCF_000179555.1_ASM17955v1	Desulfovibrio fructosivorans
2895	Paenibacillus curdlanolyticus YK9	GCA_000179615.1	ftp://ftp.ncbi.nlm.nih.gov/genomes/all/GCA/000/179/615/GCA_000179615.1_ASM17961v1	ftp://ftp.ncbi.nlm.nih.gov/genomes/all/GCF/000/179/615/GCF_000179615.1_ASM17961v1	Paenibacillus curdlanolyticus
2896	Alistipes inops	GCA_000786575.1	ftp://ftp.ncbi.nlm.nih.gov/genomes/all/GCA/000/786/575/GCA_000786575.1_ASM78657v1	ftp://ftp.ncbi.nlm.nih.gov/genomes/all/GCF/000/786/575/GCF_000786575.1_ASM78657v1	Alistipes inops
2900	Atopobium vaginae PB189-T1-4	GCA_000179715.1	ftp://ftp.ncbi.nlm.nih.gov/genomes/all/GCA/000/179/715/GCA_000179715.1_ASM17971v1	ftp://ftp.ncbi.nlm.nih.gov/genomes/all/GCF/000/179/715/GCF_000179715.1_ASM17971v1	Atopobium vaginae
2913	Clostridium baratii str. Sullivan	GCA_000789395.1	ftp://ftp.ncbi.nlm.nih.gov/genomes/all/GCA/000/789/395/GCA_000789395.1_ASM78939v1	ftp://ftp.ncbi.nlm.nih.gov/genomes/all/GCF/000/789/395/GCF_000789395.1_ASM78939v1	Clostridium baratii
2921	Robinsoniella peoriensis	GCA_000797495.1	ftp://ftp.ncbi.nlm.nih.gov/genomes/all/GCA/000/797/495/GCA_000797495.1_ASM79749v1	ftp://ftp.ncbi.nlm.nih.gov/genomes/all/GCF/000/797/495/GCF_000797495.1_ASM79749v1	Robinsoniella peoriensis
2922	Lactobacillus oris PB013-T2-3	GCA_000180015.1	ftp://ftp.ncbi.nlm.nih.gov/genomes/all/GCA/000/180/015/GCA_000180015.1_ASM18001v1	ftp://ftp.ncbi.nlm.nih.gov/genomes/all/GCF/000/180/015/GCF_000180015.1_ASM18001v1	Lactobacillus oris
2923	Firmicutes bacterium ZOR0006	GCA_000798955.1	ftp://ftp.ncbi.nlm.nih.gov/genomes/all/GCA/000/798/955/GCA_000798955.1_ZOR0006.1	ftp://ftp.ncbi.nlm.nih.gov/genomes/all/GCF/000/798/955/GCF_000798955.1_ZOR0006.1	Firmicutes bacterium
2929	Paenibacillus chondroitinus	GCA_000799595.1	ftp://ftp.ncbi.nlm.nih.gov/genomes/all/GCA/000/799/595/GCA_000799595.1_ASM79959v1	ftp://ftp.ncbi.nlm.nih.gov/genomes/all/GCF/000/799/595/GCF_000799595.1_ASM79959v1	Paenibacillus chondroitinus
2932	Pseudomonas parafulva	GCA_000800255.1	ftp://ftp.ncbi.nlm.nih.gov/genomes/all/GCA/000/800/255/GCA_000800255.1_ASM80025v1	ftp://ftp.ncbi.nlm.nih.gov/genomes/all/GCF/000/800/255/GCF_000800255.1_ASM80025v1	Pseudomonas parafulva
2933	Prevotella marshii DSM 16973 = JCM 13450	GCA_000146675.1	ftp://ftp.ncbi.nlm.nih.gov/genomes/all/GCA/000/146/675/GCA_000146675.1_ASM14667v1	ftp://ftp.ncbi.nlm.nih.gov/genomes/all/GCF/000/146/675/GCF_000146675.1_ASM14667v1	Prevotella marshii
2934	Parvimonas micra	GCA_000800295.1	ftp://ftp.ncbi.nlm.nih.gov/genomes/all/GCA/000/800/295/GCA_000800295.1_ASM80029v1	ftp://ftp.ncbi.nlm.nih.gov/genomes/all/GCF/000/800/295/GCF_000800295.1_ASM80029v1	Parvimonas micra
2937	Bifidobacterium kashiwanohense PV20-2	GCA_000800455.1	ftp://ftp.ncbi.nlm.nih.gov/genomes/all/GCA/000/800/455/GCA_000800455.1_ASM80045v1	ftp://ftp.ncbi.nlm.nih.gov/genomes/all/GCF/000/800/455/GCF_000800455.1_ASM80045v1	Bifidobacterium kashiwanohense
2938	Peptoniphilus duerdenii ATCC BAA-1640	GCA_000146345.1	ftp://ftp.ncbi.nlm.nih.gov/genomes/all/GCA/000/146/345/GCA_000146345.1_ASM14634v1	ftp://ftp.ncbi.nlm.nih.gov/genomes/all/GCF/000/146/345/GCF_000146345.1_ASM14634v1	Peptoniphilus duerdenii
2944	Peptostreptococcus stomatis DSM 17678	GCA_000147675.2	ftp://ftp.ncbi.nlm.nih.gov/genomes/all/GCA/000/147/675/GCA_000147675.2_ASM14767v1	ftp://ftp.ncbi.nlm.nih.gov/genomes/all/GCF/000/147/675/GCF_000147675.1_ASM14767v1	Peptostreptococcus stomatis
2945	Actinobacillus equuli subsp. equuli	GCA_000801145.1	ftp://ftp.ncbi.nlm.nih.gov/genomes/all/GCA/000/801/145/GCA_000801145.1_ASM80114v1	ftp://ftp.ncbi.nlm.nih.gov/genomes/all/GCF/000/801/145/GCF_000801145.1_ASM80114v1	Actinobacillus equuli
2948	Corynebacterium genitalium ATCC 33030	GCA_000143825.1	ftp://ftp.ncbi.nlm.nih.gov/genomes/all/GCA/000/143/825/GCA_000143825.1_ASM14382v1	ftp://ftp.ncbi.nlm.nih.gov/genomes/all/GCF/000/143/825/GCF_000143825.1_ASM14382v1	Corynebacterium genitalium
2950	Peptococcaceae bacterium BICA1-8	GCA_000802045.1	ftp://ftp.ncbi.nlm.nih.gov/genomes/all/GCA/000/802/045/GCA_000802045.1_ASM80204v1	ftp://ftp.ncbi.nlm.nih.gov/genomes/all/GCF/000/802/045/GCF_000802045.1_ASM80204v1	Peptococcaceae bacterium
2951	Peptococcaceae bacterium BICA1-7	GCA_000802095.1	ftp://ftp.ncbi.nlm.nih.gov/genomes/all/GCA/000/802/095/GCA_000802095.1_ASM80209v1	ftp://ftp.ncbi.nlm.nih.gov/genomes/all/GCF/000/802/095/GCF_000802095.1_ASM80209v1	Peptococcaceae bacterium
2953	Novosphingobium malaysiense	GCA_000802225.1	ftp://ftp.ncbi.nlm.nih.gov/genomes/all/GCA/000/802/225/GCA_000802225.1_ASM80222v1	ftp://ftp.ncbi.nlm.nih.gov/genomes/all/GCF/000/802/225/GCF_000802225.1_ASM80222v1	Novosphingobium malaysiense
2955	Microbacterium mangrovi	GCA_000802305.1	ftp://ftp.ncbi.nlm.nih.gov/genomes/all/GCA/000/802/305/GCA_000802305.1_ASM80230v1	ftp://ftp.ncbi.nlm.nih.gov/genomes/all/GCF/000/802/305/GCF_000802305.1_ASM80230v1	Microbacterium mangrovi
2962	Coprobacter secundus	GCA_000803105.1	ftp://ftp.ncbi.nlm.nih.gov/genomes/all/GCA/000/803/105/GCA_000803105.1_ASM80310v1	ftp://ftp.ncbi.nlm.nih.gov/genomes/all/GCF/000/803/105/GCF_000803105.1_ASM80310v1	Coprobacter secundus
2963	Erysipelotrichaceae bacterium 3_1_53	GCA_000165065.1	ftp://ftp.ncbi.nlm.nih.gov/genomes/all/GCA/000/165/065/GCA_000165065.1_ASM16506v1	ftp://ftp.ncbi.nlm.nih.gov/genomes/all/GCF/000/165/065/GCF_000165065.1_ASM16506v1	Erysipelotrichaceae bacterium
2968	Streptococcus downei F0415	GCA_000180055.1	ftp://ftp.ncbi.nlm.nih.gov/genomes/all/GCA/000/180/055/GCA_000180055.1_ASM18005v1	ftp://ftp.ncbi.nlm.nih.gov/genomes/all/GCF/000/180/055/GCF_000180055.1_ASM18005v1	Streptococcus downei
2970	Megasphaera micronuciformis F0359	GCA_000165735.1	ftp://ftp.ncbi.nlm.nih.gov/genomes/all/GCA/000/165/735/GCA_000165735.1_ASM16573v1	ftp://ftp.ncbi.nlm.nih.gov/genomes/all/GCF/000/165/735/GCF_000165735.1_ASM16573v1	Megasphaera micronuciformis
2987	Pseudomonas flexibilis	GCA_000806415.1	ftp://ftp.ncbi.nlm.nih.gov/genomes/all/GCA/000/806/415/GCA_000806415.1_ASM80641v1	ftp://ftp.ncbi.nlm.nih.gov/genomes/all/GCF/000/806/415/GCF_000806415.1_ASM80641v1	Pseudomonas flexibilis
2988	Peptoniphilus harei ACS-146-V-Sch2b	GCA_000183565.2	ftp://ftp.ncbi.nlm.nih.gov/genomes/all/GCA/000/183/565/GCA_000183565.2_ASM18356v1	ftp://ftp.ncbi.nlm.nih.gov/genomes/all/GCF/000/183/565/GCF_000183565.1_ASM18356v1	Peptoniphilus harei
2991	Staphylococcus hominis subsp. hominis C80	GCA_000183685.1	ftp://ftp.ncbi.nlm.nih.gov/genomes/all/GCA/000/183/685/GCA_000183685.1_ASM18368v1	ftp://ftp.ncbi.nlm.nih.gov/genomes/all/GCF/000/183/685/GCF_000183685.1_ASM18368v1	Staphylococcus hominis
2993	Clostridium pasteurianum DSM 525 = ATCC 6013	GCA_000807255.1	ftp://ftp.ncbi.nlm.nih.gov/genomes/all/GCA/000/807/255/GCA_000807255.1_ASM80725v1	ftp://ftp.ncbi.nlm.nih.gov/genomes/all/GCF/000/807/255/GCF_000807255.1_ASM80725v1	Clostridium pasteurianum
2994	Novosphingobium subterraneum	GCA_000807925.1	ftp://ftp.ncbi.nlm.nih.gov/genomes/all/GCA/000/807/925/GCA_000807925.1_Nsubt_v1	ftp://ftp.ncbi.nlm.nih.gov/genomes/all/GCF/000/807/925/GCF_000807925.1_Nsubt_v1	Novosphingobium subterraneum
2995	Terrisporobacter othiniensis	GCA_000808015.1	ftp://ftp.ncbi.nlm.nih.gov/genomes/all/GCA/000/808/015/GCA_000808015.1_pear-SPAdes-1.0	ftp://ftp.ncbi.nlm.nih.gov/genomes/all/GCF/000/808/015/GCF_000808015.1_pear-SPAdes-1.0	Terrisporobacter othiniensis
3000	Streptomyces himastatinicus ATCC 53653	GCA_000158915.1	ftp://ftp.ncbi.nlm.nih.gov/genomes/all/GCA/000/158/915/GCA_000158915.1_ASM15891v1	ftp://ftp.ncbi.nlm.nih.gov/genomes/all/GCF/000/158/915/GCF_000158915.1_ASM15891v1	Streptomyces himastatinicus
3001	Streptomyces viridochromogenes DSM 40736	GCA_000158955.1	ftp://ftp.ncbi.nlm.nih.gov/genomes/all/GCA/000/158/955/GCA_000158955.1_ASM15895v1	ftp://ftp.ncbi.nlm.nih.gov/genomes/all/GCF/000/158/955/GCF_000158955.1_ASM15895v1	Streptomyces viridochromogenes
3002	Pseudomonas putida	GCA_000800615.1	ftp://ftp.ncbi.nlm.nih.gov/genomes/all/GCA/000/800/615/GCA_000800615.1_PseuPA14H7	ftp://ftp.ncbi.nlm.nih.gov/genomes/all/GCF/000/800/615/GCF_000800615.1_PseuPA14H7	Pseudomonas putida
3003	Streptomyces griseoflavus Tu4000	GCA_000158975.1	ftp://ftp.ncbi.nlm.nih.gov/genomes/all/GCA/000/158/975/GCA_000158975.1_ASM15897v1	ftp://ftp.ncbi.nlm.nih.gov/genomes/all/GCF/000/158/975/GCF_000158975.1_ASM15897v1	Streptomyces griseoflavus
3006	Corynebacterium pseudogenitalium ATCC 33035	GCA_000156615.2	ftp://ftp.ncbi.nlm.nih.gov/genomes/all/GCA/000/156/615/GCA_000156615.2_ASM15661v2	ftp://ftp.ncbi.nlm.nih.gov/genomes/all/GCF/000/156/615/GCF_000156615.2_ASM15661v2	Corynebacterium pseudogenitalium
3016	Brevundimonas nasdae	GCA_000813765.1	ftp://ftp.ncbi.nlm.nih.gov/genomes/all/GCA/000/813/765/GCA_000813765.1_ASM81376v1	ftp://ftp.ncbi.nlm.nih.gov/genomes/all/GCF/000/813/765/GCF_000813765.1_ASM81376v1	Brevundimonas nasdae
3021	Rhodobacteraceae bacterium PD-2	GCA_000504185.2	ftp://ftp.ncbi.nlm.nih.gov/genomes/all/GCA/000/504/185/GCA_000504185.2_ASM50418v2	ftp://ftp.ncbi.nlm.nih.gov/genomes/all/GCF/000/504/185/GCF_000504185.2_ASM50418v2	Rhodobacteraceae bacterium
3023	Coriobacteriaceae bacterium 68-1-3	GCA_000814825.1	ftp://ftp.ncbi.nlm.nih.gov/genomes/all/GCA/000/814/825/GCA_000814825.1_ASM81482v1	ftp://ftp.ncbi.nlm.nih.gov/genomes/all/GCF/000/814/825/GCF_000814825.1_ASM81482v1	Coriobacteriaceae bacterium
3032	Staphylococcus hyicus	GCA_000816085.1	ftp://ftp.ncbi.nlm.nih.gov/genomes/all/GCA/000/816/085/GCA_000816085.1_ASM81608v1	ftp://ftp.ncbi.nlm.nih.gov/genomes/all/GCF/000/816/085/GCF_000816085.1_ASM81608v1	Staphylococcus hyicus
3035	Campylobacter insulaenigrae NCTC 12927	GCA_000816185.1	ftp://ftp.ncbi.nlm.nih.gov/genomes/all/GCA/000/816/185/GCA_000816185.1_ASM81618v1	ftp://ftp.ncbi.nlm.nih.gov/genomes/all/GCF/000/816/185/GCF_000816185.1_ASM81618v1	Campylobacter insulaenigrae
3037	Campylobacter subantarcticus LMG 24374	GCA_000816265.1	ftp://ftp.ncbi.nlm.nih.gov/genomes/all/GCA/000/816/265/GCA_000816265.1_ASM81626v1	ftp://ftp.ncbi.nlm.nih.gov/genomes/all/GCF/000/816/265/GCF_000816265.1_ASM81626v1	Campylobacter subantarcticus
3038	Lachnospiraceae bacterium 5_1_63FAA	GCA_000185525.1	ftp://ftp.ncbi.nlm.nih.gov/genomes/all/GCA/000/185/525/GCA_000185525.1_ASM18552v1	ftp://ftp.ncbi.nlm.nih.gov/genomes/all/GCF/000/185/525/GCF_000185525.1_ASM18552v1	Lachnospiraceae bacterium
3039	Campylobacter volucris LMG 24379	GCA_000816345.1	ftp://ftp.ncbi.nlm.nih.gov/genomes/all/GCA/000/816/345/GCA_000816345.1_ASM81634v1	ftp://ftp.ncbi.nlm.nih.gov/genomes/all/GCF/000/816/345/GCF_000816345.1_ASM81634v1	Campylobacter volucris
3040	Lachnospiraceae bacterium 8_1_57FAA	GCA_000185545.1	ftp://ftp.ncbi.nlm.nih.gov/genomes/all/GCA/000/185/545/GCA_000185545.1_ASM18554v1	ftp://ftp.ncbi.nlm.nih.gov/genomes/all/GCF/000/185/545/GCF_000185545.1_ASM18554v1	Lachnospiraceae bacterium
3043	Prevotella buccae ATCC 33574	GCA_000184945.1	ftp://ftp.ncbi.nlm.nih.gov/genomes/all/GCA/000/184/945/GCA_000184945.1_ASM18494v1	ftp://ftp.ncbi.nlm.nih.gov/genomes/all/GCF/000/184/945/GCF_000184945.1_ASM18494v1	Prevotella buccae
3044	Campylobacter peloridis LMG 23910	GCA_000816785.1	ftp://ftp.ncbi.nlm.nih.gov/genomes/all/GCA/000/816/785/GCA_000816785.1_ASM81678v1	ftp://ftp.ncbi.nlm.nih.gov/genomes/all/GCF/000/816/785/GCF_000816785.1_ASM81678v1	Campylobacter peloridis
3045	Enterococcus italicus DSM 15952	GCA_000185365.1	ftp://ftp.ncbi.nlm.nih.gov/genomes/all/GCA/000/185/365/GCA_000185365.1_ASM18536v1	ftp://ftp.ncbi.nlm.nih.gov/genomes/all/GCF/000/185/365/GCF_000185365.1_ASM18536v1	Enterococcus italicus
3046	Lachnoanaerobaculum saburreum DSM 3986	GCA_000185385.1	ftp://ftp.ncbi.nlm.nih.gov/genomes/all/GCA/000/185/385/GCA_000185385.1_ASM18538v1	ftp://ftp.ncbi.nlm.nih.gov/genomes/all/GCF/000/185/385/GCF_000185385.1_ASM18538v1	Lachnoanaerobaculum saburreum
3051	Pseudoramibacter alactolyticus ATCC 23263	GCA_000185505.1	ftp://ftp.ncbi.nlm.nih.gov/genomes/all/GCA/000/185/505/GCA_000185505.1_ASM18550v1	ftp://ftp.ncbi.nlm.nih.gov/genomes/all/GCF/000/185/505/GCF_000185505.1_ASM18550v1	Pseudoramibacter alactolyticus
3053	Prevotella salivae DSM 15606	GCA_000185845.1	ftp://ftp.ncbi.nlm.nih.gov/genomes/all/GCA/000/185/845/GCA_000185845.1_ASM18584v1	ftp://ftp.ncbi.nlm.nih.gov/genomes/all/GCF/000/185/845/GCF_000185845.1_ASM18584v1	Prevotella salivae
3061	Pseudomonas balearica DSM 6083	GCA_000818015.1	ftp://ftp.ncbi.nlm.nih.gov/genomes/all/GCA/000/818/015/GCA_000818015.1_ASM81801v1	ftp://ftp.ncbi.nlm.nih.gov/genomes/all/GCF/000/818/015/GCF_000818015.1_ASM81801v1	Pseudomonas balearica
3066	Corynebacterium humireducens NBRC 106098 = DSM 45392	GCA_000819445.1	ftp://ftp.ncbi.nlm.nih.gov/genomes/all/GCA/000/819/445/GCA_000819445.1_ASM81944v1	ftp://ftp.ncbi.nlm.nih.gov/genomes/all/GCF/000/819/445/GCF_000819445.1_ASM81944v1	Corynebacterium humireducens
3067	Streptomyces nodosus	GCA_000819545.1	ftp://ftp.ncbi.nlm.nih.gov/genomes/all/GCA/000/819/545/GCA_000819545.1_ASM81954v1	ftp://ftp.ncbi.nlm.nih.gov/genomes/all/GCF/000/819/545/GCF_000819545.1_ASM81954v1	Streptomyces nodosus
3082	Pseudomonas batumici	GCA_000820515.1	ftp://ftp.ncbi.nlm.nih.gov/genomes/all/GCA/000/820/515/GCA_000820515.1_ASM82051v1	ftp://ftp.ncbi.nlm.nih.gov/genomes/all/GCF/000/820/515/GCF_000820515.1_ASM82051v1	Pseudomonas batumici
3083	Enterobacteriaceae bacterium ATCC 29904	GCA_000755535.1	ftp://ftp.ncbi.nlm.nih.gov/genomes/all/GCA/000/755/535/GCA_000755535.1_ASM75553v1	ftp://ftp.ncbi.nlm.nih.gov/genomes/all/GCF/000/755/535/GCF_000755535.1_ASM75553v1	Enterobacteriaceae bacterium
3084	Clostridium polynesiense	GCA_000820705.1	ftp://ftp.ncbi.nlm.nih.gov/genomes/all/GCA/000/820/705/GCA_000820705.1_Clostridium_polynesiense_str._MS1	ftp://ftp.ncbi.nlm.nih.gov/genomes/all/GCF/000/820/705/GCF_000820705.1_Clostridium_polynesiense_str._MS1	Clostridium polynesiense
3085	Actinomyces polynesiensis	GCA_000820725.1	ftp://ftp.ncbi.nlm.nih.gov/genomes/all/GCA/000/820/725/GCA_000820725.1_Actinomyces_polynesiensis	ftp://ftp.ncbi.nlm.nih.gov/genomes/all/GCF/000/820/725/GCF_000820725.1_Actinomyces_polynesiensis	Actinomyces polynesiensis
3086	Clostridiaceae bacterium MS3	GCA_000820745.1	ftp://ftp.ncbi.nlm.nih.gov/genomes/all/GCA/000/820/745/GCA_000820745.1_Polynesia_massiliensis_MS3	ftp://ftp.ncbi.nlm.nih.gov/genomes/all/GCF/000/820/745/GCF_000820745.1_Polynesia_massiliensis_MS3	Clostridiaceae bacterium
3093	Pseudomonas massiliensis	GCA_000826105.1	ftp://ftp.ncbi.nlm.nih.gov/genomes/all/GCA/000/826/105/GCA_000826105.1_Pseudomonas_massiliensis_CB1	ftp://ftp.ncbi.nlm.nih.gov/genomes/all/GCF/000/826/105/GCF_000826105.1_Pseudomonas_massiliensis_CB1	Pseudomonas massiliensis
3102	Coprobacillus cateniformis	GCA_000186525.1	ftp://ftp.ncbi.nlm.nih.gov/genomes/all/GCA/000/186/525/GCA_000186525.1_Coprobacillus_sp_29_1_V1	ftp://ftp.ncbi.nlm.nih.gov/genomes/all/GCF/000/186/525/GCF_000186525.1_Coprobacillus_sp_29_1_V1	Coprobacillus cateniformis
3128	Lactobacillus hokkaidonensis JCM 18461	GCA_000829395.1	ftp://ftp.ncbi.nlm.nih.gov/genomes/all/GCA/000/829/395/GCA_000829395.1_ASM82939v1	ftp://ftp.ncbi.nlm.nih.gov/genomes/all/GCF/000/829/395/GCF_000829395.1_ASM82939v1	Lactobacillus hokkaidonensis
3138	Streptomyces vietnamensis	GCA_000830005.1	ftp://ftp.ncbi.nlm.nih.gov/genomes/all/GCA/000/830/005/GCA_000830005.1_ASM83000v1	ftp://ftp.ncbi.nlm.nih.gov/genomes/all/GCF/000/830/005/GCF_000830005.1_ASM83000v1	Streptomyces vietnamensis
3147	Lactobacillus amylovorus	GCA_000191545.1	ftp://ftp.ncbi.nlm.nih.gov/genomes/all/GCA/000/191/545/GCA_000191545.1_ASM19154v1	ftp://ftp.ncbi.nlm.nih.gov/genomes/all/GCF/000/191/545/GCF_000191545.1_ASM19154v1	Lactobacillus amylovorus
3154	Pseudomonas plecoglossicida	GCA_000831585.1	ftp://ftp.ncbi.nlm.nih.gov/genomes/all/GCA/000/831/585/GCA_000831585.1_ASM83158v1	ftp://ftp.ncbi.nlm.nih.gov/genomes/all/GCF/000/831/585/GCF_000831585.1_ASM83158v1	Pseudomonas plecoglossicida
3158	Streptococcus iniae	GCA_000831485.1	ftp://ftp.ncbi.nlm.nih.gov/genomes/all/GCA/000/831/485/GCA_000831485.1_ASM83148v1	ftp://ftp.ncbi.nlm.nih.gov/genomes/all/GCF/000/831/485/GCF_000831485.1_ASM83148v1	Streptococcus iniae
3173	Oceanobacillus oncorhynchi	GCA_000821065.2	ftp://ftp.ncbi.nlm.nih.gov/genomes/all/GCA/000/821/065/GCA_000821065.2_PRJEB5950_assembly_1	ftp://ftp.ncbi.nlm.nih.gov/genomes/all/GCF/000/821/065/GCF_000821065.1_PRJEB5950_assembly_1	Oceanobacillus oncorhynchi
3175	Corynebacterium singulare	GCA_000833575.1	ftp://ftp.ncbi.nlm.nih.gov/genomes/all/GCA/000/833/575/GCA_000833575.1_ASM83357v1	ftp://ftp.ncbi.nlm.nih.gov/genomes/all/GCF/000/833/575/GCF_000833575.1_ASM83357v1	Corynebacterium singulare
3178	Lachnospiraceae bacterium 6_1_37FAA	GCA_000191805.1	ftp://ftp.ncbi.nlm.nih.gov/genomes/all/GCA/000/191/805/GCA_000191805.1_Lach_bact_4_1_37FAA_V1	ftp://ftp.ncbi.nlm.nih.gov/genomes/all/GCF/000/191/805/GCF_000191805.1_Lach_bact_4_1_37FAA_V1	Lachnospiraceae bacterium
3184	Streptococcus infantis ATCC 700779	GCA_000187465.1	ftp://ftp.ncbi.nlm.nih.gov/genomes/all/GCA/000/187/465/GCA_000187465.1_ASM18746v1	ftp://ftp.ncbi.nlm.nih.gov/genomes/all/GCF/000/187/465/GCF_000187465.1_ASM18746v1	Streptococcus infantis
3185	Streptococcus peroris ATCC 700780	GCA_000187585.1	ftp://ftp.ncbi.nlm.nih.gov/genomes/all/GCA/000/187/585/GCA_000187585.1_ASM18758v1	ftp://ftp.ncbi.nlm.nih.gov/genomes/all/GCF/000/187/585/GCF_000187585.1_ASM18758v1	Streptococcus peroris
3186	Actinobacillus ureae ATCC 25976	GCA_000188255.1	ftp://ftp.ncbi.nlm.nih.gov/genomes/all/GCA/000/188/255/GCA_000188255.1_ASM18825v1	ftp://ftp.ncbi.nlm.nih.gov/genomes/all/GCF/000/188/255/GCF_000188255.1_ASM18825v1	Actinobacillus ureae
3187	Phascolarctobacterium succinatutens YIT 12067	GCA_000188175.1	ftp://ftp.ncbi.nlm.nih.gov/genomes/all/GCA/000/188/175/GCA_000188175.1_ASM18817v1	ftp://ftp.ncbi.nlm.nih.gov/genomes/all/GCF/000/188/175/GCF_000188175.1_ASM18817v1	Phascolarctobacterium succinatutens
3189	Novosphingobium nitrogenifigens DSM 19370	GCA_000192575.1	ftp://ftp.ncbi.nlm.nih.gov/genomes/all/GCA/000/192/575/GCA_000192575.1_NovNit_2.0	ftp://ftp.ncbi.nlm.nih.gov/genomes/all/GCF/000/192/575/GCF_000192575.1_NovNit_2.0	Novosphingobium nitrogenifigens
3191	Prevotella multiformis DSM 16608	GCA_000191065.1	ftp://ftp.ncbi.nlm.nih.gov/genomes/all/GCA/000/191/065/GCA_000191065.1_ASM19106v1	ftp://ftp.ncbi.nlm.nih.gov/genomes/all/GCF/000/191/065/GCF_000191065.1_ASM19106v1	Prevotella multiformis
3192	Corynebacterium marinum DSM 44953	GCA_000835165.1	ftp://ftp.ncbi.nlm.nih.gov/genomes/all/GCA/000/835/165/GCA_000835165.1_ASM83516v1	ftp://ftp.ncbi.nlm.nih.gov/genomes/all/GCF/000/835/165/GCF_000835165.1_ASM83516v1	Corynebacterium marinum
3196	Cellulosilyticum lentocellum DSM 5427	GCA_000178835.2	ftp://ftp.ncbi.nlm.nih.gov/genomes/all/GCA/000/178/835/GCA_000178835.2_ASM17883v2	ftp://ftp.ncbi.nlm.nih.gov/genomes/all/GCF/000/178/835/GCF_000178835.2_ASM17883v2	Cellulosilyticum lentocellum
3204	Prevotella oralis ATCC 33269	GCA_000185145.2	ftp://ftp.ncbi.nlm.nih.gov/genomes/all/GCA/000/185/145/GCA_000185145.2_ASM18514v2	ftp://ftp.ncbi.nlm.nih.gov/genomes/all/GCF/000/185/145/GCF_000185145.2_ASM18514v2	Prevotella oralis
3206	Prevotella denticola F0289	GCA_000193395.1	ftp://ftp.ncbi.nlm.nih.gov/genomes/all/GCA/000/193/395/GCA_000193395.1_ASM19339v1	ftp://ftp.ncbi.nlm.nih.gov/genomes/all/GCF/000/193/395/GCF_000193395.1_ASM19339v1	Prevotella denticola
3212	Paenibacillus vortex V453	GCA_000193415.2	ftp://ftp.ncbi.nlm.nih.gov/genomes/all/GCA/000/193/415/GCA_000193415.2_ASM19341v1	ftp://ftp.ncbi.nlm.nih.gov/genomes/all/GCF/000/193/415/GCF_000193415.1_ASM19341v1	Paenibacillus vortex
3217	Staphylococcus pseudintermedius HKU10-03	GCA_000185885.1	ftp://ftp.ncbi.nlm.nih.gov/genomes/all/GCA/000/185/885/GCA_000185885.1_ASM18588v1	ftp://ftp.ncbi.nlm.nih.gov/genomes/all/GCF/000/185/885/GCF_000185885.1_ASM18588v1	Staphylococcus pseudintermedius
3220	Microbacterium testaceum StLB037	GCA_000202635.1	ftp://ftp.ncbi.nlm.nih.gov/genomes/all/GCA/000/202/635/GCA_000202635.1_ASM20263v1	ftp://ftp.ncbi.nlm.nih.gov/genomes/all/GCF/000/202/635/GCF_000202635.1_ASM20263v1	Microbacterium testaceum
3245	Mobiluncus curtisii ATCC 43063	GCA_000196535.1	ftp://ftp.ncbi.nlm.nih.gov/genomes/all/GCA/000/196/535/GCA_000196535.1_ASM19653v1	ftp://ftp.ncbi.nlm.nih.gov/genomes/all/GCF/000/196/535/GCF_000196535.1_ASM19653v1	Mobiluncus curtisii
3264	Treponema succinifaciens DSM 2489	GCA_000195275.1	ftp://ftp.ncbi.nlm.nih.gov/genomes/all/GCA/000/195/275/GCA_000195275.1_ASM19527v1	ftp://ftp.ncbi.nlm.nih.gov/genomes/all/GCF/000/195/275/GCF_000195275.1_ASM19527v1	Treponema succinifaciens
3272	Staphylococcus gallinarum	GCA_000875895.1	ftp://ftp.ncbi.nlm.nih.gov/genomes/all/GCA/000/875/895/GCA_000875895.1_ASM87589v1	ftp://ftp.ncbi.nlm.nih.gov/genomes/all/GCF/000/875/895/GCF_000875895.1_ASM87589v1	Staphylococcus gallinarum
3273	Lachnospiraceae bacterium TWA4	GCA_000875945.1	ftp://ftp.ncbi.nlm.nih.gov/genomes/all/GCA/000/875/945/GCA_000875945.1_TWA4_1	ftp://ftp.ncbi.nlm.nih.gov/genomes/all/GCF/000/875/945/GCF_000875945.1_TWA4_1	Lachnospiraceae bacterium
3274	Pseudomonas abietaniphila	GCA_000876035.1	ftp://ftp.ncbi.nlm.nih.gov/genomes/all/GCA/000/876/035/GCA_000876035.1_ASM87603v1	ftp://ftp.ncbi.nlm.nih.gov/genomes/all/GCF/000/876/035/GCF_000876035.1_ASM87603v1	Pseudomonas abietaniphila
3275	Lactobacillus wasatchensis	GCA_000876205.1	ftp://ftp.ncbi.nlm.nih.gov/genomes/all/GCA/000/876/205/GCA_000876205.1_ASM87620v1	ftp://ftp.ncbi.nlm.nih.gov/genomes/all/GCF/000/876/205/GCF_000876205.1_ASM87620v1	Lactobacillus wasatchensis
3277	Paraburkholderia rhizoxinica HKI 454	GCA_000198775.1	ftp://ftp.ncbi.nlm.nih.gov/genomes/all/GCA/000/198/775/GCA_000198775.1_ASM19877v1	ftp://ftp.ncbi.nlm.nih.gov/genomes/all/GCF/000/198/775/GCF_000198775.1_ASM19877v1	Paraburkholderia rhizoxinica
3287	Selenomonas sputigena ATCC 35185	GCA_000208405.1	ftp://ftp.ncbi.nlm.nih.gov/genomes/all/GCA/000/208/405/GCA_000208405.1_ASM20840v1	ftp://ftp.ncbi.nlm.nih.gov/genomes/all/GCF/000/208/405/GCF_000208405.1_ASM20840v1	Selenomonas sputigena
3288	Pseudomonas brassicacearum subsp. brassicacearum NFM421	GCA_000194805.1	ftp://ftp.ncbi.nlm.nih.gov/genomes/all/GCA/000/194/805/GCA_000194805.1_ASM19480v1	ftp://ftp.ncbi.nlm.nih.gov/genomes/all/GCF/000/194/805/GCF_000194805.1_ASM19480v1	Pseudomonas brassicacearum
3293	Olsenella uli DSM 7084	GCA_000143845.1	ftp://ftp.ncbi.nlm.nih.gov/genomes/all/GCA/000/143/845/GCA_000143845.1_ASM14384v1	ftp://ftp.ncbi.nlm.nih.gov/genomes/all/GCF/000/143/845/GCF_000143845.1_ASM14384v1	Olsenella uli
3295	Prevotella melaninogenica ATCC 25845	GCA_000144405.1	ftp://ftp.ncbi.nlm.nih.gov/genomes/all/GCA/000/144/405/GCA_000144405.1_ASM14440v1	ftp://ftp.ncbi.nlm.nih.gov/genomes/all/GCF/000/144/405/GCF_000144405.1_ASM14440v1	Prevotella melaninogenica
3296	Brevundimonas subvibrioides ATCC 15264	GCA_000144605.1	ftp://ftp.ncbi.nlm.nih.gov/genomes/all/GCA/000/144/605/GCA_000144605.1_ASM14460v1	ftp://ftp.ncbi.nlm.nih.gov/genomes/all/GCF/000/144/605/GCF_000144605.1_ASM14460v1	Brevundimonas subvibrioides
3304	Clostridium cellulovorans 743B	GCA_000145275.1	ftp://ftp.ncbi.nlm.nih.gov/genomes/all/GCA/000/145/275/GCA_000145275.1_ASM14527v1	ftp://ftp.ncbi.nlm.nih.gov/genomes/all/GCF/000/145/275/GCF_000145275.1_ASM14527v1	Clostridium cellulovorans
3307	Clostridium ljungdahlii DSM 13528	GCA_000143685.1	ftp://ftp.ncbi.nlm.nih.gov/genomes/all/GCA/000/143/685/GCA_000143685.1_ASM14368v1	ftp://ftp.ncbi.nlm.nih.gov/genomes/all/GCF/000/143/685/GCF_000143685.1_ASM14368v1	Clostridium ljungdahlii
3332	Odoribacter splanchnicus DSM 20712	GCA_000190535.1	ftp://ftp.ncbi.nlm.nih.gov/genomes/all/GCA/000/190/535/GCA_000190535.1_ASM19053v1	ftp://ftp.ncbi.nlm.nih.gov/genomes/all/GCF/000/190/535/GCF_000190535.1_ASM19053v1	Odoribacter splanchnicus
3339	Dialister micraerophilus DSM 19965	GCA_000194985.1	ftp://ftp.ncbi.nlm.nih.gov/genomes/all/GCA/000/194/985/GCA_000194985.1_ASM19498v1	ftp://ftp.ncbi.nlm.nih.gov/genomes/all/GCF/000/194/985/GCF_000194985.1_ASM19498v1	Dialister micraerophilus
3349	Bifidobacterium bifidum PRL2010	GCA_000165905.1	ftp://ftp.ncbi.nlm.nih.gov/genomes/all/GCA/000/165/905/GCA_000165905.1_ASM16590v1	ftp://ftp.ncbi.nlm.nih.gov/genomes/all/GCF/000/165/905/GCF_000165905.1_ASM16590v1	Bifidobacterium bifidum
3352	Streptomyces coelicolor A3(2)	GCA_000203835.1	ftp://ftp.ncbi.nlm.nih.gov/genomes/all/GCA/000/203/835/GCA_000203835.1_ASM20383v1	ftp://ftp.ncbi.nlm.nih.gov/genomes/all/GCF/000/203/835/GCF_000203835.1_ASM20383v1	Streptomyces coelicolor
3360	Streptomyces griseoaurantiacus M045	GCA_000204605.2	ftp://ftp.ncbi.nlm.nih.gov/genomes/all/GCA/000/204/605/GCA_000204605.2_ASM20460v1	ftp://ftp.ncbi.nlm.nih.gov/genomes/all/GCF/000/204/605/GCF_000204605.1_ASM20460v1	Streptomyces griseoaurantiacus
3361	Parasutterella excrementihominis YIT 11859	GCA_000205025.1	ftp://ftp.ncbi.nlm.nih.gov/genomes/all/GCA/000/205/025/GCA_000205025.1_ASM20502v1	ftp://ftp.ncbi.nlm.nih.gov/genomes/all/GCF/000/205/025/GCF_000205025.1_ASM20502v1	Parasutterella excrementihominis
3362	Paraprevotella xylaniphila YIT 11841	GCA_000205165.1	ftp://ftp.ncbi.nlm.nih.gov/genomes/all/GCA/000/205/165/GCA_000205165.1_ASM20516v1	ftp://ftp.ncbi.nlm.nih.gov/genomes/all/GCF/000/205/165/GCF_000205165.1_ASM20516v1	Paraprevotella xylaniphila
3365	Lachnospiraceae bacterium 6_1_63FAA	GCA_000209425.1	ftp://ftp.ncbi.nlm.nih.gov/genomes/all/GCA/000/209/425/GCA_000209425.1_Lach_bact_6_1_63FAA_V1	ftp://ftp.ncbi.nlm.nih.gov/genomes/all/GCF/000/209/425/GCF_000209425.1_Lach_bact_6_1_63FAA_V1	Lachnospiraceae bacterium
3366	Lachnospiraceae bacterium 9_1_43BFAA	GCA_000209445.1	ftp://ftp.ncbi.nlm.nih.gov/genomes/all/GCA/000/209/445/GCA_000209445.1_Lach_bact_9_1_43BFAA_V1	ftp://ftp.ncbi.nlm.nih.gov/genomes/all/GCF/000/209/445/GCF_000209445.1_Lach_bact_9_1_43BFAA_V1	Lachnospiraceae bacterium
3367	Lachnospiraceae bacterium 3_1_46FAA	GCA_000209405.1	ftp://ftp.ncbi.nlm.nih.gov/genomes/all/GCA/000/209/405/GCA_000209405.1_Lach_bact_3_1_46FAA_V1	ftp://ftp.ncbi.nlm.nih.gov/genomes/all/GCF/000/209/405/GCF_000209405.1_Lach_bact_3_1_46FAA_V1	Lachnospiraceae bacterium
3371	Porphyromonas asaccharolytica DSM 20707	GCA_000212375.1	ftp://ftp.ncbi.nlm.nih.gov/genomes/all/GCA/000/212/375/GCA_000212375.1_ASM21237v1	ftp://ftp.ncbi.nlm.nih.gov/genomes/all/GCF/000/212/375/GCF_000212375.1_ASM21237v1	Porphyromonas asaccharolytica
3372	Treponema brennaborense DSM 12168	GCA_000212415.1	ftp://ftp.ncbi.nlm.nih.gov/genomes/all/GCA/000/212/415/GCA_000212415.1_ASM21241v1	ftp://ftp.ncbi.nlm.nih.gov/genomes/all/GCF/000/212/415/GCF_000212415.1_ASM21241v1	Treponema brennaborense
3391	Pseudomonas fulva 12-X	GCA_000213805.1	ftp://ftp.ncbi.nlm.nih.gov/genomes/all/GCA/000/213/805/GCA_000213805.1_ASM21380v1	ftp://ftp.ncbi.nlm.nih.gov/genomes/all/GCF/000/213/805/GCF_000213805.1_ASM21380v1	Pseudomonas fulva
3392	Streptococcus parauberis KCTC 11537	GCA_000213825.1	ftp://ftp.ncbi.nlm.nih.gov/genomes/all/GCA/000/213/825/GCA_000213825.1_ASM21382v1	ftp://ftp.ncbi.nlm.nih.gov/genomes/all/GCF/000/213/825/GCF_000213825.1_ASM21382v1	Streptococcus parauberis
3397	Treponema azotonutricium ZAS-9	GCA_000214355.1	ftp://ftp.ncbi.nlm.nih.gov/genomes/all/GCA/000/214/355/GCA_000214355.1_ASM21435v1	ftp://ftp.ncbi.nlm.nih.gov/genomes/all/GCF/000/214/355/GCF_000214355.1_ASM21435v1	Treponema azotonutricium
3398	Treponema primitia ZAS-2	GCA_000214375.1	ftp://ftp.ncbi.nlm.nih.gov/genomes/all/GCA/000/214/375/GCA_000214375.1_ASM21437v1	ftp://ftp.ncbi.nlm.nih.gov/genomes/all/GCF/000/214/375/GCF_000214375.1_ASM21437v1	Treponema primitia
3400	Corynebacterium bovis DSM 20582 = CIP 54.80	GCA_000183325.2	ftp://ftp.ncbi.nlm.nih.gov/genomes/all/GCA/000/183/325/GCA_000183325.2_ASM18332v1	ftp://ftp.ncbi.nlm.nih.gov/genomes/all/GCF/000/183/325/GCF_000183325.1_ASM18332v1	Corynebacterium bovis
3414	Mageeibacillus indolicus UPII9-5	GCA_000025225.2	ftp://ftp.ncbi.nlm.nih.gov/genomes/all/GCA/000/025/225/GCA_000025225.2_ASM2522v1	ftp://ftp.ncbi.nlm.nih.gov/genomes/all/GCF/000/025/225/GCF_000025225.2_ASM2522v1	Mageeibacillus indolicus
3416	Lactobacillus kefiranofaciens ZW3	GCA_000214785.1	ftp://ftp.ncbi.nlm.nih.gov/genomes/all/GCA/000/214/785/GCA_000214785.1_ASM21478v1	ftp://ftp.ncbi.nlm.nih.gov/genomes/all/GCF/000/214/785/GCF_000214785.1_ASM21478v1	Lactobacillus kefiranofaciens
3421	Klebsiella aerogenes KCTC 2190	GCA_000215745.1	ftp://ftp.ncbi.nlm.nih.gov/genomes/all/GCA/000/215/745/GCA_000215745.1_ASM21574v1	ftp://ftp.ncbi.nlm.nih.gov/genomes/all/GCF/000/215/745/GCF_000215745.1_ASM21574v1	Klebsiella aerogenes
3423	Corynebacterium resistens DSM 45100	GCA_000177535.2	ftp://ftp.ncbi.nlm.nih.gov/genomes/all/GCA/000/177/535/GCA_000177535.2_ASM17753v2	ftp://ftp.ncbi.nlm.nih.gov/genomes/all/GCF/000/177/535/GCF_000177535.2_ASM17753v2	Corynebacterium resistens
3427	Lachnospiraceae bacterium 1_1_57FAA	GCA_000218445.1	ftp://ftp.ncbi.nlm.nih.gov/genomes/all/GCA/000/218/445/GCA_000218445.1_Lach_bact_1_1_57FAA_V1	ftp://ftp.ncbi.nlm.nih.gov/genomes/all/GCF/000/218/445/GCF_000218445.1_Lach_bact_1_1_57FAA_V1	Lachnospiraceae bacterium
3428	Lachnospiraceae bacterium 1_4_56FAA	GCA_000218385.1	ftp://ftp.ncbi.nlm.nih.gov/genomes/all/GCA/000/218/385/GCA_000218385.1_Lach_bact_1_4_56FAA_V1	ftp://ftp.ncbi.nlm.nih.gov/genomes/all/GCF/000/218/385/GCF_000218385.1_Lach_bact_1_4_56FAA_V1	Lachnospiraceae bacterium
3429	Lachnospiraceae bacterium 5_1_57FAA	GCA_000218425.1	ftp://ftp.ncbi.nlm.nih.gov/genomes/all/GCA/000/218/425/GCA_000218425.1_Lach_bact_5_1_57FAA	ftp://ftp.ncbi.nlm.nih.gov/genomes/all/GCF/000/218/425/GCF_000218425.1_Lach_bact_5_1_57FAA	Lachnospiraceae bacterium
3430	Lactobacillus farciminis KCTC 3681 = DSM 20184	GCA_000184535.1	ftp://ftp.ncbi.nlm.nih.gov/genomes/all/GCA/000/184/535/GCA_000184535.1_ASM18453v1	ftp://ftp.ncbi.nlm.nih.gov/genomes/all/GCF/000/184/535/GCF_000184535.1_ASM18453v1	Lactobacillus farciminis
3431	Prevotella multisaccharivorax DSM 17128	GCA_000218235.1	ftp://ftp.ncbi.nlm.nih.gov/genomes/all/GCA/000/218/235/GCA_000218235.1_ASM21823v1	ftp://ftp.ncbi.nlm.nih.gov/genomes/all/GCF/000/218/235/GCF_000218235.1_ASM21823v1	Prevotella multisaccharivorax
3435	Streptococcus parasanguinis ATCC 15912	GCA_000164675.2	ftp://ftp.ncbi.nlm.nih.gov/genomes/all/GCA/000/164/675/GCA_000164675.2_ASM16467v2	ftp://ftp.ncbi.nlm.nih.gov/genomes/all/GCF/000/164/675/GCF_000164675.2_ASM16467v2	Streptococcus parasanguinis
3444	Treponema paraluiscuniculi Cuniculi A	GCA_000217655.1	ftp://ftp.ncbi.nlm.nih.gov/genomes/all/GCA/000/217/655/GCA_000217655.1_ASM21765v1	ftp://ftp.ncbi.nlm.nih.gov/genomes/all/GCF/000/217/655/GCF_000217655.1_ASM21765v1	Treponema paraluiscuniculi
3453	Treponema caldarium DSM 7334	GCA_000219725.1	ftp://ftp.ncbi.nlm.nih.gov/genomes/all/GCA/000/219/725/GCA_000219725.1_ASM21972v1	ftp://ftp.ncbi.nlm.nih.gov/genomes/all/GCF/000/219/725/GCF_000219725.1_ASM21972v1	Treponema caldarium
3456	Weissella koreensis KACC 15510	GCA_000219805.1	ftp://ftp.ncbi.nlm.nih.gov/genomes/all/GCA/000/219/805/GCA_000219805.1_ASM21980v1	ftp://ftp.ncbi.nlm.nih.gov/genomes/all/GCF/000/219/805/GCF_000219805.1_ASM21980v1	Weissella koreensis
3457	Bradyrhizobiaceae bacterium SG-6C	GCA_000219645.1	ftp://ftp.ncbi.nlm.nih.gov/genomes/all/GCA/000/219/645/GCA_000219645.1_ASM21964v1	ftp://ftp.ncbi.nlm.nih.gov/genomes/all/GCF/000/219/645/GCF_000219645.1_ASM21964v1	Bradyrhizobiaceae bacterium
3459	Prevotella dentalis DSM 3688	GCA_000220215.1	ftp://ftp.ncbi.nlm.nih.gov/genomes/all/GCA/000/220/215/GCA_000220215.1_ASM22021v1	ftp://ftp.ncbi.nlm.nih.gov/genomes/all/GCF/000/220/215/GCF_000220215.1_ASM22021v1	Prevotella dentalis
3460	Prevotella nigrescens ATCC 33563	GCA_000220235.1	ftp://ftp.ncbi.nlm.nih.gov/genomes/all/GCA/000/220/235/GCA_000220235.1_ASM22023v1	ftp://ftp.ncbi.nlm.nih.gov/genomes/all/GCF/000/220/235/GCF_000220235.1_ASM22023v1	Prevotella nigrescens
3461	Prevotella pallens ATCC 700821	GCA_000220255.1	ftp://ftp.ncbi.nlm.nih.gov/genomes/all/GCA/000/220/255/GCA_000220255.1_ASM22025v1	ftp://ftp.ncbi.nlm.nih.gov/genomes/all/GCF/000/220/255/GCF_000220255.1_ASM22025v1	Prevotella pallens
3472	Fusobacterium mortiferum ATCC 9817	GCA_000158195.2	ftp://ftp.ncbi.nlm.nih.gov/genomes/all/GCA/000/158/195/GCA_000158195.2_Fuso_mor_ATCC9817_V2	ftp://ftp.ncbi.nlm.nih.gov/genomes/all/GCF/000/158/195/GCF_000158195.2_Fuso_mor_ATCC9817_V2	Fusobacterium mortiferum
3473	Lachnospiraceae bacterium 2_1_58FAA	GCA_000218465.1	ftp://ftp.ncbi.nlm.nih.gov/genomes/all/GCA/000/218/465/GCA_000218465.1_Lach_bact_2_1_58FAA_V1	ftp://ftp.ncbi.nlm.nih.gov/genomes/all/GCF/000/218/465/GCF_000218465.1_Lach_bact_2_1_58FAA_V1	Lachnospiraceae bacterium
3474	Cronobacter turicensis z3032	GCA_000027065.2	ftp://ftp.ncbi.nlm.nih.gov/genomes/all/GCA/000/027/065/GCA_000027065.2_ASM2706v1	ftp://ftp.ncbi.nlm.nih.gov/genomes/all/GCF/000/027/065/GCF_000027065.2_ASM2706v1	Cronobacter turicensis
3475	Streptomyces cyaneogriseus subsp. noncyanogenus	GCA_000931445.1	ftp://ftp.ncbi.nlm.nih.gov/genomes/all/GCA/000/931/445/GCA_000931445.1_ASM93144v1	ftp://ftp.ncbi.nlm.nih.gov/genomes/all/GCF/000/931/445/GCF_000931445.1_ASM93144v1	Streptomyces cyaneogriseus
3482	Streptomyces violaceusniger Tu 4113	GCA_000147815.3	ftp://ftp.ncbi.nlm.nih.gov/genomes/all/GCA/000/147/815/GCA_000147815.3_ASM14781v3	ftp://ftp.ncbi.nlm.nih.gov/genomes/all/GCF/000/147/815/GCF_000147815.2_ASM14781v3	Streptomyces violaceusniger
3485	Staphylococcus microti	GCA_000934465.1	ftp://ftp.ncbi.nlm.nih.gov/genomes/all/GCA/000/934/465/GCA_000934465.1_ASM93446v1	ftp://ftp.ncbi.nlm.nih.gov/genomes/all/GCF/000/934/465/GCF_000934465.1_ASM93446v1	Staphylococcus microti
3497	Streptomyces natalensis ATCC 27448	GCA_000935125.1	ftp://ftp.ncbi.nlm.nih.gov/genomes/all/GCA/000/935/125/GCA_000935125.1_SNA_1.0	ftp://ftp.ncbi.nlm.nih.gov/genomes/all/GCF/000/935/125/GCF_000935125.1_SNA_1.0	Streptomyces natalensis
3501	Enterobacter asburiae LF7a	GCA_000224675.1	ftp://ftp.ncbi.nlm.nih.gov/genomes/all/GCA/000/224/675/GCA_000224675.1_ASM22467v1	ftp://ftp.ncbi.nlm.nih.gov/genomes/all/GCF/000/224/675/GCF_000224675.1_ASM22467v1	Enterobacter asburiae
3503	Pseudomonas meliae	GCA_000935675.1	ftp://ftp.ncbi.nlm.nih.gov/genomes/all/GCA/000/935/675/GCA_000935675.1_PMCFBP3225-G1	ftp://ftp.ncbi.nlm.nih.gov/genomes/all/GCF/000/935/675/GCF_000935675.1_PMCFBP3225-G1	Pseudomonas meliae
3515	Streptomyces zinciresistens K42	GCA_000225525.2	ftp://ftp.ncbi.nlm.nih.gov/genomes/all/GCA/000/225/525/GCA_000225525.2_ASM22552v1	ftp://ftp.ncbi.nlm.nih.gov/genomes/all/GCF/000/225/525/GCF_000225525.1_ASM22552v1	Streptomyces zinciresistens
3516	Agreia bicolorata	GCA_000938265.1	ftp://ftp.ncbi.nlm.nih.gov/genomes/all/GCA/000/938/265/GCA_000938265.1_ASM93826v1	ftp://ftp.ncbi.nlm.nih.gov/genomes/all/GCF/000/938/265/GCF_000938265.1_ASM93826v1	Agreia bicolorata
3519	Streptomyces iranensis	GCA_000938975.1	ftp://ftp.ncbi.nlm.nih.gov/genomes/all/GCA/000/938/975/GCA_000938975.1_Siranensis	ftp://ftp.ncbi.nlm.nih.gov/genomes/all/GCF/000/938/975/GCF_000938975.1_Siranensis	Streptomyces iranensis
3520	Erysipelotrichaceae bacterium 2_2_44A	GCA_000225685.1	ftp://ftp.ncbi.nlm.nih.gov/genomes/all/GCA/000/225/685/GCA_000225685.1_Erys_bact_2_2_44A_V1	ftp://ftp.ncbi.nlm.nih.gov/genomes/all/GCF/000/225/685/GCF_000225685.1_Erys_bact_2_2_44A_V1	Erysipelotrichaceae bacterium
3521	Collinsella tanakaei YIT 12063	GCA_000225705.1	ftp://ftp.ncbi.nlm.nih.gov/genomes/all/GCA/000/225/705/GCA_000225705.1_Coll_tana_YIT_12063_V1	ftp://ftp.ncbi.nlm.nih.gov/genomes/all/GCF/000/225/705/GCF_000225705.1_Coll_tana_YIT_12063_V1	Collinsella tanakaei
3523	Pseudomonas saudimassiliensis	GCA_000939975.1	ftp://ftp.ncbi.nlm.nih.gov/genomes/all/GCA/000/939/975/GCA_000939975.1_PRJEB5504_assembly_1	ftp://ftp.ncbi.nlm.nih.gov/genomes/all/GCF/000/939/975/GCF_000939975.1_PRJEB5504_assembly_1	Pseudomonas saudimassiliensis
3524	Lactobacillus sanfranciscensis TMW 1.1304	GCA_000225325.1	ftp://ftp.ncbi.nlm.nih.gov/genomes/all/GCA/000/225/325/GCA_000225325.1_ASM22532v1	ftp://ftp.ncbi.nlm.nih.gov/genomes/all/GCF/000/225/325/GCF_000225325.1_ASM22532v1	Lactobacillus sanfranciscensis
3525	Roseburia hominis A2-183	GCA_000225345.1	ftp://ftp.ncbi.nlm.nih.gov/genomes/all/GCA/000/225/345/GCA_000225345.1_ASM22534v1	ftp://ftp.ncbi.nlm.nih.gov/genomes/all/GCF/000/225/345/GCF_000225345.1_ASM22534v1	Roseburia hominis
3527	Lactobacillus ruminis ATCC 27782	GCA_000224985.1	ftp://ftp.ncbi.nlm.nih.gov/genomes/all/GCA/000/224/985/GCA_000224985.1_ASM22498v1	ftp://ftp.ncbi.nlm.nih.gov/genomes/all/GCF/000/224/985/GCF_000224985.1_ASM22498v1	Lactobacillus ruminis
3558	Ruthenibacterium lactatiformans	GCA_000949455.1	ftp://ftp.ncbi.nlm.nih.gov/genomes/all/GCA/000/949/455/GCA_000949455.1_ASM94945v1	ftp://ftp.ncbi.nlm.nih.gov/genomes/all/GCF/000/949/455/GCF_000949455.1_ASM94945v1	Ruthenibacterium lactatiformans
3571	Peptoniphilus indolicus ATCC 29427	GCA_000227315.1	ftp://ftp.ncbi.nlm.nih.gov/genomes/all/GCA/000/227/315/GCA_000227315.1_ASM22731v1	ftp://ftp.ncbi.nlm.nih.gov/genomes/all/GCF/000/227/315/GCF_000227315.1_ASM22731v1	Peptoniphilus indolicus
3574	Acidaminococcus intestini RyC-MR95	GCA_000230275.1	ftp://ftp.ncbi.nlm.nih.gov/genomes/all/GCA/000/230/275/GCA_000230275.1_ASM23027v1	ftp://ftp.ncbi.nlm.nih.gov/genomes/all/GCF/000/230/275/GCF_000230275.1_ASM23027v1	Acidaminococcus intestini
3579	Lactobacillus mucosae LM1	GCA_000248095.3	ftp://ftp.ncbi.nlm.nih.gov/genomes/all/GCA/000/248/095/GCA_000248095.3_ASM24809v3	ftp://ftp.ncbi.nlm.nih.gov/genomes/all/GCF/000/248/095/GCF_000248095.2_ASM24809v3	Lactobacillus mucosae
3599	Burkholderiaceae bacterium 16	GCA_000955785.1	ftp://ftp.ncbi.nlm.nih.gov/genomes/all/GCA/000/955/785/GCA_000955785.1_ASM95578v1	ftp://ftp.ncbi.nlm.nih.gov/genomes/all/GCF/000/955/785/GCF_000955785.1_ASM95578v1	Burkholderiaceae bacterium
3600	Burkholderiaceae bacterium 26	GCA_000955795.1	ftp://ftp.ncbi.nlm.nih.gov/genomes/all/GCA/000/955/795/GCA_000955795.1_ASM95579v1	ftp://ftp.ncbi.nlm.nih.gov/genomes/all/GCF/000/955/795/GCF_000955795.1_ASM95579v1	Burkholderiaceae bacterium
3602	Streptomyces variegatus	GCA_000955965.1	ftp://ftp.ncbi.nlm.nih.gov/genomes/all/GCA/000/955/965/GCA_000955965.1_ASM95596v1	ftp://ftp.ncbi.nlm.nih.gov/genomes/all/GCF/000/955/965/GCF_000955965.1_ASM95596v1	Streptomyces variegatus
3605	Microbacterium foliorum	GCA_000956415.1	ftp://ftp.ncbi.nlm.nih.gov/genomes/all/GCA/000/956/415/GCA_000956415.1_ASM95641v1	ftp://ftp.ncbi.nlm.nih.gov/genomes/all/GCF/000/956/415/GCF_000956415.1_ASM95641v1	Microbacterium foliorum
3606	Microbacterium trichothecenolyticum	GCA_000956465.1	ftp://ftp.ncbi.nlm.nih.gov/genomes/all/GCA/000/956/465/GCA_000956465.1_ASM95646v1	ftp://ftp.ncbi.nlm.nih.gov/genomes/all/GCF/000/956/465/GCF_000956465.1_ASM95646v1	Microbacterium trichothecenolyticum
3607	Microbacterium hydrocarbonoxydans	GCA_000956475.1	ftp://ftp.ncbi.nlm.nih.gov/genomes/all/GCA/000/956/475/GCA_000956475.1_ASM95647v1	ftp://ftp.ncbi.nlm.nih.gov/genomes/all/GCF/000/956/475/GCF_000956475.1_ASM95647v1	Microbacterium hydrocarbonoxydans
3608	Microbacterium oxydans	GCA_000956525.1	ftp://ftp.ncbi.nlm.nih.gov/genomes/all/GCA/000/956/525/GCA_000956525.1_ASM95652v1	ftp://ftp.ncbi.nlm.nih.gov/genomes/all/GCF/000/956/525/GCF_000956525.1_ASM95652v1	Microbacterium oxydans
3609	Microbacterium ginsengisoli	GCA_000956535.1	ftp://ftp.ncbi.nlm.nih.gov/genomes/all/GCA/000/956/535/GCA_000956535.1_ASM95653v1	ftp://ftp.ncbi.nlm.nih.gov/genomes/all/GCF/000/956/535/GCF_000956535.1_ASM95653v1	Microbacterium ginsengisoli
3610	Microbacterium azadirachtae	GCA_000956505.1	ftp://ftp.ncbi.nlm.nih.gov/genomes/all/GCA/000/956/505/GCA_000956505.1_ASM95650v1	ftp://ftp.ncbi.nlm.nih.gov/genomes/all/GCF/000/956/505/GCF_000956505.1_ASM95650v1	Microbacterium azadirachtae
3611	Microbacterium ketosireducens	GCA_000956575.1	ftp://ftp.ncbi.nlm.nih.gov/genomes/all/GCA/000/956/575/GCA_000956575.1_ASM95657v1	ftp://ftp.ncbi.nlm.nih.gov/genomes/all/GCF/000/956/575/GCF_000956575.1_ASM95657v1	Microbacterium ketosireducens
3612	Enterobacter sichuanensis	GCA_000958085.1	ftp://ftp.ncbi.nlm.nih.gov/genomes/all/GCA/000/958/085/GCA_000958085.1_ASM95808v1	ftp://ftp.ncbi.nlm.nih.gov/genomes/all/GCF/000/958/085/GCF_000958085.1_ASM95808v1	Enterobacter sichuanensis
3613	Enterobacter chengduensis	GCA_000958265.1	ftp://ftp.ncbi.nlm.nih.gov/genomes/all/GCA/000/958/265/GCA_000958265.1_ASM95826v1	ftp://ftp.ncbi.nlm.nih.gov/genomes/all/GCF/000/958/265/GCF_000958265.1_ASM95826v1	Enterobacter chengduensis
3615	Enterobacter mori LMG 25706	GCA_000211415.1	ftp://ftp.ncbi.nlm.nih.gov/genomes/all/GCA/000/211/415/GCA_000211415.1_ASM21141v1	ftp://ftp.ncbi.nlm.nih.gov/genomes/all/GCF/000/211/415/GCF_000211415.1_ASM21141v1	Enterobacter mori
3618	Paenibacillus lactis 154	GCA_000230915.2	ftp://ftp.ncbi.nlm.nih.gov/genomes/all/GCA/000/230/915/GCA_000230915.2_ASM23091v1	ftp://ftp.ncbi.nlm.nih.gov/genomes/all/GCF/000/230/915/GCF_000230915.1_ASM23091v1	Paenibacillus lactis
3626	Paenibacillus beijingensis	GCA_000961095.1	ftp://ftp.ncbi.nlm.nih.gov/genomes/all/GCA/000/961/095/GCA_000961095.1_ASM96109v1	ftp://ftp.ncbi.nlm.nih.gov/genomes/all/GCF/000/961/095/GCF_000961095.1_ASM96109v1	Paenibacillus beijingensis
3627	Peptococcaceae bacterium BRH_c8a	GCA_000961575.1	ftp://ftp.ncbi.nlm.nih.gov/genomes/all/GCA/000/961/575/GCA_000961575.1_41k	ftp://ftp.ncbi.nlm.nih.gov/genomes/all/GCF/000/961/575/GCF_000961575.1_41k	Peptococcaceae bacterium
3629	Peptococcaceae bacterium BRH_c4a	GCA_000961585.1	ftp://ftp.ncbi.nlm.nih.gov/genomes/all/GCA/000/961/585/GCA_000961585.1_41k	ftp://ftp.ncbi.nlm.nih.gov/genomes/all/GCF/000/961/585/GCF_000961585.1_41k	Peptococcaceae bacterium
3630	Peptococcaceae bacterium BRH_c4b	GCA_000961595.1	ftp://ftp.ncbi.nlm.nih.gov/genomes/all/GCA/000/961/595/GCA_000961595.1_41k	ftp://ftp.ncbi.nlm.nih.gov/genomes/all/GCF/000/961/595/GCF_000961595.1_41k	Peptococcaceae bacterium
3632	Paenibacillus elgii B69	GCA_000213315.2	ftp://ftp.ncbi.nlm.nih.gov/genomes/all/GCA/000/213/315/GCA_000213315.2_ASM21331v1	ftp://ftp.ncbi.nlm.nih.gov/genomes/all/GCF/000/213/315/GCF_000213315.1_ASM21331v1	Paenibacillus elgii
3633	Paraburkholderia fungorum	GCA_000961515.1	ftp://ftp.ncbi.nlm.nih.gov/genomes/all/GCA/000/961/515/GCA_000961515.1_ASM96151v1	ftp://ftp.ncbi.nlm.nih.gov/genomes/all/GCF/000/961/515/GCF_000961515.1_ASM96151v1	Paraburkholderia fungorum
3636	Clostridiaceae bacterium BRH_c20a	GCA_000961765.1	ftp://ftp.ncbi.nlm.nih.gov/genomes/all/GCA/000/961/765/GCA_000961765.1_41k	ftp://ftp.ncbi.nlm.nih.gov/genomes/all/GCF/000/961/765/GCF_000961765.1_41k	Clostridiaceae bacterium
3637	Peptococcaceae bacterium BRH_c23	GCA_000961805.1	ftp://ftp.ncbi.nlm.nih.gov/genomes/all/GCA/000/961/805/GCA_000961805.1_41k	ftp://ftp.ncbi.nlm.nih.gov/genomes/all/GCF/000/961/805/GCF_000961805.1_41k	Peptococcaceae bacterium
3640	Streptomyces rubellomurinus	GCA_000961885.1	ftp://ftp.ncbi.nlm.nih.gov/genomes/all/GCA/000/961/885/GCA_000961885.1_ASM96188v1	ftp://ftp.ncbi.nlm.nih.gov/genomes/all/GCF/000/961/885/GCF_000961885.1_ASM96188v1	Streptomyces rubellomurinus
3642	Rhodospirillaceae bacterium BRH_c57	GCA_000961745.1	ftp://ftp.ncbi.nlm.nih.gov/genomes/all/GCA/000/961/745/GCA_000961745.1_41k	ftp://ftp.ncbi.nlm.nih.gov/genomes/all/GCF/000/961/745/GCF_000961745.1_41k	Rhodospirillaceae bacterium
3644	Streptomyces pratensis ATCC 33331	GCA_000176115.2	ftp://ftp.ncbi.nlm.nih.gov/genomes/all/GCA/000/176/115/GCA_000176115.2_ASM17611v2	ftp://ftp.ncbi.nlm.nih.gov/genomes/all/GCF/000/176/115/GCF_000176115.2_ASM17611v2	Streptomyces pratensis
3658	Acetobacter cibinongensis 4H-1	GCA_000963925.1	ftp://ftp.ncbi.nlm.nih.gov/genomes/all/GCA/000/963/925/GCA_000963925.1_ASM96392v1	ftp://ftp.ncbi.nlm.nih.gov/genomes/all/GCF/000/963/925/GCF_000963925.1_ASM96392v1	Acetobacter cibinongensis
3659	Acetobacter indonesiensis 5H-1	GCA_000963945.1	ftp://ftp.ncbi.nlm.nih.gov/genomes/all/GCA/000/963/945/GCA_000963945.1_ASM96394v1	ftp://ftp.ncbi.nlm.nih.gov/genomes/all/GCF/000/963/945/GCF_000963945.1_ASM96394v1	Acetobacter indonesiensis
3660	Acetobacter orientalis 21F-2	GCA_000963965.1	ftp://ftp.ncbi.nlm.nih.gov/genomes/all/GCA/000/963/965/GCA_000963965.1_ASM96396v1	ftp://ftp.ncbi.nlm.nih.gov/genomes/all/GCF/000/963/965/GCF_000963965.1_ASM96396v1	Acetobacter orientalis
3663	Streptococcus equinus	GCA_000964315.1	ftp://ftp.ncbi.nlm.nih.gov/genomes/all/GCA/000/964/315/GCA_000964315.1_ASM96431v1	ftp://ftp.ncbi.nlm.nih.gov/genomes/all/GCF/000/964/315/GCF_000964315.1_ASM96431v1	Streptococcus equinus
3665	Ruminococcus albus 7 = DSM 20455	GCA_000179635.2	ftp://ftp.ncbi.nlm.nih.gov/genomes/all/GCA/000/179/635/GCA_000179635.2_ASM17963v2	ftp://ftp.ncbi.nlm.nih.gov/genomes/all/GCF/000/179/635/GCF_000179635.2_ASM17963v2	Ruminococcus albus
3675	Streptomyces tsukubensis NRRL18488	GCA_000297155.2	ftp://ftp.ncbi.nlm.nih.gov/genomes/all/GCA/000/297/155/GCA_000297155.2_ASM29715v2	ftp://ftp.ncbi.nlm.nih.gov/genomes/all/GCF/000/297/155/GCF_000297155.2_ASM29715v2	Streptomyces tsukubensis
3682	Johnsonella ignava ATCC 51276	GCA_000235445.1	ftp://ftp.ncbi.nlm.nih.gov/genomes/all/GCA/000/235/445/GCA_000235445.1_John_igna_ATCC_51276_V1	ftp://ftp.ncbi.nlm.nih.gov/genomes/all/GCF/000/235/445/GCF_000235445.1_John_igna_ATCC_51276_V1	Johnsonella ignava
3684	Selenomonas infelix ATCC 43532	GCA_000234095.1	ftp://ftp.ncbi.nlm.nih.gov/genomes/all/GCA/000/234/095/GCA_000234095.1_Sele_infe_ATCC_43532_V1	ftp://ftp.ncbi.nlm.nih.gov/genomes/all/GCF/000/234/095/GCF_000234095.1_Sele_infe_ATCC_43532_V1	Selenomonas infelix
3685	Alistipes indistinctus YIT 12060	GCA_000231275.1	ftp://ftp.ncbi.nlm.nih.gov/genomes/all/GCA/000/231/275/GCA_000231275.1_Alis_indi_YIT_V1	ftp://ftp.ncbi.nlm.nih.gov/genomes/all/GCF/000/231/275/GCF_000231275.1_Alis_indi_YIT_V1	Alistipes indistinctus
3689	Staphylococcus simiae CCM 7213	GCA_000235645.2	ftp://ftp.ncbi.nlm.nih.gov/genomes/all/GCA/000/235/645/GCA_000235645.2_ASM23564v1	ftp://ftp.ncbi.nlm.nih.gov/genomes/all/GCF/000/235/645/GCF_000235645.1_ASM23564v1	Staphylococcus simiae
3690	Paraprevotella clara YIT 11840	GCA_000233955.1	ftp://ftp.ncbi.nlm.nih.gov/genomes/all/GCA/000/233/955/GCA_000233955.1_ASM23395v1	ftp://ftp.ncbi.nlm.nih.gov/genomes/all/GCF/000/233/955/GCF_000233955.1_ASM23395v1	Paraprevotella clara
3691	Corynebacterium nuruki S6-4	GCA_000213935.2	ftp://ftp.ncbi.nlm.nih.gov/genomes/all/GCA/000/213/935/GCA_000213935.2_ASM21393v1	ftp://ftp.ncbi.nlm.nih.gov/genomes/all/GCF/000/213/935/GCF_000213935.1_ASM21393v1	Corynebacterium nuruki
3693	Prevotella stercorea DSM 18206	GCA_000235885.1	ftp://ftp.ncbi.nlm.nih.gov/genomes/all/GCA/000/235/885/GCA_000235885.1_ASM23588v1	ftp://ftp.ncbi.nlm.nih.gov/genomes/all/GCF/000/235/885/GCF_000235885.1_ASM23588v1	Prevotella stercorea
3695	Lactobacillus kullabergensis	GCA_000967195.1	ftp://ftp.ncbi.nlm.nih.gov/genomes/all/GCA/000/967/195/GCA_000967195.1_ASM96719v1	ftp://ftp.ncbi.nlm.nih.gov/genomes/all/GCF/000/967/195/GCF_000967195.1_ASM96719v1	Lactobacillus kullabergensis
3696	Lactobacillus mellis	GCA_000967245.1	ftp://ftp.ncbi.nlm.nih.gov/genomes/all/GCA/000/967/245/GCA_000967245.1_ASM96724v1	ftp://ftp.ncbi.nlm.nih.gov/genomes/all/GCF/000/967/245/GCF_000967245.1_ASM96724v1	Lactobacillus mellis
3711	Clostridium scatologenes	GCA_000968375.1	ftp://ftp.ncbi.nlm.nih.gov/genomes/all/GCA/000/968/375/GCA_000968375.1_ASM96837v1	ftp://ftp.ncbi.nlm.nih.gov/genomes/all/GCF/000/968/375/GCF_000968375.1_ASM96837v1	Clostridium scatologenes
3712	Pseudomonas pseudoalcaligenes CECT 5344	GCA_000297075.2	ftp://ftp.ncbi.nlm.nih.gov/genomes/all/GCA/000/297/075/GCA_000297075.2_Ppseudo_final	ftp://ftp.ncbi.nlm.nih.gov/genomes/all/GCF/000/297/075/GCF_000297075.2_Ppseudo_final	Pseudomonas pseudoalcaligenes
3713	Pseudomonas kilonensis	GCA_000968575.1	ftp://ftp.ncbi.nlm.nih.gov/genomes/all/GCA/000/968/575/GCA_000968575.1_Pfluo_1855_344_v1	ftp://ftp.ncbi.nlm.nih.gov/genomes/all/GCF/000/968/575/GCF_000968575.1_Pfluo_1855_344_v1	Pseudomonas kilonensis
3728	Parabacteroides goldsteinii DSM 19448 = WAL 12034	GCA_000969835.1	ftp://ftp.ncbi.nlm.nih.gov/genomes/all/GCA/000/969/835/GCA_000969835.1_Para_gold_DSM_19448_V1	ftp://ftp.ncbi.nlm.nih.gov/genomes/all/GCF/000/969/835/GCF_000969835.1_Para_gold_DSM_19448_V1	Parabacteroides goldsteinii
3755	Pseudomonas syringae pv. coryli str. NCPPB 4273	GCA_000972175.1	ftp://ftp.ncbi.nlm.nih.gov/genomes/all/GCA/000/972/175/GCA_000972175.1_CLC6_0_3	ftp://ftp.ncbi.nlm.nih.gov/genomes/all/GCF/000/972/175/GCF_000972175.1_CLC6_0_3	Pseudomonas syringae
3757	Paenibacillus algorifonticola	GCA_000971975.1	ftp://ftp.ncbi.nlm.nih.gov/genomes/all/GCA/000/971/975/GCA_000971975.1_ASM97197v1	ftp://ftp.ncbi.nlm.nih.gov/genomes/all/GCF/000/971/975/GCF_000971975.1_ASM97197v1	Paenibacillus algorifonticola
3758	Paenibacillus wulumuqiensis	GCA_000971965.1	ftp://ftp.ncbi.nlm.nih.gov/genomes/all/GCA/000/971/965/GCA_000971965.1_ASM97196v1	ftp://ftp.ncbi.nlm.nih.gov/genomes/all/GCF/000/971/965/GCF_000971965.1_ASM97196v1	Paenibacillus wulumuqiensis
3759	Paenibacillus dauci	GCA_000971985.1	ftp://ftp.ncbi.nlm.nih.gov/genomes/all/GCA/000/971/985/GCA_000971985.1_ASM97198v1	ftp://ftp.ncbi.nlm.nih.gov/genomes/all/GCF/000/971/985/GCF_000971985.1_ASM97198v1	Paenibacillus dauci
3761	Staphylococcus cohnii subsp. cohnii	GCA_000972575.1	ftp://ftp.ncbi.nlm.nih.gov/genomes/all/GCA/000/972/575/GCA_000972575.1_ASM97257v1	ftp://ftp.ncbi.nlm.nih.gov/genomes/all/GCF/000/972/575/GCF_000972575.1_ASM97257v1	Staphylococcus cohnii
3768	Lactobacillus kimbladii	GCA_000970755.1	ftp://ftp.ncbi.nlm.nih.gov/genomes/all/GCA/000/970/755/GCA_000970755.1_ASM97075v1	ftp://ftp.ncbi.nlm.nih.gov/genomes/all/GCF/000/970/755/GCF_000970755.1_ASM97075v1	Lactobacillus kimbladii
3769	Clostridium sporogenes	GCA_000973705.1	ftp://ftp.ncbi.nlm.nih.gov/genomes/all/GCA/000/973/705/GCA_000973705.1_ASM97370v1	ftp://ftp.ncbi.nlm.nih.gov/genomes/all/GCF/000/973/705/GCF_000973705.1_ASM97370v1	Clostridium sporogenes
3770	Lactobacillus melliventris	GCA_000970775.1	ftp://ftp.ncbi.nlm.nih.gov/genomes/all/GCA/000/970/775/GCA_000970775.1_ASM97077v1	ftp://ftp.ncbi.nlm.nih.gov/genomes/all/GCF/000/970/775/GCF_000970775.1_ASM97077v1	Lactobacillus melliventris
3772	Lactobacillus mellifer	GCA_000970795.1	ftp://ftp.ncbi.nlm.nih.gov/genomes/all/GCA/000/970/795/GCA_000970795.1_ASM97079v1	ftp://ftp.ncbi.nlm.nih.gov/genomes/all/GCF/000/970/795/GCF_000970795.1_ASM97079v1	Lactobacillus mellifer
3775	Lactobacillus apis	GCA_000970735.1	ftp://ftp.ncbi.nlm.nih.gov/genomes/all/GCA/000/970/735/GCA_000970735.1_ASM97073v1	ftp://ftp.ncbi.nlm.nih.gov/genomes/all/GCF/000/970/735/GCF_000970735.1_ASM97073v1	Lactobacillus apis
3780	Pseudomonas toyotomiensis	GCA_000974625.1	ftp://ftp.ncbi.nlm.nih.gov/genomes/all/GCA/000/974/625/GCA_000974625.1_ASM97462v1	ftp://ftp.ncbi.nlm.nih.gov/genomes/all/GCF/000/974/625/GCF_000974625.1_ASM97462v1	Pseudomonas toyotomiensis
3799	Oribacterium asaccharolyticum ACB7	GCA_000238075.1	ftp://ftp.ncbi.nlm.nih.gov/genomes/all/GCA/000/238/075/GCA_000238075.1_Oribacterium_sp_ACB7_V1	ftp://ftp.ncbi.nlm.nih.gov/genomes/all/GCF/000/238/075/GCF_000238075.1_Oribacterium_sp_ACB7_V1	Oribacterium asaccharolyticum
3803	Arthrobacter globiformis NBRC 12137	GCA_000238915.2	ftp://ftp.ncbi.nlm.nih.gov/genomes/all/GCA/000/238/915/GCA_000238915.2_ASM23891v2	ftp://ftp.ncbi.nlm.nih.gov/genomes/all/GCF/000/238/915/GCF_000238915.1_ASM23891v2	Arthrobacter globiformis
3809	Corynebacterium camporealensis	GCA_000980815.1	ftp://ftp.ncbi.nlm.nih.gov/genomes/all/GCA/000/980/815/GCA_000980815.1_ASM98081v1	ftp://ftp.ncbi.nlm.nih.gov/genomes/all/GCF/000/980/815/GCF_000980815.1_ASM98081v1	Corynebacterium camporealensis
3810	Corynebacterium kutscheri	GCA_000980835.1	ftp://ftp.ncbi.nlm.nih.gov/genomes/all/GCA/000/980/835/GCA_000980835.1_ASM98083v1	ftp://ftp.ncbi.nlm.nih.gov/genomes/all/GCF/000/980/835/GCF_000980835.1_ASM98083v1	Corynebacterium kutscheri
3816	Streptococcus mutans UA159	GCA_000007465.2	ftp://ftp.ncbi.nlm.nih.gov/genomes/all/GCA/000/007/465/GCA_000007465.2_ASM746v2	ftp://ftp.ncbi.nlm.nih.gov/genomes/all/GCF/000/007/465/GCF_000007465.2_ASM746v2	Streptococcus mutans
3819	Lactococcus piscium MKFS47	GCA_000981525.1	ftp://ftp.ncbi.nlm.nih.gov/genomes/all/GCA/000/981/525/GCA_000981525.1_L_piscium	ftp://ftp.ncbi.nlm.nih.gov/genomes/all/GCF/000/981/525/GCF_000981525.1_L_piscium	Lactococcus piscium
3821	Paenibacillus riograndensis SBR5	GCA_000981585.1	ftp://ftp.ncbi.nlm.nih.gov/genomes/all/GCA/000/981/585/GCA_000981585.1_SBR5_T_	ftp://ftp.ncbi.nlm.nih.gov/genomes/all/GCF/000/981/585/GCF_000981585.1_SBR5_T_	Paenibacillus riograndensis
3825	Rhodobacteraceae bacterium ASP10-04a	GCA_000981705.1	ftp://ftp.ncbi.nlm.nih.gov/genomes/all/GCA/000/981/705/GCA_000981705.1_ASM98170v1	ftp://ftp.ncbi.nlm.nih.gov/genomes/all/GCF/000/981/705/GCF_000981705.1_ASM98170v1	Rhodobacteraceae bacterium
3828	Citrobacter amalonaticus Y19	GCA_000981805.1	ftp://ftp.ncbi.nlm.nih.gov/genomes/all/GCA/000/981/805/GCA_000981805.1_ASM98180v1	ftp://ftp.ncbi.nlm.nih.gov/genomes/all/GCF/000/981/805/GCF_000981805.1_ASM98180v1	Citrobacter amalonaticus
3829	Streptomyces odonnellii	GCA_000981895.1	ftp://ftp.ncbi.nlm.nih.gov/genomes/all/GCA/000/981/895/GCA_000981895.1_ASM98189v1	ftp://ftp.ncbi.nlm.nih.gov/genomes/all/GCF/000/981/895/GCF_000981895.1_ASM98189v1	Streptomyces odonnellii
3833	Cronobacter sakazakii	GCA_000982825.1	ftp://ftp.ncbi.nlm.nih.gov/genomes/all/GCA/000/982/825/GCA_000982825.1_ASM98282v1	ftp://ftp.ncbi.nlm.nih.gov/genomes/all/GCF/000/982/825/GCF_000982825.1_ASM98282v1	Cronobacter sakazakii
3835	Actinomyces graevenitzii C83	GCA_000239695.1	ftp://ftp.ncbi.nlm.nih.gov/genomes/all/GCA/000/239/695/GCA_000239695.1_Acti_grae_C83_V1	ftp://ftp.ncbi.nlm.nih.gov/genomes/all/GCF/000/239/695/GCF_000239695.1_Acti_grae_C83_V1	Actinomyces graevenitzii
3836	Anaeroglobus geminatus F0357	GCA_000239275.1	ftp://ftp.ncbi.nlm.nih.gov/genomes/all/GCA/000/239/275/GCA_000239275.1_ASM23927v1	ftp://ftp.ncbi.nlm.nih.gov/genomes/all/GCF/000/239/275/GCF_000239275.1_ASM23927v1	Anaeroglobus geminatus
3839	Erysipelotrichaceae bacterium 21_3	GCA_000242195.1	ftp://ftp.ncbi.nlm.nih.gov/genomes/all/GCA/000/242/195/GCA_000242195.1_Erys_bact_21_3_V1	ftp://ftp.ncbi.nlm.nih.gov/genomes/all/GCF/000/242/195/GCF_000242195.1_Erys_bact_21_3_V1	Erysipelotrichaceae bacterium
3840	Lachnospiraceae bacterium 7_1_58FAA	GCA_000242155.1	ftp://ftp.ncbi.nlm.nih.gov/genomes/all/GCA/000/242/155/GCA_000242155.1_Lach_bact_7_1_58FAA_V1	ftp://ftp.ncbi.nlm.nih.gov/genomes/all/GCF/000/242/155/GCF_000242155.1_Lach_bact_7_1_58FAA_V1	Lachnospiraceae bacterium
3847	Stomatobaculum longum	GCA_000242235.1	ftp://ftp.ncbi.nlm.nih.gov/genomes/all/GCA/000/242/235/GCA_000242235.1_Lach_bact_ACC2_V1	ftp://ftp.ncbi.nlm.nih.gov/genomes/all/GCF/000/242/235/GCF_000242235.1_Lach_bact_ACC2_V1	Stomatobaculum longum
3848	Lactobacillus kisonensis F0435	GCA_000242275.1	ftp://ftp.ncbi.nlm.nih.gov/genomes/all/GCA/000/242/275/GCA_000242275.1_ASM24227v1	ftp://ftp.ncbi.nlm.nih.gov/genomes/all/GCF/000/242/275/GCF_000242275.1_ASM24227v1	Lactobacillus kisonensis
3851	Lachnospiraceae bacterium oral taxon 082 str. F0431	GCA_000242315.1	ftp://ftp.ncbi.nlm.nih.gov/genomes/all/GCA/000/242/315/GCA_000242315.1_ASM24231v1	ftp://ftp.ncbi.nlm.nih.gov/genomes/all/GCF/000/242/315/GCF_000242315.1_ASM24231v1	Lachnospiraceae bacterium
3853	Clostridiales bacterium PH28_bin88	GCA_000987045.1	ftp://ftp.ncbi.nlm.nih.gov/genomes/all/GCA/000/987/045/GCA_000987045.1_ASM98704v1	ftp://ftp.ncbi.nlm.nih.gov/genomes/all/GCF/000/987/045/GCF_000987045.1_ASM98704v1	Clostridiales bacterium
3996	Dialister succinatiphilus YIT 11850	GCA_000242435.1	ftp://ftp.ncbi.nlm.nih.gov/genomes/all/GCA/000/242/435/GCA_000242435.1_Dial_succ_YIT_11850_V1	ftp://ftp.ncbi.nlm.nih.gov/genomes/all/GCF/000/242/435/GCF_000242435.1_Dial_succ_YIT_11850_V1	Dialister succinatiphilus
4623	Eubacterium infirmum F0142	GCA_000242675.1	ftp://ftp.ncbi.nlm.nih.gov/genomes/all/GCA/000/242/675/GCA_000242675.1_Euba_infi_F0142_V1	ftp://ftp.ncbi.nlm.nih.gov/genomes/all/GCF/000/242/675/GCF_000242675.1_Euba_infi_F0142_V1	Eubacterium infirmum
4658	Streptomyces yangpuensis	GCA_001005295.1	ftp://ftp.ncbi.nlm.nih.gov/genomes/all/GCA/001/005/295/GCA_001005295.1_ASM100529v1	ftp://ftp.ncbi.nlm.nih.gov/genomes/all/GCF/001/005/295/GCF_001005295.1_ASM100529v1	Streptomyces yangpuensis
4667	Paraclostridium benzoelyticum	GCA_001006285.1	ftp://ftp.ncbi.nlm.nih.gov/genomes/all/GCA/001/006/285/GCA_001006285.1_ASM100628v1	ftp://ftp.ncbi.nlm.nih.gov/genomes/all/GCF/001/006/285/GCF_001006285.1_ASM100628v1	Paraclostridium benzoelyticum
4676	Streptomyces showdoensis	GCA_001008345.1	ftp://ftp.ncbi.nlm.nih.gov/genomes/all/GCA/001/008/345/GCA_001008345.1_ASM100834v1	ftp://ftp.ncbi.nlm.nih.gov/genomes/all/GCF/001/008/345/GCF_001008345.1_ASM100834v1	Streptomyces showdoensis
4691	Streptomyces leeuwenhoekii	GCA_001013905.1	ftp://ftp.ncbi.nlm.nih.gov/genomes/all/GCA/001/013/905/GCA_001013905.1_sleC34	ftp://ftp.ncbi.nlm.nih.gov/genomes/all/GCF/001/013/905/GCF_001013905.1_sleC34	Streptomyces leeuwenhoekii
4694	Bacilli bacterium VT-13-104	GCA_000974285.1	ftp://ftp.ncbi.nlm.nih.gov/genomes/all/GCA/000/974/285/GCA_000974285.1_ASM97428v1	ftp://ftp.ncbi.nlm.nih.gov/genomes/all/GCF/000/974/285/GCF_000974285.1_ASM97428v1	Bacilli bacterium
4706	Pseudomonas lundensis	GCA_001020625.1	ftp://ftp.ncbi.nlm.nih.gov/genomes/all/GCA/001/020/625/GCA_001020625.1_ASM102062v1	ftp://ftp.ncbi.nlm.nih.gov/genomes/all/GCF/001/020/625/GCF_001020625.1_ASM102062v1	Pseudomonas lundensis
4708	Corynebacterium mustelae	GCA_001020985.1	ftp://ftp.ncbi.nlm.nih.gov/genomes/all/GCA/001/020/985/GCA_001020985.1_ASM102098v1	ftp://ftp.ncbi.nlm.nih.gov/genomes/all/GCF/001/020/985/GCF_001020985.1_ASM102098v1	Corynebacterium mustelae
4709	Corynebacterium epidermidicanis	GCA_001021025.1	ftp://ftp.ncbi.nlm.nih.gov/genomes/all/GCA/001/021/025/GCA_001021025.1_ASM102102v1	ftp://ftp.ncbi.nlm.nih.gov/genomes/all/GCF/001/021/025/GCF_001021025.1_ASM102102v1	Corynebacterium epidermidicanis
4710	Corynebacterium testudinoris	GCA_001021045.1	ftp://ftp.ncbi.nlm.nih.gov/genomes/all/GCA/001/021/045/GCA_001021045.1_ASM102104v1	ftp://ftp.ncbi.nlm.nih.gov/genomes/all/GCF/001/021/045/GCF_001021045.1_ASM102104v1	Corynebacterium testudinoris
4711	Corynebacterium uterequi	GCA_001021065.1	ftp://ftp.ncbi.nlm.nih.gov/genomes/all/GCA/001/021/065/GCA_001021065.1_ASM102106v1	ftp://ftp.ncbi.nlm.nih.gov/genomes/all/GCF/001/021/065/GCF_001021065.1_ASM102106v1	Corynebacterium uterequi
4718	Klebsiella oxytoca	GCA_001022195.1	ftp://ftp.ncbi.nlm.nih.gov/genomes/all/GCA/001/022/195/GCA_001022195.1_ASM102219v1	ftp://ftp.ncbi.nlm.nih.gov/genomes/all/GCF/001/022/195/GCF_001022195.1_ASM102219v1	Klebsiella oxytoca
4723	Bifidobacterium angulatum DSM 20098 = JCM 7096	GCA_001025155.1	ftp://ftp.ncbi.nlm.nih.gov/genomes/all/GCA/001/025/155/GCA_001025155.1_ASM102515v1	ftp://ftp.ncbi.nlm.nih.gov/genomes/all/GCF/001/025/155/GCF_001025155.1_ASM102515v1	Bifidobacterium angulatum
4724	Bifidobacterium breve DSM 20213 = JCM 1192	GCA_001025175.1	ftp://ftp.ncbi.nlm.nih.gov/genomes/all/GCA/001/025/175/GCA_001025175.1_ASM102517v1	ftp://ftp.ncbi.nlm.nih.gov/genomes/all/GCF/001/025/175/GCF_001025175.1_ASM102517v1	Bifidobacterium breve
4725	Bifidobacterium catenulatum DSM 16992 = JCM 1194 = LMG 11043	GCA_001025195.1	ftp://ftp.ncbi.nlm.nih.gov/genomes/all/GCA/001/025/195/GCA_001025195.1_ASM102519v1	ftp://ftp.ncbi.nlm.nih.gov/genomes/all/GCF/001/025/195/GCF_001025195.1_ASM102519v1	Bifidobacterium catenulatum
4726	Bifidobacterium pseudocatenulatum DSM 20438 = JCM 1200 = LMG 10505	GCA_001025215.1	ftp://ftp.ncbi.nlm.nih.gov/genomes/all/GCA/001/025/215/GCA_001025215.1_ASM102521v1	ftp://ftp.ncbi.nlm.nih.gov/genomes/all/GCF/001/025/215/GCF_001025215.1_ASM102521v1	Bifidobacterium pseudocatenulatum
4736	Faecalicatena fissicatena	GCA_001028025.1	ftp://ftp.ncbi.nlm.nih.gov/genomes/all/GCA/001/028/025/GCA_001028025.1_ASM102802v1	ftp://ftp.ncbi.nlm.nih.gov/genomes/all/GCF/001/028/025/GCF_001028025.1_ASM102802v1	Faecalicatena fissicatena
4740	Staphylococcus capitis subsp. capitis	GCA_001028645.1	ftp://ftp.ncbi.nlm.nih.gov/genomes/all/GCA/001/028/645/GCA_001028645.1_ASM102864v1	ftp://ftp.ncbi.nlm.nih.gov/genomes/all/GCF/001/028/645/GCF_001028645.1_ASM102864v1	Staphylococcus capitis
4743	Peptococcaceae bacterium 1109	GCA_001028815.1	ftp://ftp.ncbi.nlm.nih.gov/genomes/all/GCA/001/028/815/GCA_001028815.1_ASM102881v1	ftp://ftp.ncbi.nlm.nih.gov/genomes/all/GCF/001/028/815/GCF_001028815.1_ASM102881v1	Peptococcaceae bacterium
4747	Peptococcaceae bacterium CEB3	GCA_001029295.1	ftp://ftp.ncbi.nlm.nih.gov/genomes/all/GCA/001/029/295/GCA_001029295.1_ASM102929v1	ftp://ftp.ncbi.nlm.nih.gov/genomes/all/GCF/001/029/295/GCF_001029295.1_ASM102929v1	Peptococcaceae bacterium
4764	Desulfovibrio africanus str. Walvis Bay	GCA_000212675.2	ftp://ftp.ncbi.nlm.nih.gov/genomes/all/GCA/000/212/675/GCA_000212675.2_ASM21267v2	ftp://ftp.ncbi.nlm.nih.gov/genomes/all/GCF/000/212/675/GCF_000212675.2_ASM21267v2	Desulfovibrio africanus
4773	Paenibacillus terrae HPL-003	GCA_000235585.1	ftp://ftp.ncbi.nlm.nih.gov/genomes/all/GCA/000/235/585/GCA_000235585.1_ASM23558v1	ftp://ftp.ncbi.nlm.nih.gov/genomes/all/GCF/000/235/585/GCF_000235585.1_ASM23558v1	Paenibacillus terrae
4776	Streptomyces bingchenggensis BCW-1	GCA_000092385.1	ftp://ftp.ncbi.nlm.nih.gov/genomes/all/GCA/000/092/385/GCA_000092385.1_ASM9238v1	ftp://ftp.ncbi.nlm.nih.gov/genomes/all/GCF/000/092/385/GCF_000092385.1_ASM9238v1	Streptomyces bingchenggensis
4787	Klebsiella michiganensis KCTC 1686	GCA_000240325.1	ftp://ftp.ncbi.nlm.nih.gov/genomes/all/GCA/000/240/325/GCA_000240325.1_ASM24032v1	ftp://ftp.ncbi.nlm.nih.gov/genomes/all/GCF/000/240/325/GCF_000240325.1_ASM24032v1	Klebsiella michiganensis
4792	Clostridium carboxidivorans P7	GCA_001038625.1	ftp://ftp.ncbi.nlm.nih.gov/genomes/all/GCA/001/038/625/GCA_001038625.1_ASM103862v1	ftp://ftp.ncbi.nlm.nih.gov/genomes/all/GCF/001/038/625/GCF_001038625.1_ASM103862v1	Clostridium carboxidivorans
4793	Lactobacillus herbarum	GCA_001039045.1	ftp://ftp.ncbi.nlm.nih.gov/genomes/all/GCA/001/039/045/GCA_001039045.1_ASM103904v1	ftp://ftp.ncbi.nlm.nih.gov/genomes/all/GCF/001/039/045/GCF_001039045.1_ASM103904v1	Lactobacillus herbarum
4797	Desulfovibrio desulfuricans ND132	GCA_000189295.2	ftp://ftp.ncbi.nlm.nih.gov/genomes/all/GCA/000/189/295/GCA_000189295.2_ASM18929v2	ftp://ftp.ncbi.nlm.nih.gov/genomes/all/GCF/000/189/295/GCF_000189295.2_ASM18929v2	Desulfovibrio desulfuricans
4799	Megamonas funiformis YIT 11815	GCA_000245775.1	ftp://ftp.ncbi.nlm.nih.gov/genomes/all/GCA/000/245/775/GCA_000245775.1_Mega_funi_YIT_11815_V1	ftp://ftp.ncbi.nlm.nih.gov/genomes/all/GCF/000/245/775/GCF_000245775.1_Mega_funi_YIT_11815_V1	Megamonas funiformis
4800	Odoribacter laneus YIT 12061	GCA_000243215.1	ftp://ftp.ncbi.nlm.nih.gov/genomes/all/GCA/000/243/215/GCA_000243215.1_Odor_lane_YIT_12061_V1	ftp://ftp.ncbi.nlm.nih.gov/genomes/all/GCF/000/243/215/GCF_000243215.1_Odor_lane_YIT_12061_V1	Odoribacter laneus
4803	Clostridium haemolyticum NCTC 9693	GCA_000724225.2	ftp://ftp.ncbi.nlm.nih.gov/genomes/all/GCA/000/724/225/GCA_000724225.2_NCTC9693_1.0	ftp://ftp.ncbi.nlm.nih.gov/genomes/all/GCF/000/724/225/GCF_000724225.2_NCTC9693_1.0	Clostridium haemolyticum
4805	Helcococcus kunzii ATCC 51366	GCA_000245755.1	ftp://ftp.ncbi.nlm.nih.gov/genomes/all/GCA/000/245/755/GCA_000245755.1_Helc_kunz_ATCC_51366_V1	ftp://ftp.ncbi.nlm.nih.gov/genomes/all/GCF/000/245/755/GCF_000245755.1_Helc_kunz_ATCC_51366_V1	Helcococcus kunzii
4806	Acetobacteraceae bacterium AT-5844	GCA_000245075.1	ftp://ftp.ncbi.nlm.nih.gov/genomes/all/GCA/000/245/075/GCA_000245075.1_ASM24507v1	ftp://ftp.ncbi.nlm.nih.gov/genomes/all/GCF/000/245/075/GCF_000245075.1_ASM24507v1	Acetobacteraceae bacterium
4816	Lactobacillus acetotolerans	GCA_001042405.1	ftp://ftp.ncbi.nlm.nih.gov/genomes/all/GCA/001/042/405/GCA_001042405.1_ASM104240v1	ftp://ftp.ncbi.nlm.nih.gov/genomes/all/GCF/001/042/405/GCF_001042405.1_ASM104240v1	Lactobacillus acetotolerans
4820	Scardovia inopinata JCM 12537	GCA_001042695.1	ftp://ftp.ncbi.nlm.nih.gov/genomes/all/GCA/001/042/695/GCA_001042695.1_ASM104269v1	ftp://ftp.ncbi.nlm.nih.gov/genomes/all/GCF/001/042/695/GCF_001042695.1_ASM104269v1	Scardovia inopinata
4821	Clostridium aceticum	GCA_001042715.1	ftp://ftp.ncbi.nlm.nih.gov/genomes/all/GCA/001/042/715/GCA_001042715.1_ASM104271v1	ftp://ftp.ncbi.nlm.nih.gov/genomes/all/GCF/001/042/715/GCF_001042715.1_ASM104271v1	Clostridium aceticum
4822	Bifidobacterium dentium JCM 1195 = DSM 20436	GCA_001042595.1	ftp://ftp.ncbi.nlm.nih.gov/genomes/all/GCA/001/042/595/GCA_001042595.1_ASM104259v1	ftp://ftp.ncbi.nlm.nih.gov/genomes/all/GCF/001/042/595/GCF_001042595.1_ASM104259v1	Bifidobacterium dentium
4823	Pseudomonas deceptionensis	GCA_001042895.1	ftp://ftp.ncbi.nlm.nih.gov/genomes/all/GCA/001/042/895/GCA_001042895.1_G8684	ftp://ftp.ncbi.nlm.nih.gov/genomes/all/GCF/001/042/895/GCF_001042895.1_G8684	Pseudomonas deceptionensis
4824	Bifidobacterium scardovii JCM 12489 = DSM 13734	GCA_001042635.1	ftp://ftp.ncbi.nlm.nih.gov/genomes/all/GCA/001/042/635/GCA_001042635.1_ASM104263v1	ftp://ftp.ncbi.nlm.nih.gov/genomes/all/GCF/001/042/635/GCF_001042635.1_ASM104263v1	Bifidobacterium scardovii
4825	Pseudomonas weihenstephanensis	GCA_001042975.1	ftp://ftp.ncbi.nlm.nih.gov/genomes/all/GCA/001/042/975/GCA_001042975.1_MG442	ftp://ftp.ncbi.nlm.nih.gov/genomes/all/GCF/001/042/975/GCF_001042975.1_MG442	Pseudomonas weihenstephanensis
4832	Pseudomonas helleri	GCA_001043025.1	ftp://ftp.ncbi.nlm.nih.gov/genomes/all/GCA/001/043/025/GCA_001043025.1_MG221	ftp://ftp.ncbi.nlm.nih.gov/genomes/all/GCF/001/043/025/GCF_001043025.1_MG221	Pseudomonas helleri
4834	Methylobacterium platani JCM 14648	GCA_001043885.1	ftp://ftp.ncbi.nlm.nih.gov/genomes/all/GCA/001/043/885/GCA_001043885.1_ASM104388v1	ftp://ftp.ncbi.nlm.nih.gov/genomes/all/GCF/001/043/885/GCF_001043885.1_ASM104388v1	Methylobacterium platani
4835	Methylobacterium indicum	GCA_001043875.1	ftp://ftp.ncbi.nlm.nih.gov/genomes/all/GCA/001/043/875/GCA_001043875.1_ASM104387v1	ftp://ftp.ncbi.nlm.nih.gov/genomes/all/GCF/001/043/875/GCF_001043875.1_ASM104387v1	Methylobacterium indicum
4836	Methylobacterium tarhaniae	GCA_001043955.1	ftp://ftp.ncbi.nlm.nih.gov/genomes/all/GCA/001/043/955/GCA_001043955.1_ASM104395v1	ftp://ftp.ncbi.nlm.nih.gov/genomes/all/GCF/001/043/955/GCF_001043955.1_ASM104395v1	Methylobacterium tarhaniae
4837	Methylobacterium variabile	GCA_001043975.1	ftp://ftp.ncbi.nlm.nih.gov/genomes/all/GCA/001/043/975/GCA_001043975.1_ASM104397v1	ftp://ftp.ncbi.nlm.nih.gov/genomes/all/GCF/001/043/975/GCF_001043975.1_ASM104397v1	Methylobacterium variabile
4838	Corynebacterium renale	GCA_001044175.1	ftp://ftp.ncbi.nlm.nih.gov/genomes/all/GCA/001/044/175/GCA_001044175.1_ASM104417v1	ftp://ftp.ncbi.nlm.nih.gov/genomes/all/GCF/001/044/175/GCF_001044175.1_ASM104417v1	Corynebacterium renale
4845	Streptomyces roseus	GCA_001044425.1	ftp://ftp.ncbi.nlm.nih.gov/genomes/all/GCA/001/044/425/GCA_001044425.1_ASM104442v1	ftp://ftp.ncbi.nlm.nih.gov/genomes/all/GCF/001/044/425/GCF_001044425.1_ASM104442v1	Streptomyces roseus
4852	Megasphaera cerevisiae DSM 20462	GCA_001045675.1	ftp://ftp.ncbi.nlm.nih.gov/genomes/all/GCA/001/045/675/GCA_001045675.1_ASM104567v1	ftp://ftp.ncbi.nlm.nih.gov/genomes/all/GCF/001/045/675/GCF_001045675.1_ASM104567v1	Megasphaera cerevisiae
4856	Pseudomonas fluorescens F113	GCA_000237065.1	ftp://ftp.ncbi.nlm.nih.gov/genomes/all/GCA/000/237/065/GCA_000237065.1_ASM23706v1	ftp://ftp.ncbi.nlm.nih.gov/genomes/all/GCF/000/237/065/GCF_000237065.1_ASM23706v1	Pseudomonas fluorescens
4858	Klebsiella pneumoniae subsp. pneumoniae HS11286	GCA_000240185.2	ftp://ftp.ncbi.nlm.nih.gov/genomes/all/GCA/000/240/185/GCA_000240185.2_ASM24018v2	ftp://ftp.ncbi.nlm.nih.gov/genomes/all/GCF/000/240/185/GCF_000240185.1_ASM24018v2	Klebsiella pneumoniae
4859	Paenibacillus polymyxa SC2	GCA_000164985.2	ftp://ftp.ncbi.nlm.nih.gov/genomes/all/GCA/000/164/985/GCA_000164985.2_ASM16498v2	ftp://ftp.ncbi.nlm.nih.gov/genomes/all/GCF/000/164/985/GCF_000164985.3_ASM16498v2	Paenibacillus polymyxa
4867	Clostridium cylindrosporum DSM 605	GCA_001047375.1	ftp://ftp.ncbi.nlm.nih.gov/genomes/all/GCA/001/047/375/GCA_001047375.1_ASM104737v1	ftp://ftp.ncbi.nlm.nih.gov/genomes/all/GCF/001/047/375/GCF_001047375.1_ASM104737v1	Clostridium cylindrosporum
4874	Eubacterium callanderi	GCA_000152245.2	ftp://ftp.ncbi.nlm.nih.gov/genomes/all/GCA/000/152/245/GCA_000152245.2_ASM15224v2	ftp://ftp.ncbi.nlm.nih.gov/genomes/all/GCF/000/152/245/GCF_000152245.2_ASM15224v2	Eubacterium callanderi
4876	Drancourtella massiliensis	GCA_001049915.1	ftp://ftp.ncbi.nlm.nih.gov/genomes/all/GCA/001/049/915/GCA_001049915.1_Drancourtella_massiliensis	ftp://ftp.ncbi.nlm.nih.gov/genomes/all/GCF/001/049/915/GCF_001049915.1_Drancourtella_massiliensis	Drancourtella massiliensis
4877	Streptococcus infantarius subsp. infantarius CJ18	GCA_000246835.1	ftp://ftp.ncbi.nlm.nih.gov/genomes/all/GCA/000/246/835/GCA_000246835.1_ASM24683v1	ftp://ftp.ncbi.nlm.nih.gov/genomes/all/GCF/000/246/835/GCF_000246835.1_ASM24683v1	Streptococcus infantarius
4884	Paenibacillus mucilaginosus 3016	GCA_000250655.1	ftp://ftp.ncbi.nlm.nih.gov/genomes/all/GCA/000/250/655/GCA_000250655.1_ASM25065v1	ftp://ftp.ncbi.nlm.nih.gov/genomes/all/GCF/000/250/655/GCF_000250655.1_ASM25065v1	Paenibacillus mucilaginosus
4885	Enterococcus massiliensis	GCA_001050095.1	ftp://ftp.ncbi.nlm.nih.gov/genomes/all/GCA/001/050/095/GCA_001050095.1_Enterococcus_massiliensis	ftp://ftp.ncbi.nlm.nih.gov/genomes/all/GCF/001/050/095/GCF_001050095.1_Enterococcus_massiliensis	Enterococcus massiliensis
4888	Lactobacillus koreensis	GCA_001050435.1	ftp://ftp.ncbi.nlm.nih.gov/genomes/all/GCA/001/050/435/GCA_001050435.1_ASM105043v1	ftp://ftp.ncbi.nlm.nih.gov/genomes/all/GCF/001/050/435/GCF_001050435.1_ASM105043v1	Lactobacillus koreensis
4891	Lactobacillus ginsenosidimutans	GCA_001050475.1	ftp://ftp.ncbi.nlm.nih.gov/genomes/all/GCA/001/050/475/GCA_001050475.1_ASM105047v1	ftp://ftp.ncbi.nlm.nih.gov/genomes/all/GCF/001/050/475/GCF_001050475.1_ASM105047v1	Lactobacillus ginsenosidimutans
4896	Corynebacterium halotolerans	GCA_001056295.1	ftp://ftp.ncbi.nlm.nih.gov/genomes/all/GCA/001/056/295/GCA_001056295.1_ASM105629v1	ftp://ftp.ncbi.nlm.nih.gov/genomes/all/GCF/001/056/295/GCF_001056295.1_ASM105629v1	Corynebacterium halotolerans
4897	Sutterella parvirubra YIT 11816	GCA_000250875.1	ftp://ftp.ncbi.nlm.nih.gov/genomes/all/GCA/000/250/875/GCA_000250875.1_ASM25087v1	ftp://ftp.ncbi.nlm.nih.gov/genomes/all/GCF/000/250/875/GCF_000250875.1_ASM25087v1	Sutterella parvirubra
4904	Paenibacillus dendritiformis C454	GCA_000245555.2	ftp://ftp.ncbi.nlm.nih.gov/genomes/all/GCA/000/245/555/GCA_000245555.2_PdendC454	ftp://ftp.ncbi.nlm.nih.gov/genomes/all/GCF/000/245/555/GCF_000245555.1_PdendC454	Paenibacillus dendritiformis
4906	Treponema saccharophilum DSM 2985	GCA_000255555.2	ftp://ftp.ncbi.nlm.nih.gov/genomes/all/GCA/000/255/555/GCA_000255555.2_ASM25555v2	ftp://ftp.ncbi.nlm.nih.gov/genomes/all/GCF/000/255/555/GCF_000255555.1_ASM25555v2	Treponema saccharophilum
4913	Pediococcus claussenii ATCC BAA-344	GCA_000237995.2	ftp://ftp.ncbi.nlm.nih.gov/genomes/all/GCA/000/237/995/GCA_000237995.2_ASM23799v2	ftp://ftp.ncbi.nlm.nih.gov/genomes/all/GCF/000/237/995/GCF_000237995.1_ASM23799v2	Pediococcus claussenii
4925	Pseudomonas denitrificans (nomen rejiciendum)	GCA_001067805.1	ftp://ftp.ncbi.nlm.nih.gov/genomes/all/GCA/001/067/805/GCA_001067805.1_ASM106780v1	ftp://ftp.ncbi.nlm.nih.gov/genomes/all/GCF/001/067/805/GCF_001067805.1_ASM106780v1	Pseudomonas denitrificans
4932	Corynebacterium pseudotuberculosis C231	GCA_000144675.1	ftp://ftp.ncbi.nlm.nih.gov/genomes/all/GCA/000/144/675/GCA_000144675.1_ASM14467v1	ftp://ftp.ncbi.nlm.nih.gov/genomes/all/GCF/000/144/675/GCF_000144675.1_ASM14467v1	Corynebacterium pseudotuberculosis
4933	Corynebacterium ulcerans 809	GCA_000215645.1	ftp://ftp.ncbi.nlm.nih.gov/genomes/all/GCA/000/215/645/GCA_000215645.1_ASM21564v1	ftp://ftp.ncbi.nlm.nih.gov/genomes/all/GCF/000/215/645/GCF_000215645.1_ASM21564v1	Corynebacterium ulcerans
4937	Streptococcus criceti HS-6	GCA_000187975.3	ftp://ftp.ncbi.nlm.nih.gov/genomes/all/GCA/000/187/975/GCA_000187975.3_ASM18797v3	ftp://ftp.ncbi.nlm.nih.gov/genomes/all/GCF/000/187/975/GCF_000187975.2_ASM18797v3	Streptococcus criceti
4938	Streptococcus ictaluri 707-05	GCA_000188015.3	ftp://ftp.ncbi.nlm.nih.gov/genomes/all/GCA/000/188/015/GCA_000188015.3_ASM18801v3	ftp://ftp.ncbi.nlm.nih.gov/genomes/all/GCF/000/188/015/GCF_000188015.2_ASM18801v3	Streptococcus ictaluri
4940	Lactobacillus mali KCTC 3596 = DSM 20444	GCA_000260415.1	ftp://ftp.ncbi.nlm.nih.gov/genomes/all/GCA/000/260/415/GCA_000260415.1_ASM26041v1	ftp://ftp.ncbi.nlm.nih.gov/genomes/all/GCF/000/260/415/GCF_000260415.1_ASM26041v1	Lactobacillus mali
4941	Lactobacillus zeae DSM 20178 = KCTC 3804	GCA_000260435.1	ftp://ftp.ncbi.nlm.nih.gov/genomes/all/GCA/000/260/435/GCA_000260435.1_ASM26043v1	ftp://ftp.ncbi.nlm.nih.gov/genomes/all/GCF/000/260/435/GCF_000260435.1_ASM26043v1	Lactobacillus zeae
4958	Veillonella tobetsuensis	GCA_001078375.1	ftp://ftp.ncbi.nlm.nih.gov/genomes/all/GCA/001/078/375/GCA_001078375.1_ASM107837v1	ftp://ftp.ncbi.nlm.nih.gov/genomes/all/GCF/001/078/375/GCF_001078375.1_ASM107837v1	Veillonella tobetsuensis
4960	Streptococcus thermophilus JIM 8232	GCA_000253395.1	ftp://ftp.ncbi.nlm.nih.gov/genomes/all/GCA/000/253/395/GCA_000253395.1_ASM25339v1	ftp://ftp.ncbi.nlm.nih.gov/genomes/all/GCF/000/253/395/GCF_000253395.1_ASM25339v1	Streptococcus thermophilus
4962	Streptomyces cattleya NRRL 8057 = DSM 46488	GCA_000240165.1	ftp://ftp.ncbi.nlm.nih.gov/genomes/all/GCA/000/240/165/GCA_000240165.1_ASM24016v1	ftp://ftp.ncbi.nlm.nih.gov/genomes/all/GCF/000/240/165/GCF_000240165.1_ASM24016v1	Streptomyces cattleya
4966	Streptococcus urinalis 2285-97	GCA_000188055.3	ftp://ftp.ncbi.nlm.nih.gov/genomes/all/GCA/000/188/055/GCA_000188055.3_ASM18805v3	ftp://ftp.ncbi.nlm.nih.gov/genomes/all/GCF/000/188/055/GCF_000188055.2_ASM18805v3	Streptococcus urinalis
4967	Streptococcus macacae NCTC 11558	GCA_000187995.3	ftp://ftp.ncbi.nlm.nih.gov/genomes/all/GCA/000/187/995/GCA_000187995.3_ASM18799v3	ftp://ftp.ncbi.nlm.nih.gov/genomes/all/GCF/000/187/995/GCF_000187995.2_ASM18799v3	Streptococcus macacae
4976	Streptomyces hygroscopicus subsp. jinggangensis 5008	GCA_000245355.1	ftp://ftp.ncbi.nlm.nih.gov/genomes/all/GCA/000/245/355/GCA_000245355.1_ASM24535v1	ftp://ftp.ncbi.nlm.nih.gov/genomes/all/GCF/000/245/355/GCF_000245355.1_ASM24535v1	Streptomyces hygroscopicus
4988	Enterococcus faecium DO	GCA_000174395.2	ftp://ftp.ncbi.nlm.nih.gov/genomes/all/GCA/000/174/395/GCA_000174395.2_ASM17439v2	ftp://ftp.ncbi.nlm.nih.gov/genomes/all/GCF/000/174/395/GCF_000174395.2_ASM17439v2	Enterococcus faecium
4997	Senegalimassilia anaerobia JC110	GCA_000236865.1	ftp://ftp.ncbi.nlm.nih.gov/genomes/all/GCA/000/236/865/GCA_000236865.1_ASM23686v1	ftp://ftp.ncbi.nlm.nih.gov/genomes/all/GCF/000/236/865/GCF_000236865.1_ASM23686v1	Senegalimassilia anaerobia
5000	Alistipes finegoldii DSM 17242	GCA_000265365.1	ftp://ftp.ncbi.nlm.nih.gov/genomes/all/GCA/000/265/365/GCA_000265365.1_ASM26536v1	ftp://ftp.ncbi.nlm.nih.gov/genomes/all/GCF/000/265/365/GCF_000265365.1_ASM26536v1	Alistipes finegoldii
5005	Lactococcus garvieae ATCC 49156	GCA_000269925.1	ftp://ftp.ncbi.nlm.nih.gov/genomes/all/GCA/000/269/925/GCA_000269925.1_ASM26992v1	ftp://ftp.ncbi.nlm.nih.gov/genomes/all/GCF/000/269/925/GCF_000269925.1_ASM26992v1	Lactococcus garvieae
5008	Streptococcus pasteurianus ATCC 43144	GCA_000270165.1	ftp://ftp.ncbi.nlm.nih.gov/genomes/all/GCA/000/270/165/GCA_000270165.1_ASM27016v1	ftp://ftp.ncbi.nlm.nih.gov/genomes/all/GCF/000/270/165/GCF_000270165.1_ASM27016v1	Streptococcus pasteurianus
5012	Weissella confusa LBAE C39-2	GCA_000239955.2	ftp://ftp.ncbi.nlm.nih.gov/genomes/all/GCA/000/239/955/GCA_000239955.2_ASM23995v2	ftp://ftp.ncbi.nlm.nih.gov/genomes/all/GCF/000/239/955/GCF_000239955.1_ASM23995v2	Weissella confusa
5030	Streptomyces acidiscabies 84-104	GCA_000242715.2	ftp://ftp.ncbi.nlm.nih.gov/genomes/all/GCA/000/242/715/GCA_000242715.2_ASM24271v2	ftp://ftp.ncbi.nlm.nih.gov/genomes/all/GCF/000/242/715/GCF_000242715.1_ASM24271v2	Streptomyces acidiscabies
5054	Oscillibacter valericigenes Sjm18-20	GCA_000283575.1	ftp://ftp.ncbi.nlm.nih.gov/genomes/all/GCA/000/283/575/GCA_000283575.1_ASM28357v1	ftp://ftp.ncbi.nlm.nih.gov/genomes/all/GCF/000/283/575/GCF_000283575.1_ASM28357v1	Oscillibacter valericigenes
5057	Streptococcus macedonicus ACA-DC 198	GCA_000283635.1	ftp://ftp.ncbi.nlm.nih.gov/genomes/all/GCA/000/283/635/GCA_000283635.1_ASM28363v1	ftp://ftp.ncbi.nlm.nih.gov/genomes/all/GCF/000/283/635/GCF_000283635.1_ASM28363v1	Streptococcus macedonicus
5080	Streptomyces auratus AGR0001	GCA_000280865.1	ftp://ftp.ncbi.nlm.nih.gov/genomes/all/GCA/000/280/865/GCA_000280865.1_ASM28086v1	ftp://ftp.ncbi.nlm.nih.gov/genomes/all/GCF/000/280/865/GCF_000280865.1_ASM28086v1	Streptomyces auratus
5081	Streptococcus ratti FA-1 = DSM 20564	GCA_000286075.1	ftp://ftp.ncbi.nlm.nih.gov/genomes/all/GCA/000/286/075/GCA_000286075.1_ASM28607v1	ftp://ftp.ncbi.nlm.nih.gov/genomes/all/GCF/000/286/075/GCF_000286075.1_ASM28607v1	Streptococcus ratti
5083	Clostridium arbusti SL206	GCA_000246895.2	ftp://ftp.ncbi.nlm.nih.gov/genomes/all/GCA/000/246/895/GCA_000246895.2_ASM24689v2	ftp://ftp.ncbi.nlm.nih.gov/genomes/all/GCF/000/246/895/GCF_000246895.1_ASM24689v2	Clostridium arbusti
5084	Peptoniphilus rhinitidis 1-13	GCA_000246925.2	ftp://ftp.ncbi.nlm.nih.gov/genomes/all/GCA/000/246/925/GCA_000246925.2_ASM24692v2	ftp://ftp.ncbi.nlm.nih.gov/genomes/all/GCF/000/246/925/GCF_000246925.1_ASM24692v2	Peptoniphilus rhinitidis
5094	Peptostreptococcaceae bacterium AS15	GCA_000287695.1	ftp://ftp.ncbi.nlm.nih.gov/genomes/all/GCA/000/287/695/GCA_000287695.1_EspAS15v1.0	ftp://ftp.ncbi.nlm.nih.gov/genomes/all/GCF/000/287/695/GCF_000287695.1_EspAS15v1.0	Peptostreptococcaceae bacterium
5097	Paenibacillus alvei DSM 29	GCA_000293805.1	ftp://ftp.ncbi.nlm.nih.gov/genomes/all/GCA/000/293/805/GCA_000293805.1_ASM29380v1	ftp://ftp.ncbi.nlm.nih.gov/genomes/all/GCF/000/293/805/GCF_000293805.1_ASM29380v1	Paenibacillus alvei
5098	Oceanobacillus massiliensis str. N'diop	GCA_000285495.1	ftp://ftp.ncbi.nlm.nih.gov/genomes/all/GCA/000/285/495/GCA_000285495.1_ASM28549v1	ftp://ftp.ncbi.nlm.nih.gov/genomes/all/GCF/000/285/495/GCF_000285495.1_ASM28549v1	Oceanobacillus massiliensis
5099	Paenibacillus senegalensis JC66	GCA_000285515.1	ftp://ftp.ncbi.nlm.nih.gov/genomes/all/GCA/000/285/515/GCA_000285515.1_ASM28551v1	ftp://ftp.ncbi.nlm.nih.gov/genomes/all/GCF/000/285/515/GCF_000285515.1_ASM28551v1	Paenibacillus senegalensis
5102	Clostridium senegalense JC122	GCA_000285575.1	ftp://ftp.ncbi.nlm.nih.gov/genomes/all/GCA/000/285/575/GCA_000285575.1_ASM28557v1	ftp://ftp.ncbi.nlm.nih.gov/genomes/all/GCF/000/285/575/GCF_000285575.1_ASM28557v1	Clostridium senegalense
5110	Lactobacillus hominis DSM 23910 = CRBIP 24.179	GCA_000296835.1	ftp://ftp.ncbi.nlm.nih.gov/genomes/all/GCA/000/296/835/GCA_000296835.1_ASM29683v1	ftp://ftp.ncbi.nlm.nih.gov/genomes/all/GCF/000/296/835/GCF_000296835.1_ASM29683v1	Lactobacillus hominis
5111	Lactobacillus pasteurii DSM 23907 = CRBIP 24.76	GCA_000297025.1	ftp://ftp.ncbi.nlm.nih.gov/genomes/all/GCA/000/297/025/GCA_000297025.1_ASM29702v1	ftp://ftp.ncbi.nlm.nih.gov/genomes/all/GCF/000/297/025/GCF_000297025.1_ASM29702v1	Lactobacillus pasteurii
5117	Staphylococcus arlettae CVD059	GCA_000295715.1	ftp://ftp.ncbi.nlm.nih.gov/genomes/all/GCA/000/295/715/GCA_000295715.1_ASM29571v1	ftp://ftp.ncbi.nlm.nih.gov/genomes/all/GCF/000/295/715/GCF_000295715.1_ASM29571v1	Staphylococcus arlettae
5124	Barnesiella intestinihominis YIT 11860	GCA_000296465.1	ftp://ftp.ncbi.nlm.nih.gov/genomes/all/GCA/000/296/465/GCA_000296465.1_Barn_inte_YIT_11860_V1	ftp://ftp.ncbi.nlm.nih.gov/genomes/all/GCF/000/296/465/GCF_000296465.1_Barn_inte_YIT_11860_V1	Barnesiella intestinihominis
5126	Actinomyces turicensis ACS-279-V-Col4	GCA_000296505.1	ftp://ftp.ncbi.nlm.nih.gov/genomes/all/GCA/000/296/505/GCA_000296505.1_Acti_turi_ACS-279-V-COL4_V1	ftp://ftp.ncbi.nlm.nih.gov/genomes/all/GCF/000/296/505/GCF_000296505.1_Acti_turi_ACS-279-V-COL4_V1	Actinomyces turicensis
5127	Lactobacillus vini DSM 20605	GCA_000255495.2	ftp://ftp.ncbi.nlm.nih.gov/genomes/all/GCA/000/255/495/GCA_000255495.2_ASM25549v2	ftp://ftp.ncbi.nlm.nih.gov/genomes/all/GCF/000/255/495/GCF_000255495.1_ASM25549v2	Lactobacillus vini
5135	Dakarella massiliensis	GCA_001182045.1	ftp://ftp.ncbi.nlm.nih.gov/genomes/all/GCA/001/182/045/GCA_001182045.1_Dakarella_massiliensis	ftp://ftp.ncbi.nlm.nih.gov/genomes/all/GCF/001/182/045/GCF_001182045.1_Dakarella_massiliensis	Dakarella massiliensis
5147	Paraburkholderia phenoliruptrix BR3459a	GCA_000300095.1	ftp://ftp.ncbi.nlm.nih.gov/genomes/all/GCA/000/300/095/GCA_000300095.1_ASM30009v1	ftp://ftp.ncbi.nlm.nih.gov/genomes/all/GCF/000/300/095/GCF_000300095.1_ASM30009v1	Paraburkholderia phenoliruptrix
5155	Pseudomonas trivialis	GCA_001186335.1	ftp://ftp.ncbi.nlm.nih.gov/genomes/all/GCA/001/186/335/GCA_001186335.1_ASM118633v1	ftp://ftp.ncbi.nlm.nih.gov/genomes/all/GCF/001/186/335/GCF_001186335.1_ASM118633v1	Pseudomonas trivialis
5158	Streptomyces caatingaensis	GCA_001187435.1	ftp://ftp.ncbi.nlm.nih.gov/genomes/all/GCA/001/187/435/GCA_001187435.1_ASM118743v1	ftp://ftp.ncbi.nlm.nih.gov/genomes/all/GCF/001/187/435/GCF_001187435.1_ASM118743v1	Streptomyces caatingaensis
5166	Staphylococcus schleiferi	GCA_001188855.1	ftp://ftp.ncbi.nlm.nih.gov/genomes/all/GCA/001/188/855/GCA_001188855.1_ASM118885v1	ftp://ftp.ncbi.nlm.nih.gov/genomes/all/GCF/001/188/855/GCF_001188855.1_ASM118885v1	Staphylococcus schleiferi
5167	Streptomyces europaeiscabiei	GCA_001189025.1	ftp://ftp.ncbi.nlm.nih.gov/genomes/all/GCA/001/189/025/GCA_001189025.1_ASM118902v1	ftp://ftp.ncbi.nlm.nih.gov/genomes/all/GCF/001/189/025/GCF_001189025.1_ASM118902v1	Streptomyces europaeiscabiei
5168	Streptomyces stelliscabiei	GCA_001189035.1	ftp://ftp.ncbi.nlm.nih.gov/genomes/all/GCA/001/189/035/GCA_001189035.1_ASM118903v1	ftp://ftp.ncbi.nlm.nih.gov/genomes/all/GCF/001/189/035/GCF_001189035.1_ASM118903v1	Streptomyces stelliscabiei
5182	Eubacterium sulci ATCC 35585	GCA_001189495.1	ftp://ftp.ncbi.nlm.nih.gov/genomes/all/GCA/001/189/495/GCA_001189495.1_ASM118949v1	ftp://ftp.ncbi.nlm.nih.gov/genomes/all/GCF/001/189/495/GCF_001189495.1_ASM118949v1	Eubacterium sulci
5186	Campylobacter gracilis	GCA_001190745.1	ftp://ftp.ncbi.nlm.nih.gov/genomes/all/GCA/001/190/745/GCA_001190745.1_ASM119074v1	ftp://ftp.ncbi.nlm.nih.gov/genomes/all/GCF/001/190/745/GCF_001190745.1_ASM119074v1	Campylobacter gracilis
5187	Campylobacter ureolyticus RIGS 9880	GCA_001190755.1	ftp://ftp.ncbi.nlm.nih.gov/genomes/all/GCA/001/190/755/GCA_001190755.1_ASM119075v1	ftp://ftp.ncbi.nlm.nih.gov/genomes/all/GCF/001/190/755/GCF_001190755.1_ASM119075v1	Campylobacter ureolyticus
5203	Fusobacterium ulcerans ATCC 49185	GCA_000158315.2	ftp://ftp.ncbi.nlm.nih.gov/genomes/all/GCA/000/158/315/GCA_000158315.2_Fuso_ulc_ATCC49185_V2	ftp://ftp.ncbi.nlm.nih.gov/genomes/all/GCF/000/158/315/GCF_000158315.2_Fuso_ulc_ATCC49185_V2	Fusobacterium ulcerans
5218	Bifidobacterium asteroides PRL2011	GCA_000304215.1	ftp://ftp.ncbi.nlm.nih.gov/genomes/all/GCA/000/304/215/GCA_000304215.1_ASM30421v1	ftp://ftp.ncbi.nlm.nih.gov/genomes/all/GCF/000/304/215/GCF_000304215.1_ASM30421v1	Bifidobacterium asteroides
5220	Streptococcus oralis Uo5	GCA_000253155.1	ftp://ftp.ncbi.nlm.nih.gov/genomes/all/GCA/000/253/155/GCA_000253155.1_ASM25315v1	ftp://ftp.ncbi.nlm.nih.gov/genomes/all/GCF/000/253/155/GCF_000253155.1_ASM25315v1	Streptococcus oralis
5228	Streptococcus pseudopneumoniae IS7493	GCA_000221985.1	ftp://ftp.ncbi.nlm.nih.gov/genomes/all/GCA/000/221/985/GCA_000221985.1_ASM22198v1	ftp://ftp.ncbi.nlm.nih.gov/genomes/all/GCF/000/221/985/GCF_000221985.1_ASM22198v1	Streptococcus pseudopneumoniae
5234	Streptomyces somaliensis DSM 40738	GCA_000258595.1	ftp://ftp.ncbi.nlm.nih.gov/genomes/all/GCA/000/258/595/GCA_000258595.1_Ssomaliensis1	ftp://ftp.ncbi.nlm.nih.gov/genomes/all/GCF/000/258/595/GCF_000258595.1_Ssomaliensis1	Streptomyces somaliensis
5251	Staphylococcus argenteus	GCA_000236925.1	ftp://ftp.ncbi.nlm.nih.gov/genomes/all/GCA/000/236/925/GCA_000236925.1_ASM23692v1	ftp://ftp.ncbi.nlm.nih.gov/genomes/all/GCF/000/236/925/GCF_000236925.1_ASM23692v1	Staphylococcus argenteus
5276	Pseudomonas donghuensis	GCA_000259195.1	ftp://ftp.ncbi.nlm.nih.gov/genomes/all/GCA/000/259/195/GCA_000259195.1_LF10417_PSEudwD	ftp://ftp.ncbi.nlm.nih.gov/genomes/all/GCF/000/259/195/GCF_000259195.1_LF10417_PSEudwD	Pseudomonas donghuensis
5282	Pseudoflavonifractor capillosus ATCC 29799	GCA_000169255.2	ftp://ftp.ncbi.nlm.nih.gov/genomes/all/GCA/000/169/255/GCA_000169255.2_ASM16925v2	ftp://ftp.ncbi.nlm.nih.gov/genomes/all/GCF/000/169/255/GCF_000169255.2_ASM16925v2	Pseudoflavonifractor capillosus
5283	Enterococcus hirae ATCC 9790	GCA_000271405.2	ftp://ftp.ncbi.nlm.nih.gov/genomes/all/GCA/000/271/405/GCA_000271405.2_ASM27140v2	ftp://ftp.ncbi.nlm.nih.gov/genomes/all/GCF/000/271/405/GCF_000271405.2_ASM27140v2	Enterococcus hirae
5285	Lactobacillus buchneri CD034	GCA_000298115.2	ftp://ftp.ncbi.nlm.nih.gov/genomes/all/GCA/000/298/115/GCA_000298115.2_ASM29811v2	ftp://ftp.ncbi.nlm.nih.gov/genomes/all/GCF/000/298/115/GCF_000298115.2_ASM29811v2	Lactobacillus buchneri
5304	Tyzzerella nexilis DSM 1787	GCA_000156035.2	ftp://ftp.ncbi.nlm.nih.gov/genomes/all/GCA/000/156/035/GCA_000156035.2_ASM15603v2	ftp://ftp.ncbi.nlm.nih.gov/genomes/all/GCF/000/156/035/GCF_000156035.2_ASM15603v2	Tyzzerella nexilis
5309	Clostridium niameyense	GCA_001243045.1	ftp://ftp.ncbi.nlm.nih.gov/genomes/all/GCA/001/243/045/GCA_001243045.1_Clostridium_niameyense	ftp://ftp.ncbi.nlm.nih.gov/genomes/all/GCF/001/243/045/GCF_001243045.1_Clostridium_niameyense	Clostridium niameyense
5310	Erysipelotrichaceae bacterium 6_1_45	GCA_000242175.1	ftp://ftp.ncbi.nlm.nih.gov/genomes/all/GCA/000/242/175/GCA_000242175.1_Erys_bact_6_1_45_V1	ftp://ftp.ncbi.nlm.nih.gov/genomes/all/GCF/000/242/175/GCF_000242175.1_Erys_bact_6_1_45_V1	Erysipelotrichaceae bacterium
5312	Sutterella wadsworthensis 2_1_59BFAA	GCA_000297775.1	ftp://ftp.ncbi.nlm.nih.gov/genomes/all/GCA/000/297/775/GCA_000297775.1_Sutt_wads_2_1_59BFAA_V1	ftp://ftp.ncbi.nlm.nih.gov/genomes/all/GCF/000/297/775/GCF_000297775.1_Sutt_wads_2_1_59BFAA_V1	Sutterella wadsworthensis
5313	Clostridium phoceensis	GCA_001244495.1	ftp://ftp.ncbi.nlm.nih.gov/genomes/all/GCA/001/244/495/GCA_001244495.1_Clostridium_phoceensis	ftp://ftp.ncbi.nlm.nih.gov/genomes/all/GCF/001/244/495/GCF_001244495.1_Clostridium_phoceensis	Clostridium phoceensis
5315	Intestinimonas massiliensis	GCA_001244995.1	ftp://ftp.ncbi.nlm.nih.gov/genomes/all/GCA/001/244/995/GCA_001244995.1_Intestinimonas_massiliensis	ftp://ftp.ncbi.nlm.nih.gov/genomes/all/GCF/001/244/995/GCF_001244995.1_Intestinimonas_massiliensis	Intestinimonas massiliensis
5321	Streptococcus pseudoporcinus LQ 940-04	GCA_000188035.3	ftp://ftp.ncbi.nlm.nih.gov/genomes/all/GCA/000/188/035/GCA_000188035.3_ASM18803v3	ftp://ftp.ncbi.nlm.nih.gov/genomes/all/GCF/000/188/035/GCF_000188035.1_ASM18803v3	Streptococcus pseudoporcinus
5326	Anaeromassilibacillus senegalensis	GCA_001261775.1	ftp://ftp.ncbi.nlm.nih.gov/genomes/all/GCA/001/261/775/GCA_001261775.1_Anaeromassilibacillus_senegalense	ftp://ftp.ncbi.nlm.nih.gov/genomes/all/GCF/001/261/775/GCF_001261775.1_Anaeromassilibacillus_senegalense	Anaeromassilibacillus senegalensis
5327	Actinomyces meyeri	GCA_001262055.1	ftp://ftp.ncbi.nlm.nih.gov/genomes/all/GCA/001/262/055/GCA_001262055.1_ASM126205v1	ftp://ftp.ncbi.nlm.nih.gov/genomes/all/GCF/001/262/055/GCF_001262055.1_ASM126205v1	Actinomyces meyeri
5329	Prevotella fusca JCM 17724	GCA_001262015.1	ftp://ftp.ncbi.nlm.nih.gov/genomes/all/GCA/001/262/015/GCA_001262015.1_ASM126201v1	ftp://ftp.ncbi.nlm.nih.gov/genomes/all/GCF/001/262/015/GCF_001262015.1_ASM126201v1	Prevotella fusca
5336	Bifidobacterium actinocoloniiforme DSM 22766	GCA_001263395.1	ftp://ftp.ncbi.nlm.nih.gov/genomes/all/GCA/001/263/395/GCA_001263395.1_ASM126339v1	ftp://ftp.ncbi.nlm.nih.gov/genomes/all/GCF/001/263/395/GCF_001263395.1_ASM126339v1	Bifidobacterium actinocoloniiforme
5339	Corynebacterium riegelii	GCA_001263755.1	ftp://ftp.ncbi.nlm.nih.gov/genomes/all/GCA/001/263/755/GCA_001263755.1_ASM126375v1	ftp://ftp.ncbi.nlm.nih.gov/genomes/all/GCF/001/263/755/GCF_001263755.1_ASM126375v1	Corynebacterium riegelii
5340	Clostridium homopropionicum DSM 5847	GCA_001263795.1	ftp://ftp.ncbi.nlm.nih.gov/genomes/all/GCA/001/263/795/GCA_001263795.1_ASM126379v1	ftp://ftp.ncbi.nlm.nih.gov/genomes/all/GCF/001/263/795/GCF_001263795.1_ASM126379v1	Clostridium homopropionicum
5348	Enterococcus durans	GCA_001267395.1	ftp://ftp.ncbi.nlm.nih.gov/genomes/all/GCA/001/267/395/GCA_001267395.1_ASM126739v1	ftp://ftp.ncbi.nlm.nih.gov/genomes/all/GCF/001/267/395/GCF_001267395.1_ASM126739v1	Enterococcus durans
5349	Streptomyces xiamenensis	GCA_000993785.2	ftp://ftp.ncbi.nlm.nih.gov/genomes/all/GCA/000/993/785/GCA_000993785.2_ASM99378v2	ftp://ftp.ncbi.nlm.nih.gov/genomes/all/GCF/000/993/785/GCF_000993785.2_ASM99378v2	Streptomyces xiamenensis
5353	Parabacteroides johnsonii CL02T12C29	GCA_000307375.1	ftp://ftp.ncbi.nlm.nih.gov/genomes/all/GCA/000/307/375/GCA_000307375.1_Para_john_CL02T12C29_V1	ftp://ftp.ncbi.nlm.nih.gov/genomes/all/GCF/000/307/375/GCF_000307375.1_Para_john_CL02T12C29_V1	Parabacteroides johnsonii
5354	Streptomyces ambofaciens ATCC 23877	GCA_001267885.1	ftp://ftp.ncbi.nlm.nih.gov/genomes/all/GCA/001/267/885/GCA_001267885.1_ASM126788v1	ftp://ftp.ncbi.nlm.nih.gov/genomes/all/GCF/001/267/885/GCF_001267885.1_ASM126788v1	Streptomyces ambofaciens
5357	Corynebacterium otitidis ATCC 51513	GCA_000296405.1	ftp://ftp.ncbi.nlm.nih.gov/genomes/all/GCA/000/296/405/GCA_000296405.1_Turi_otit_ATCC_51513_V1	ftp://ftp.ncbi.nlm.nih.gov/genomes/all/GCF/000/296/405/GCF_000296405.1_Turi_otit_ATCC_51513_V1	Corynebacterium otitidis
5358	Streptomyces azureus	GCA_001270025.1	ftp://ftp.ncbi.nlm.nih.gov/genomes/all/GCA/001/270/025/GCA_001270025.1_Sazu_1.0	ftp://ftp.ncbi.nlm.nih.gov/genomes/all/GCF/001/270/025/GCF_001270025.1_Sazu_1.0	Streptomyces azureus
5359	Streptomyces decoyicus	GCA_001270575.1	ftp://ftp.ncbi.nlm.nih.gov/genomes/all/GCA/001/270/575/GCA_001270575.1_ASM127057v1	ftp://ftp.ncbi.nlm.nih.gov/genomes/all/GCF/001/270/575/GCF_001270575.1_ASM127057v1	Streptomyces decoyicus
5360	Streptomyces coelicoflavus ZG0656	GCA_000241835.2	ftp://ftp.ncbi.nlm.nih.gov/genomes/all/GCA/000/241/835/GCA_000241835.2_ASM24183v2	ftp://ftp.ncbi.nlm.nih.gov/genomes/all/GCF/000/241/835/GCF_000241835.1_ASM24183v2	Streptomyces coelicoflavus
5364	Enterobacter roggenkampii	GCA_000807415.4	ftp://ftp.ncbi.nlm.nih.gov/genomes/all/GCA/000/807/415/GCA_000807415.4_ASM80741v4	ftp://ftp.ncbi.nlm.nih.gov/genomes/all/GCF/000/807/415/GCF_000807415.2_ASM80741v4	Enterobacter roggenkampii
5365	Enterobacter hormaechei subsp. xiangfangensis	GCA_000807405.4	ftp://ftp.ncbi.nlm.nih.gov/genomes/all/GCA/000/807/405/GCA_000807405.4_ASM80740v4	ftp://ftp.ncbi.nlm.nih.gov/genomes/all/GCF/000/807/405/GCF_000807405.2_ASM80740v4	Enterobacter hormaechei
5387	Corynebacterium lactis RW2-5	GCA_001274895.1	ftp://ftp.ncbi.nlm.nih.gov/genomes/all/GCA/001/274/895/GCA_001274895.1_ASM127489v1	ftp://ftp.ncbi.nlm.nih.gov/genomes/all/GCF/001/274/895/GCF_001274895.1_ASM127489v1	Corynebacterium lactis
5395	Pseudomonas coronafaciens pv. porri	GCA_001275725.1	ftp://ftp.ncbi.nlm.nih.gov/genomes/all/GCA/001/275/725/GCA_001275725.1_ASM127572v1	ftp://ftp.ncbi.nlm.nih.gov/genomes/all/GCF/001/275/725/GCF_001275725.1_ASM127572v1	Pseudomonas coronafaciens
5399	Cronobacter universalis NCTC 9529	GCA_001277175.1	ftp://ftp.ncbi.nlm.nih.gov/genomes/all/GCA/001/277/175/GCA_001277175.1_ASM127717v1	ftp://ftp.ncbi.nlm.nih.gov/genomes/all/GCF/001/277/175/GCF_001277175.1_ASM127717v1	Cronobacter universalis
5400	Cronobacter muytjensii ATCC 51329	GCA_001277195.1	ftp://ftp.ncbi.nlm.nih.gov/genomes/all/GCA/001/277/195/GCA_001277195.1_ASM127719v1	ftp://ftp.ncbi.nlm.nih.gov/genomes/all/GCF/001/277/195/GCF_001277195.1_ASM127719v1	Cronobacter muytjensii
5401	Cronobacter dublinensis subsp. dublinensis LMG 23823	GCA_001277235.1	ftp://ftp.ncbi.nlm.nih.gov/genomes/all/GCA/001/277/235/GCA_001277235.1_ASM127723v1	ftp://ftp.ncbi.nlm.nih.gov/genomes/all/GCF/001/277/235/GCF_001277235.1_ASM127723v1	Cronobacter dublinensis
5402	Cronobacter condimenti 1330	GCA_001277255.1	ftp://ftp.ncbi.nlm.nih.gov/genomes/all/GCA/001/277/255/GCA_001277255.1_ASM127725v1	ftp://ftp.ncbi.nlm.nih.gov/genomes/all/GCF/001/277/255/GCF_001277255.1_ASM127725v1	Cronobacter condimenti
5403	Paenibacillus solani	GCA_001277345.1	ftp://ftp.ncbi.nlm.nih.gov/genomes/all/GCA/001/277/345/GCA_001277345.1_ASM127734v1	ftp://ftp.ncbi.nlm.nih.gov/genomes/all/GCF/001/277/345/GCF_001277345.1_ASM127734v1	Paenibacillus solani
5404	Corynebacterium deserti GIMN1.010	GCA_001277995.1	ftp://ftp.ncbi.nlm.nih.gov/genomes/all/GCA/001/277/995/GCA_001277995.1_ASM127799v1	ftp://ftp.ncbi.nlm.nih.gov/genomes/all/GCF/001/277/995/GCF_001277995.1_ASM127799v1	Corynebacterium deserti
5407	Streptomyces pristinaespiralis	GCA_001278075.1	ftp://ftp.ncbi.nlm.nih.gov/genomes/all/GCA/001/278/075/GCA_001278075.1_ASM127807v1	ftp://ftp.ncbi.nlm.nih.gov/genomes/all/GCF/001/278/075/GCF_001278075.1_ASM127807v1	Streptomyces pristinaespiralis
5412	Klebsiella quasipneumoniae	GCA_001278905.1	ftp://ftp.ncbi.nlm.nih.gov/genomes/all/GCA/001/278/905/GCA_001278905.1_ASM127890v1	ftp://ftp.ncbi.nlm.nih.gov/genomes/all/GCF/001/278/905/GCF_001278905.1_ASM127890v1	Klebsiella quasipneumoniae
5414	Streptomyces caelestis	GCA_001279005.1	ftp://ftp.ncbi.nlm.nih.gov/genomes/all/GCA/001/279/005/GCA_001279005.1_ASM127900v1	ftp://ftp.ncbi.nlm.nih.gov/genomes/all/GCF/001/279/005/GCF_001279005.1_ASM127900v1	Streptomyces caelestis
5419	Sellimonas intestinalis	GCA_001280875.1	ftp://ftp.ncbi.nlm.nih.gov/genomes/all/GCA/001/280/875/GCA_001280875.1_ASM128087v1	ftp://ftp.ncbi.nlm.nih.gov/genomes/all/GCF/001/280/875/GCF_001280875.1_ASM128087v1	Sellimonas intestinalis
5422	Citrobacter portucalensis	GCA_001281005.1	ftp://ftp.ncbi.nlm.nih.gov/genomes/all/GCA/001/281/005/GCA_001281005.1_ASM128100v1	ftp://ftp.ncbi.nlm.nih.gov/genomes/all/GCF/001/281/005/GCF_001281005.1_ASM128100v1	Citrobacter portucalensis
5424	Lactobacillus apinorum	GCA_001281175.1	ftp://ftp.ncbi.nlm.nih.gov/genomes/all/GCA/001/281/175/GCA_001281175.1_ASM128117v1	ftp://ftp.ncbi.nlm.nih.gov/genomes/all/GCF/001/281/175/GCF_001281175.1_ASM128117v1	Lactobacillus apinorum
5438	Clostridiales bacterium mt11	GCA_001282665.1	ftp://ftp.ncbi.nlm.nih.gov/genomes/all/GCA/001/282/665/GCA_001282665.1_Mediannikovella_massiliensis	ftp://ftp.ncbi.nlm.nih.gov/genomes/all/GCF/001/282/665/GCF_001282665.1_Mediannikovella_massiliensis	Clostridiales bacterium
5439	Niameybacter massiliensis	GCA_001282685.1	ftp://ftp.ncbi.nlm.nih.gov/genomes/all/GCA/001/282/685/GCA_001282685.1_Niameyia_massiliensis	ftp://ftp.ncbi.nlm.nih.gov/genomes/all/GCF/001/282/685/GCF_001282685.1_Niameyia_massiliensis	Niameybacter massiliensis
5445	Kallipyga gabonensis	GCA_001286805.1	ftp://ftp.ncbi.nlm.nih.gov/genomes/all/GCA/001/286/805/GCA_001286805.1_Kallipyga_gabonensis	ftp://ftp.ncbi.nlm.nih.gov/genomes/all/GCF/001/286/805/GCF_001286805.1_Kallipyga_gabonensis	Kallipyga gabonensis
5446	Fusobacterium necrophorum subsp. funduliforme ATCC 51357	GCA_000262225.1	ftp://ftp.ncbi.nlm.nih.gov/genomes/all/GCA/000/262/225/GCA_000262225.1_ASM26222v1	ftp://ftp.ncbi.nlm.nih.gov/genomes/all/GCF/000/262/225/GCF_000262225.1_ASM26222v1	Fusobacterium necrophorum
5447	Oscillatoriales cyanobacterium JSC-12	GCA_000309945.1	ftp://ftp.ncbi.nlm.nih.gov/genomes/all/GCA/000/309/945/GCA_000309945.1_ASM30994v1	ftp://ftp.ncbi.nlm.nih.gov/genomes/all/GCF/000/309/945/GCF_000309945.1_ASM30994v1	Oscillatoriales cyanobacterium
5451	Lactobacillus heilongjiangensis	GCA_000831645.3	ftp://ftp.ncbi.nlm.nih.gov/genomes/all/GCA/000/831/645/GCA_000831645.3_ASM83164v3	ftp://ftp.ncbi.nlm.nih.gov/genomes/all/GCF/000/831/645/GCF_000831645.3_ASM83164v3	Lactobacillus heilongjiangensis
5459	Lactobacillus gorillae	GCA_001293735.1	ftp://ftp.ncbi.nlm.nih.gov/genomes/all/GCA/001/293/735/GCA_001293735.1_LgorillaeKZ01T_1.0	ftp://ftp.ncbi.nlm.nih.gov/genomes/all/GCF/001/293/735/GCF_001293735.1_LgorillaeKZ01T_1.0	Lactobacillus gorillae
5461	Streptomyces chattanoogensis	GCA_001294335.1	ftp://ftp.ncbi.nlm.nih.gov/genomes/all/GCA/001/294/335/GCA_001294335.1_ASM129433v1	ftp://ftp.ncbi.nlm.nih.gov/genomes/all/GCF/001/294/335/GCF_001294335.1_ASM129433v1	Streptomyces chattanoogensis
5466	Pseudomonas versuta	GCA_001294575.1	ftp://ftp.ncbi.nlm.nih.gov/genomes/all/GCA/001/294/575/GCA_001294575.1_ASM129457v1	ftp://ftp.ncbi.nlm.nih.gov/genomes/all/GCF/001/294/575/GCF_001294575.1_ASM129457v1	Pseudomonas versuta
5468	Arthrobacter alpinus	GCA_001294625.1	ftp://ftp.ncbi.nlm.nih.gov/genomes/all/GCA/001/294/625/GCA_001294625.1_ASM129462v1	ftp://ftp.ncbi.nlm.nih.gov/genomes/all/GCF/001/294/625/GCF_001294625.1_ASM129462v1	Arthrobacter alpinus
5479	Trabulsiella odontotermitis	GCA_001297765.1	ftp://ftp.ncbi.nlm.nih.gov/genomes/all/GCA/001/297/765/GCA_001297765.1_ASM129776v1	ftp://ftp.ncbi.nlm.nih.gov/genomes/all/GCF/001/297/765/GCF_001297765.1_ASM129776v1	Trabulsiella odontotermitis
5481	Oceanobacillus caeni	GCA_001298135.1	ftp://ftp.ncbi.nlm.nih.gov/genomes/all/GCA/001/298/135/GCA_001298135.1_ASM129813v1	ftp://ftp.ncbi.nlm.nih.gov/genomes/all/GCF/001/298/135/GCF_001298135.1_ASM129813v1	Oceanobacillus caeni
5485	Campylobacter concisus	GCA_001298465.1	ftp://ftp.ncbi.nlm.nih.gov/genomes/all/GCA/001/298/465/GCA_001298465.1_ASM129846v1	ftp://ftp.ncbi.nlm.nih.gov/genomes/all/GCF/001/298/465/GCF_001298465.1_ASM129846v1	Campylobacter concisus
5494	Clostridiales bacterium SIT11	GCA_001299455.1	ftp://ftp.ncbi.nlm.nih.gov/genomes/all/GCA/001/299/455/GCA_001299455.1_Ndiopella_massiliensis	ftp://ftp.ncbi.nlm.nih.gov/genomes/all/GCF/001/299/455/GCF_001299455.1_Ndiopella_massiliensis	Clostridiales bacterium
5501	Prevotella bivia DSM 20514	GCA_000262545.1	ftp://ftp.ncbi.nlm.nih.gov/genomes/all/GCA/000/262/545/GCA_000262545.1_ASM26254v1	ftp://ftp.ncbi.nlm.nih.gov/genomes/all/GCF/000/262/545/GCF_000262545.1_ASM26254v1	Prevotella bivia
5578	Megasphaera elsdenii 14-14	GCA_001304715.1	ftp://ftp.ncbi.nlm.nih.gov/genomes/all/GCA/001/304/715/GCA_001304715.1_ASM130471v1	ftp://ftp.ncbi.nlm.nih.gov/genomes/all/GCF/001/304/715/GCF_001304715.1_ASM130471v1	Megasphaera elsdenii
5580	Clostridia bacterium UC5.1-1F7	GCA_001304835.1	ftp://ftp.ncbi.nlm.nih.gov/genomes/all/GCA/001/304/835/GCA_001304835.1_ASM130483v1	ftp://ftp.ncbi.nlm.nih.gov/genomes/all/GCF/001/304/835/GCF_001304835.1_ASM130483v1	Clostridia bacterium
5581	Clostridia bacterium UC5.1-1D2	GCA_001304855.1	ftp://ftp.ncbi.nlm.nih.gov/genomes/all/GCA/001/304/855/GCA_001304855.1_ASM130485v1	ftp://ftp.ncbi.nlm.nih.gov/genomes/all/GCF/001/304/855/GCF_001304855.1_ASM130485v1	Clostridia bacterium
5582	Clostridia bacterium UC5.1-2E3	GCA_001304875.1	ftp://ftp.ncbi.nlm.nih.gov/genomes/all/GCA/001/304/875/GCA_001304875.1_ASM130487v1	ftp://ftp.ncbi.nlm.nih.gov/genomes/all/GCF/001/304/875/GCF_001304875.1_ASM130487v1	Clostridia bacterium
5583	Clostridia bacterium UC5.1-1A9	GCA_001304895.1	ftp://ftp.ncbi.nlm.nih.gov/genomes/all/GCA/001/304/895/GCA_001304895.1_ASM130489v1	ftp://ftp.ncbi.nlm.nih.gov/genomes/all/GCF/001/304/895/GCF_001304895.1_ASM130489v1	Clostridia bacterium
5584	Clostridia bacterium UC5.1-1F8	GCA_001304915.1	ftp://ftp.ncbi.nlm.nih.gov/genomes/all/GCA/001/304/915/GCA_001304915.1_ASM130491v1	ftp://ftp.ncbi.nlm.nih.gov/genomes/all/GCF/001/304/915/GCF_001304915.1_ASM130491v1	Clostridia bacterium
5585	Clostridia bacterium UC5.1-1D4	GCA_001304935.1	ftp://ftp.ncbi.nlm.nih.gov/genomes/all/GCA/001/304/935/GCA_001304935.1_ASM130493v1	ftp://ftp.ncbi.nlm.nih.gov/genomes/all/GCF/001/304/935/GCF_001304935.1_ASM130493v1	Clostridia bacterium
5586	Clostridia bacterium UC5.1-2D9	GCA_001304955.1	ftp://ftp.ncbi.nlm.nih.gov/genomes/all/GCA/001/304/955/GCA_001304955.1_ASM130495v1	ftp://ftp.ncbi.nlm.nih.gov/genomes/all/GCF/001/304/955/GCF_001304955.1_ASM130495v1	Clostridia bacterium
5587	Clostridia bacterium UC5.1-2E1	GCA_001304975.1	ftp://ftp.ncbi.nlm.nih.gov/genomes/all/GCA/001/304/975/GCA_001304975.1_ASM130497v1	ftp://ftp.ncbi.nlm.nih.gov/genomes/all/GCF/001/304/975/GCF_001304975.1_ASM130497v1	Clostridia bacterium
5588	Clostridia bacterium UC5.1-1D10	GCA_001304995.1	ftp://ftp.ncbi.nlm.nih.gov/genomes/all/GCA/001/304/995/GCA_001304995.1_ASM130499v1	ftp://ftp.ncbi.nlm.nih.gov/genomes/all/GCF/001/304/995/GCF_001304995.1_ASM130499v1	Clostridia bacterium
5589	Clostridia bacterium UC5.1-2H6	GCA_001305015.1	ftp://ftp.ncbi.nlm.nih.gov/genomes/all/GCA/001/305/015/GCA_001305015.1_ASM130501v1	ftp://ftp.ncbi.nlm.nih.gov/genomes/all/GCF/001/305/015/GCF_001305015.1_ASM130501v1	Clostridia bacterium
5590	Clostridia bacterium UC5.1-1E3	GCA_001305035.1	ftp://ftp.ncbi.nlm.nih.gov/genomes/all/GCA/001/305/035/GCA_001305035.1_ASM130503v1	ftp://ftp.ncbi.nlm.nih.gov/genomes/all/GCF/001/305/035/GCF_001305035.1_ASM130503v1	Clostridia bacterium
5591	Clostridia bacterium UC5.1-1C12	GCA_001305055.1	ftp://ftp.ncbi.nlm.nih.gov/genomes/all/GCA/001/305/055/GCA_001305055.1_ASM130505v1	ftp://ftp.ncbi.nlm.nih.gov/genomes/all/GCF/001/305/055/GCF_001305055.1_ASM130505v1	Clostridia bacterium
5592	Clostridia bacterium UC5.1-2G4	GCA_001305075.1	ftp://ftp.ncbi.nlm.nih.gov/genomes/all/GCA/001/305/075/GCA_001305075.1_ASM130507v1	ftp://ftp.ncbi.nlm.nih.gov/genomes/all/GCF/001/305/075/GCF_001305075.1_ASM130507v1	Clostridia bacterium
5593	Clostridia bacterium UC5.1-2F7	GCA_001305095.1	ftp://ftp.ncbi.nlm.nih.gov/genomes/all/GCA/001/305/095/GCA_001305095.1_ASM130509v1	ftp://ftp.ncbi.nlm.nih.gov/genomes/all/GCF/001/305/095/GCF_001305095.1_ASM130509v1	Clostridia bacterium
5594	Clostridia bacterium UC5.1-1E11	GCA_001305115.1	ftp://ftp.ncbi.nlm.nih.gov/genomes/all/GCA/001/305/115/GCA_001305115.1_ASM130511v1	ftp://ftp.ncbi.nlm.nih.gov/genomes/all/GCF/001/305/115/GCF_001305115.1_ASM130511v1	Clostridia bacterium
5598	Clostridia bacterium UC5.1-1D1	GCA_001305135.1	ftp://ftp.ncbi.nlm.nih.gov/genomes/all/GCA/001/305/135/GCA_001305135.1_ASM130513v1	ftp://ftp.ncbi.nlm.nih.gov/genomes/all/GCF/001/305/135/GCF_001305135.1_ASM130513v1	Clostridia bacterium
5599	Clostridia bacterium UC5.1-2H11	GCA_001305155.1	ftp://ftp.ncbi.nlm.nih.gov/genomes/all/GCA/001/305/155/GCA_001305155.1_ASM130515v1	ftp://ftp.ncbi.nlm.nih.gov/genomes/all/GCF/001/305/155/GCF_001305155.1_ASM130515v1	Clostridia bacterium
5619	Campylobacter showae CSUNSWCD	GCA_000313615.1	ftp://ftp.ncbi.nlm.nih.gov/genomes/all/GCA/000/313/615/GCA_000313615.1_Velvet_assembly_of_Campylobacter_showae_CSUNSWCD	ftp://ftp.ncbi.nlm.nih.gov/genomes/all/GCF/000/313/615/GCF_000313615.1_Velvet_assembly_of_Campylobacter_showae_CSUNSWCD	Campylobacter showae
5624	Lactobacillus helveticus	GCA_001308285.1	ftp://ftp.ncbi.nlm.nih.gov/genomes/all/GCA/001/308/285/GCA_001308285.1_ASM130828v1	ftp://ftp.ncbi.nlm.nih.gov/genomes/all/GCF/001/308/285/GCF_001308285.1_ASM130828v1	Lactobacillus helveticus
5632	Paenibacillus popilliae ATCC 14706	GCA_000315235.1	ftp://ftp.ncbi.nlm.nih.gov/genomes/all/GCA/000/315/235/GCA_000315235.1_ASM31523v1	ftp://ftp.ncbi.nlm.nih.gov/genomes/all/GCF/000/315/235/GCF_000315235.1_ASM31523v1	Paenibacillus popilliae
5639	Stenotrophomonas pictorum JCM 9942	GCA_001310775.1	ftp://ftp.ncbi.nlm.nih.gov/genomes/all/GCA/001/310/775/GCA_001310775.1_ASM131077v1	ftp://ftp.ncbi.nlm.nih.gov/genomes/all/GCF/001/310/775/GCF_001310775.1_ASM131077v1	Stenotrophomonas pictorum
5644	Lactobacillus similis DSM 23365 = JCM 2765	GCA_001311075.1	ftp://ftp.ncbi.nlm.nih.gov/genomes/all/GCA/001/311/075/GCA_001311075.1_ASM131107v1	ftp://ftp.ncbi.nlm.nih.gov/genomes/all/GCF/001/311/075/GCF_001311075.1_ASM131107v1	Lactobacillus similis
5646	Lactobacillus pantheris DSM 15945 = JCM 12539 = NBRC 106106	GCA_001311175.1	ftp://ftp.ncbi.nlm.nih.gov/genomes/all/GCA/001/311/175/GCA_001311175.1_ASM131117v1	ftp://ftp.ncbi.nlm.nih.gov/genomes/all/GCF/001/311/175/GCF_001311175.1_ASM131117v1	Lactobacillus pantheris
5647	Lactobacillus camelliae DSM 22697 = JCM 13995	GCA_001311195.1	ftp://ftp.ncbi.nlm.nih.gov/genomes/all/GCA/001/311/195/GCA_001311195.1_ASM131119v1	ftp://ftp.ncbi.nlm.nih.gov/genomes/all/GCF/001/311/195/GCF_001311195.1_ASM131119v1	Lactobacillus camelliae
5649	Lactobacillus parafarraginis DSM 18390 = JCM 14109	GCA_001311355.1	ftp://ftp.ncbi.nlm.nih.gov/genomes/all/GCA/001/311/355/GCA_001311355.1_ASM131135v1	ftp://ftp.ncbi.nlm.nih.gov/genomes/all/GCF/001/311/355/GCF_001311355.1_ASM131135v1	Lactobacillus parafarraginis
5650	Lactobacillus equigenerosi DSM 18793 = JCM 14505	GCA_001311375.1	ftp://ftp.ncbi.nlm.nih.gov/genomes/all/GCA/001/311/375/GCA_001311375.1_ASM131137v1	ftp://ftp.ncbi.nlm.nih.gov/genomes/all/GCF/001/311/375/GCF_001311375.1_ASM131137v1	Lactobacillus equigenerosi
5659	Lactobacillus saniviri JCM 17471 = DSM 24301	GCA_001311785.1	ftp://ftp.ncbi.nlm.nih.gov/genomes/all/GCA/001/311/785/GCA_001311785.1_ASM131178v1	ftp://ftp.ncbi.nlm.nih.gov/genomes/all/GCF/001/311/785/GCF_001311785.1_ASM131178v1	Lactobacillus saniviri
5661	Desulfovibrio brasiliensis JCM 12178	GCA_001311825.1	ftp://ftp.ncbi.nlm.nih.gov/genomes/all/GCA/001/311/825/GCA_001311825.1_ASM131182v1	ftp://ftp.ncbi.nlm.nih.gov/genomes/all/GCF/001/311/825/GCF_001311825.1_ASM131182v1	Desulfovibrio brasiliensis
5666	Cellulosilyticum ruminicola JCM 14822	GCA_001311925.1	ftp://ftp.ncbi.nlm.nih.gov/genomes/all/GCA/001/311/925/GCA_001311925.1_ASM131192v1	ftp://ftp.ncbi.nlm.nih.gov/genomes/all/GCF/001/311/925/GCF_001311925.1_ASM131192v1	Cellulosilyticum ruminicola
5673	Ruminococcus faecis JCM 15917	GCA_001312505.1	ftp://ftp.ncbi.nlm.nih.gov/genomes/all/GCA/001/312/505/GCA_001312505.1_ASM131250v1	ftp://ftp.ncbi.nlm.nih.gov/genomes/all/GCF/001/312/505/GCF_001312505.1_ASM131250v1	Ruminococcus faecis
5675	Lactobacillus thailandensis DSM 22698 = JCM 13996	GCA_001312865.1	ftp://ftp.ncbi.nlm.nih.gov/genomes/all/GCA/001/312/865/GCA_001312865.1_ASM131286v1	ftp://ftp.ncbi.nlm.nih.gov/genomes/all/GCF/001/312/865/GCF_001312865.1_ASM131286v1	Lactobacillus thailandensis
5704	Stenotrophomonas acidaminiphila	GCA_001314305.1	ftp://ftp.ncbi.nlm.nih.gov/genomes/all/GCA/001/314/305/GCA_001314305.1_ASM131430v1	ftp://ftp.ncbi.nlm.nih.gov/genomes/all/GCF/001/314/305/GCF_001314305.1_ASM131430v1	Stenotrophomonas acidaminiphila
5719	Lactobacillus kunkeei	GCA_001314945.1	ftp://ftp.ncbi.nlm.nih.gov/genomes/all/GCA/001/314/945/GCA_001314945.1_ASM131494v1	ftp://ftp.ncbi.nlm.nih.gov/genomes/all/GCF/001/314/945/GCF_001314945.1_ASM131494v1	Lactobacillus kunkeei
5745	Veillonella seminalis ACS-216-V-Col6b	GCA_000315505.1	ftp://ftp.ncbi.nlm.nih.gov/genomes/all/GCA/000/315/505/GCA_000315505.1_Veil_ratt_ACS-216-V-COL6B_V1	ftp://ftp.ncbi.nlm.nih.gov/genomes/all/GCF/000/315/505/GCF_000315505.1_Veil_ratt_ACS-216-V-COL6B_V1	Veillonella seminalis
5763	Enterococcus cecorum	GCA_001318405.1	ftp://ftp.ncbi.nlm.nih.gov/genomes/all/GCA/001/318/405/GCA_001318405.1_ASM131840v1	ftp://ftp.ncbi.nlm.nih.gov/genomes/all/GCF/001/318/405/GCF_001318405.1_ASM131840v1	Enterococcus cecorum
5764	Streptococcus dysgalactiae subsp. equisimilis AC-2713	GCA_000317855.1	ftp://ftp.ncbi.nlm.nih.gov/genomes/all/GCA/000/317/855/GCA_000317855.1_ASM31785v1	ftp://ftp.ncbi.nlm.nih.gov/genomes/all/GCF/000/317/855/GCF_000317855.1_ASM31785v1	Streptococcus dysgalactiae
5775	Streptomyces ipomoeae 91-03	GCA_000317595.1	ftp://ftp.ncbi.nlm.nih.gov/genomes/all/GCA/000/317/595/GCA_000317595.1_Sipom9103v1.0	ftp://ftp.ncbi.nlm.nih.gov/genomes/all/GCF/000/317/595/GCF_000317595.1_Sipom9103v1.0	Streptomyces ipomoeae
5807	Desulfovibrio hydrothermalis AM13 = DSM 14728	GCA_000331025.1	ftp://ftp.ncbi.nlm.nih.gov/genomes/all/GCA/000/331/025/GCA_000331025.1_ASM33102v1	ftp://ftp.ncbi.nlm.nih.gov/genomes/all/GCF/000/331/025/GCF_000331025.1_ASM33102v1	Desulfovibrio hydrothermalis
5816	Streptomyces turgidiscabies Car8	GCA_000331005.1	ftp://ftp.ncbi.nlm.nih.gov/genomes/all/GCA/000/331/005/GCA_000331005.1_Sturgcar8v1.0	ftp://ftp.ncbi.nlm.nih.gov/genomes/all/GCF/000/331/005/GCF_000331005.1_Sturgcar8v1.0	Streptomyces turgidiscabies
5822	Enterobacteriaceae bacterium strain FGI 57	GCA_000330845.1	ftp://ftp.ncbi.nlm.nih.gov/genomes/all/GCA/000/330/845/GCA_000330845.1_ASM33084v1	ftp://ftp.ncbi.nlm.nih.gov/genomes/all/GCF/000/330/845/GCF_000330845.1_ASM33084v1	Enterobacteriaceae bacterium
5832	Paenibacillus ihuae	GCA_001368795.1	ftp://ftp.ncbi.nlm.nih.gov/genomes/all/GCA/001/368/795/GCA_001368795.1_Paenibacillus_reamassiliensis	ftp://ftp.ncbi.nlm.nih.gov/genomes/all/GCF/001/368/795/GCF_001368795.1_Paenibacillus_reamassiliensis	Paenibacillus ihuae
5836	Corynebacterium durum F0235	GCA_000318135.1	ftp://ftp.ncbi.nlm.nih.gov/genomes/all/GCA/000/318/135/GCA_000318135.1_ASM31813v1	ftp://ftp.ncbi.nlm.nih.gov/genomes/all/GCF/000/318/135/GCF_000318135.1_ASM31813v1	Corynebacterium durum
5837	Clostridium celatum DSM 1785	GCA_000320405.1	ftp://ftp.ncbi.nlm.nih.gov/genomes/all/GCA/000/320/405/GCA_000320405.1_ASM32040v1	ftp://ftp.ncbi.nlm.nih.gov/genomes/all/GCF/000/320/405/GCF_000320405.1_ASM32040v1	Clostridium celatum
5838	Arthrobacter nitrophenolicus	GCA_000332815.1	ftp://ftp.ncbi.nlm.nih.gov/genomes/all/GCA/000/332/815/GCA_000332815.1_Whole_genome_assembly	ftp://ftp.ncbi.nlm.nih.gov/genomes/all/GCF/000/332/815/GCF_000332815.1_Whole_genome_assembly	Arthrobacter nitrophenolicus
5842	Arthrobacter koreensis	GCA_001373495.1	ftp://ftp.ncbi.nlm.nih.gov/genomes/all/GCA/001/373/495/GCA_001373495.1_Arthrobacter_koreensis_5J12A	ftp://ftp.ncbi.nlm.nih.gov/genomes/all/GCF/001/373/495/GCF_001373495.1_Arthrobacter_koreensis_5J12A	Arthrobacter koreensis
5849	Phenylobacterium immobile (ATCC 35973)	GCA_001375595.1	ftp://ftp.ncbi.nlm.nih.gov/genomes/all/GCA/001/375/595/GCA_001375595.1_Draft_genome_of_P._immobile_strain_E_DSM_1986_	ftp://ftp.ncbi.nlm.nih.gov/genomes/all/GCF/001/375/595/GCF_001375595.1_Draft_genome_of_P._immobile_strain_E_DSM_1986_	Phenylobacterium immobile
5850	Streptococcus varani	GCA_001375655.1	ftp://ftp.ncbi.nlm.nih.gov/genomes/all/GCA/001/375/655/GCA_001375655.1_PRJEB8936_assembly_1	ftp://ftp.ncbi.nlm.nih.gov/genomes/all/GCF/001/375/655/GCF_001375655.1_PRJEB8936_assembly_1	Streptococcus varani
5852	Pseudomonas poae RE*1-1-14	GCA_000336465.1	ftp://ftp.ncbi.nlm.nih.gov/genomes/all/GCA/000/336/465/GCA_000336465.1_ASM33646v1	ftp://ftp.ncbi.nlm.nih.gov/genomes/all/GCF/000/336/465/GCF_000336465.1_ASM33646v1	Pseudomonas poae
5918	Veillonella atypica KON	GCA_000318355.2	ftp://ftp.ncbi.nlm.nih.gov/genomes/all/GCA/000/318/355/GCA_000318355.2_ASM31835v2	ftp://ftp.ncbi.nlm.nih.gov/genomes/all/GCF/000/318/355/GCF_000318355.2_ASM31835v2	Veillonella atypica
5926	Clostridium saccharoperbutylacetonicum N1-4(HMT)	GCA_000340885.1	ftp://ftp.ncbi.nlm.nih.gov/genomes/all/GCA/000/340/885/GCA_000340885.1_ASM34088v1	ftp://ftp.ncbi.nlm.nih.gov/genomes/all/GCF/000/340/885/GCF_000340885.1_ASM34088v1	Clostridium saccharoperbutylacetonicum
5928	Pseudomonas caricapapayae	GCA_001400735.1	ftp://ftp.ncbi.nlm.nih.gov/genomes/all/GCA/001/400/735/GCA_001400735.1_PcaICMP2855	ftp://ftp.ncbi.nlm.nih.gov/genomes/all/GCF/001/400/735/GCF_001400735.1_PcaICMP2855	Pseudomonas caricapapayae
5929	Pseudomonas ficuserectae	GCA_001400815.1	ftp://ftp.ncbi.nlm.nih.gov/genomes/all/GCA/001/400/815/GCA_001400815.1_PfiICMP7848	ftp://ftp.ncbi.nlm.nih.gov/genomes/all/GCF/001/400/815/GCF_001400815.1_PfiICMP7848	Pseudomonas ficuserectae
5930	Pseudomonas syringae pv. helianthi	GCA_001400835.1	ftp://ftp.ncbi.nlm.nih.gov/genomes/all/GCA/001/400/835/GCA_001400835.1_PheICMP4531	ftp://ftp.ncbi.nlm.nih.gov/genomes/all/GCF/001/400/835/GCF_001400835.1_PheICMP4531	Pseudomonas syringae
5931	Pseudomonas tremae	GCA_001401155.1	ftp://ftp.ncbi.nlm.nih.gov/genomes/all/GCA/001/401/155/GCA_001401155.1_PtrICMP9151	ftp://ftp.ncbi.nlm.nih.gov/genomes/all/GCF/001/401/155/GCF_001401155.1_PtrICMP9151	Pseudomonas tremae
5940	Ruminococcaceae bacterium cv2	GCA_001403575.1	ftp://ftp.ncbi.nlm.nih.gov/genomes/all/GCA/001/403/575/GCA_001403575.1_Ihuella_massiliensis	ftp://ftp.ncbi.nlm.nih.gov/genomes/all/GCF/001/403/575/GCF_001403575.1_Ihuella_massiliensis	Ruminococcaceae bacterium
5945	Helcobacillus massiliensis	GCA_001403775.1	ftp://ftp.ncbi.nlm.nih.gov/genomes/all/GCA/001/403/775/GCA_001403775.1_Dermabacter_indicis	ftp://ftp.ncbi.nlm.nih.gov/genomes/all/GCF/001/403/775/GCF_001403775.1_Dermabacter_indicis	Helcobacillus massiliensis
5947	Paenibacillus ihumii	GCA_001403875.1	ftp://ftp.ncbi.nlm.nih.gov/genomes/all/GCA/001/403/875/GCA_001403875.1_Paenibacillus_ihumii	ftp://ftp.ncbi.nlm.nih.gov/genomes/all/GCF/001/403/875/GCF_001403875.1_Paenibacillus_ihumii	Paenibacillus ihumii
5949	Faecalicatena contorta	GCA_001404335.1	ftp://ftp.ncbi.nlm.nih.gov/genomes/all/GCA/001/404/335/GCA_001404335.1_13470_2_95	ftp://ftp.ncbi.nlm.nih.gov/genomes/all/GCF/001/404/335/GCF_001404335.1_13470_2_95	Faecalicatena contorta
5951	Clostridium ventriculi	GCA_001404895.1	ftp://ftp.ncbi.nlm.nih.gov/genomes/all/GCA/001/404/895/GCA_001404895.1_13470_2_77	ftp://ftp.ncbi.nlm.nih.gov/genomes/all/GCF/001/404/895/GCF_001404895.1_13470_2_77	Clostridium ventriculi
5953	Clostridium disporicum	GCA_001405015.1	ftp://ftp.ncbi.nlm.nih.gov/genomes/all/GCA/001/405/015/GCA_001405015.1_13470_2_75	ftp://ftp.ncbi.nlm.nih.gov/genomes/all/GCF/001/405/015/GCF_001405015.1_13470_2_75	Clostridium disporicum
5954	Fusicatenibacter saccharivorans	GCA_001405555.1	ftp://ftp.ncbi.nlm.nih.gov/genomes/all/GCA/001/405/555/GCA_001405555.1_13414_6_33	ftp://ftp.ncbi.nlm.nih.gov/genomes/all/GCF/001/405/555/GCF_001405555.1_13414_6_33	Fusicatenibacter saccharivorans
5955	Roseburia faecis	GCA_001405615.1	ftp://ftp.ncbi.nlm.nih.gov/genomes/all/GCA/001/405/615/GCA_001405615.1_13414_6_47	ftp://ftp.ncbi.nlm.nih.gov/genomes/all/GCF/001/405/615/GCF_001405615.1_13414_6_47	Roseburia faecis
5957	Lachnospira pectinoschiza	GCA_001405835.1	ftp://ftp.ncbi.nlm.nih.gov/genomes/all/GCA/001/405/835/GCA_001405835.1_13470_2_55	ftp://ftp.ncbi.nlm.nih.gov/genomes/all/GCF/001/405/835/GCF_001405835.1_13470_2_55	Lachnospira pectinoschiza
5962	Streptomyces gancidicus BKS 13-15	GCA_000342345.1	ftp://ftp.ncbi.nlm.nih.gov/genomes/all/GCA/000/342/345/GCA_000342345.1_Whole_genome_assembly	ftp://ftp.ncbi.nlm.nih.gov/genomes/all/GCF/000/342/345/GCF_000342345.1_Whole_genome_assembly	Streptomyces gancidicus
5964	Streptomyces mobaraensis NBRC 13819 = DSM 40847	GCA_000342125.1	ftp://ftp.ncbi.nlm.nih.gov/genomes/all/GCA/000/342/125/GCA_000342125.1_S.mobaraensisn_1.0	ftp://ftp.ncbi.nlm.nih.gov/genomes/all/GCF/000/342/125/GCF_000342125.1_S.mobaraensisn_1.0	Streptomyces mobaraensis
5968	Staphylococcus warneri SG1	GCA_000332735.1	ftp://ftp.ncbi.nlm.nih.gov/genomes/all/GCA/000/332/735/GCA_000332735.1_ASM33273v1	ftp://ftp.ncbi.nlm.nih.gov/genomes/all/GCF/000/332/735/GCF_000332735.1_ASM33273v1	Staphylococcus warneri
5970	Pseudomonas endophytica	GCA_001411475.1	ftp://ftp.ncbi.nlm.nih.gov/genomes/all/GCA/001/411/475/GCA_001411475.1_ASM141147v1	ftp://ftp.ncbi.nlm.nih.gov/genomes/all/GCF/001/411/475/GCF_001411475.1_ASM141147v1	Pseudomonas endophytica
5972	Corynebacterium lowii	GCA_001412085.1	ftp://ftp.ncbi.nlm.nih.gov/genomes/all/GCA/001/412/085/GCA_001412085.1_ASM141208v1	ftp://ftp.ncbi.nlm.nih.gov/genomes/all/GCF/001/412/085/GCF_001412085.1_ASM141208v1	Corynebacterium lowii
5974	Corynebacterium oculi	GCA_001412105.1	ftp://ftp.ncbi.nlm.nih.gov/genomes/all/GCA/001/412/105/GCA_001412105.1_ASM141210v1	ftp://ftp.ncbi.nlm.nih.gov/genomes/all/GCF/001/412/105/GCF_001412105.1_ASM141210v1	Corynebacterium oculi
5982	Lachnospiraceae bacterium TF01-11	GCA_001414325.1	ftp://ftp.ncbi.nlm.nih.gov/genomes/all/GCA/001/414/325/GCA_001414325.1_ASM141432v1	ftp://ftp.ncbi.nlm.nih.gov/genomes/all/GCF/001/414/325/GCF_001414325.1_ASM141432v1	Lachnospiraceae bacterium
5986	Bifidobacterium thermophilum RBL67	GCA_000347695.1	ftp://ftp.ncbi.nlm.nih.gov/genomes/all/GCA/000/347/695/GCA_000347695.1_ASM34769v1	ftp://ftp.ncbi.nlm.nih.gov/genomes/all/GCF/000/347/695/GCF_000347695.1_ASM34769v1	Bifidobacterium thermophilum
5991	Streptomyces davaonensis JCM 4913	GCA_000349325.1	ftp://ftp.ncbi.nlm.nih.gov/genomes/all/GCA/000/349/325/GCA_000349325.1_ASM34932v1	ftp://ftp.ncbi.nlm.nih.gov/genomes/all/GCF/000/349/325/GCF_000349325.1_ASM34932v1	Streptomyces davaonensis
5997	Bifidobacterium aesculapii	GCA_001417815.1	ftp://ftp.ncbi.nlm.nih.gov/genomes/all/GCA/001/417/815/GCA_001417815.1_ASM141781v1	ftp://ftp.ncbi.nlm.nih.gov/genomes/all/GCF/001/417/815/GCF_001417815.1_ASM141781v1	Bifidobacterium aesculapii
5999	Streptomyces almquistii	GCA_001418125.1	ftp://ftp.ncbi.nlm.nih.gov/genomes/all/GCA/001/418/125/GCA_001418125.1_ASM141812v1	ftp://ftp.ncbi.nlm.nih.gov/genomes/all/GCF/001/418/125/GCF_001418125.1_ASM141812v1	Streptomyces almquistii
6000	Streptomyces hirsutus	GCA_001418175.1	ftp://ftp.ncbi.nlm.nih.gov/genomes/all/GCA/001/418/175/GCA_001418175.1_ASM141817v1	ftp://ftp.ncbi.nlm.nih.gov/genomes/all/GCF/001/418/175/GCF_001418175.1_ASM141817v1	Streptomyces hirsutus
6001	Streptomyces prasinus	GCA_001418165.1	ftp://ftp.ncbi.nlm.nih.gov/genomes/all/GCA/001/418/165/GCA_001418165.1_ASM141816v1	ftp://ftp.ncbi.nlm.nih.gov/genomes/all/GCF/001/418/165/GCF_001418165.1_ASM141816v1	Streptomyces prasinus
6007	Streptomyces aurantiacus	GCA_001418335.1	ftp://ftp.ncbi.nlm.nih.gov/genomes/all/GCA/001/418/335/GCA_001418335.1_ASM141833v1	ftp://ftp.ncbi.nlm.nih.gov/genomes/all/GCF/001/418/335/GCF_001418335.1_ASM141833v1	Streptomyces aurantiacus
6008	Streptomyces atriruber	GCA_001418325.1	ftp://ftp.ncbi.nlm.nih.gov/genomes/all/GCA/001/418/325/GCA_001418325.1_ASM141832v1	ftp://ftp.ncbi.nlm.nih.gov/genomes/all/GCF/001/418/325/GCF_001418325.1_ASM141832v1	Streptomyces atriruber
6009	Streptomyces alboniger	GCA_001418385.1	ftp://ftp.ncbi.nlm.nih.gov/genomes/all/GCA/001/418/385/GCA_001418385.1_ASM141838v1	ftp://ftp.ncbi.nlm.nih.gov/genomes/all/GCF/001/418/385/GCF_001418385.1_ASM141838v1	Streptomyces alboniger
6010	Streptomyces kanamyceticus	GCA_001418465.1	ftp://ftp.ncbi.nlm.nih.gov/genomes/all/GCA/001/418/465/GCA_001418465.1_ASM141846v1	ftp://ftp.ncbi.nlm.nih.gov/genomes/all/GCF/001/418/465/GCF_001418465.1_ASM141846v1	Streptomyces kanamyceticus
6011	Streptomyces pathocidini	GCA_001418495.1	ftp://ftp.ncbi.nlm.nih.gov/genomes/all/GCA/001/418/495/GCA_001418495.1_ASM141849v1	ftp://ftp.ncbi.nlm.nih.gov/genomes/all/GCF/001/418/495/GCF_001418495.1_ASM141849v1	Streptomyces pathocidini
6012	Streptomyces ossamyceticus	GCA_001418475.1	ftp://ftp.ncbi.nlm.nih.gov/genomes/all/GCA/001/418/475/GCA_001418475.1_ASM141847v1	ftp://ftp.ncbi.nlm.nih.gov/genomes/all/GCF/001/418/475/GCF_001418475.1_ASM141847v1	Streptomyces ossamyceticus
6013	Streptomyces flocculus	GCA_001418505.1	ftp://ftp.ncbi.nlm.nih.gov/genomes/all/GCA/001/418/505/GCA_001418505.1_ASM141850v1	ftp://ftp.ncbi.nlm.nih.gov/genomes/all/GCF/001/418/505/GCF_001418505.1_ASM141850v1	Streptomyces flocculus
6014	Streptomyces gibsonii	GCA_001418545.1	ftp://ftp.ncbi.nlm.nih.gov/genomes/all/GCA/001/418/545/GCA_001418545.1_ASM141854v1	ftp://ftp.ncbi.nlm.nih.gov/genomes/all/GCF/001/418/545/GCF_001418545.1_ASM141854v1	Streptomyces gibsonii
6015	Streptomyces griseoplanus	GCA_001418575.1	ftp://ftp.ncbi.nlm.nih.gov/genomes/all/GCA/001/418/575/GCA_001418575.1_ASM141857v1	ftp://ftp.ncbi.nlm.nih.gov/genomes/all/GCF/001/418/575/GCF_001418575.1_ASM141857v1	Streptomyces griseoplanus
6016	Streptomyces graminilatus	GCA_001418565.1	ftp://ftp.ncbi.nlm.nih.gov/genomes/all/GCA/001/418/565/GCA_001418565.1_ASM141856v1	ftp://ftp.ncbi.nlm.nih.gov/genomes/all/GCF/001/418/565/GCF_001418565.1_ASM141856v1	Streptomyces graminilatus
6017	Streptomyces griseoruber	GCA_001418585.1	ftp://ftp.ncbi.nlm.nih.gov/genomes/all/GCA/001/418/585/GCA_001418585.1_ASM141858v1	ftp://ftp.ncbi.nlm.nih.gov/genomes/all/GCF/001/418/585/GCF_001418585.1_ASM141858v1	Streptomyces griseoruber
6018	Streptomyces luridiscabiei	GCA_001418625.1	ftp://ftp.ncbi.nlm.nih.gov/genomes/all/GCA/001/418/625/GCA_001418625.1_ASM141862v1	ftp://ftp.ncbi.nlm.nih.gov/genomes/all/GCF/001/418/625/GCF_001418625.1_ASM141862v1	Streptomyces luridiscabiei
6019	Streptomyces phaeochromogenes	GCA_001418655.1	ftp://ftp.ncbi.nlm.nih.gov/genomes/all/GCA/001/418/655/GCA_001418655.1_ASM141865v1	ftp://ftp.ncbi.nlm.nih.gov/genomes/all/GCF/001/418/655/GCF_001418655.1_ASM141865v1	Streptomyces phaeochromogenes
6020	Streptomyces neyagawaensis	GCA_001418645.1	ftp://ftp.ncbi.nlm.nih.gov/genomes/all/GCA/001/418/645/GCA_001418645.1_ASM141864v1	ftp://ftp.ncbi.nlm.nih.gov/genomes/all/GCF/001/418/645/GCF_001418645.1_ASM141864v1	Streptomyces neyagawaensis
6022	Streptomyces prasinopilosus	GCA_001419695.1	ftp://ftp.ncbi.nlm.nih.gov/genomes/all/GCA/001/419/695/GCA_001419695.1_ASM141969v1	ftp://ftp.ncbi.nlm.nih.gov/genomes/all/GCF/001/419/695/GCF_001419695.1_ASM141969v1	Streptomyces prasinopilosus
6023	Streptomyces silaceus	GCA_001419745.1	ftp://ftp.ncbi.nlm.nih.gov/genomes/all/GCA/001/419/745/GCA_001419745.1_ASM141974v1	ftp://ftp.ncbi.nlm.nih.gov/genomes/all/GCF/001/419/745/GCF_001419745.1_ASM141974v1	Streptomyces silaceus
6024	Streptomyces torulosus	GCA_001419765.1	ftp://ftp.ncbi.nlm.nih.gov/genomes/all/GCA/001/419/765/GCA_001419765.1_ASM141976v1	ftp://ftp.ncbi.nlm.nih.gov/genomes/all/GCF/001/419/765/GCF_001419765.1_ASM141976v1	Streptomyces torulosus
6025	Streptomyces niveiscabiei	GCA_001419795.1	ftp://ftp.ncbi.nlm.nih.gov/genomes/all/GCA/001/419/795/GCA_001419795.1_ASM141979v1	ftp://ftp.ncbi.nlm.nih.gov/genomes/all/GCF/001/419/795/GCF_001419795.1_ASM141979v1	Streptomyces niveiscabiei
6039	Corynebacterium callunae DSM 20147	GCA_000344785.1	ftp://ftp.ncbi.nlm.nih.gov/genomes/all/GCA/000/344/785/GCA_000344785.1_ASM34478v1	ftp://ftp.ncbi.nlm.nih.gov/genomes/all/GCF/000/344/785/GCF_000344785.1_ASM34478v1	Corynebacterium callunae
6050	Paraclostridium bifermentans ATCC 638	GCA_000452245.2	ftp://ftp.ncbi.nlm.nih.gov/genomes/all/GCA/000/452/245/GCA_000452245.2_ASM45224v2	ftp://ftp.ncbi.nlm.nih.gov/genomes/all/GCF/000/452/245/GCF_000452245.2_ASM45224v2	Paraclostridium bifermentans
6051	Siccibacter turicensis LMG 23730	GCA_000463155.2	ftp://ftp.ncbi.nlm.nih.gov/genomes/all/GCA/000/463/155/GCA_000463155.2_CroZurLMG23730T_1.0	ftp://ftp.ncbi.nlm.nih.gov/genomes/all/GCF/000/463/155/GCF_000463155.2_CroZurLMG23730T_1.0	Siccibacter turicensis
6053	Clostridium intestinale URNW	GCA_000469625.2	ftp://ftp.ncbi.nlm.nih.gov/genomes/all/GCA/000/469/625/GCA_000469625.2_ASM46962v2	ftp://ftp.ncbi.nlm.nih.gov/genomes/all/GCF/000/469/625/GCF_000469625.2_ASM46962v2	Clostridium intestinale
6058	Pseudomonas taeanensis MS-3	GCA_000498575.2	ftp://ftp.ncbi.nlm.nih.gov/genomes/all/GCA/000/498/575/GCA_000498575.2_MS-3	ftp://ftp.ncbi.nlm.nih.gov/genomes/all/GCF/000/498/575/GCF_000498575.2_MS-3	Pseudomonas taeanensis
6107	Paraburkholderia caribensis MBA4	GCA_000522545.2	ftp://ftp.ncbi.nlm.nih.gov/genomes/all/GCA/000/522/545/GCA_000522545.2_ASM52254v2	ftp://ftp.ncbi.nlm.nih.gov/genomes/all/GCF/000/522/545/GCF_000522545.2_ASM52254v2	Paraburkholderia caribensis
6108	Streptococcus orisasini	GCA_001431045.1	ftp://ftp.ncbi.nlm.nih.gov/genomes/all/GCA/001/431/045/GCA_001431045.1_ASM143104v1	ftp://ftp.ncbi.nlm.nih.gov/genomes/all/GCF/001/431/045/GCF_001431045.1_ASM143104v1	Streptococcus orisasini
6116	Stenotrophomonas humi	GCA_001431415.1	ftp://ftp.ncbi.nlm.nih.gov/genomes/all/GCA/001/431/415/GCA_001431415.1_ASM143141v1	ftp://ftp.ncbi.nlm.nih.gov/genomes/all/GCF/001/431/415/GCF_001431415.1_ASM143141v1	Stenotrophomonas humi
6117	Stenotrophomonas terrae	GCA_001431465.1	ftp://ftp.ncbi.nlm.nih.gov/genomes/all/GCA/001/431/465/GCA_001431465.1_ASM143146v1	ftp://ftp.ncbi.nlm.nih.gov/genomes/all/GCF/001/431/465/GCF_001431465.1_ASM143146v1	Stenotrophomonas terrae
6118	Stenotrophomonas ginsengisoli	GCA_001431485.1	ftp://ftp.ncbi.nlm.nih.gov/genomes/all/GCA/001/431/485/GCA_001431485.1_ASM143148v1	ftp://ftp.ncbi.nlm.nih.gov/genomes/all/GCF/001/431/485/GCF_001431485.1_ASM143148v1	Stenotrophomonas ginsengisoli
6119	Stenotrophomonas daejeonensis	GCA_001431505.1	ftp://ftp.ncbi.nlm.nih.gov/genomes/all/GCA/001/431/505/GCA_001431505.1_ASM143150v1	ftp://ftp.ncbi.nlm.nih.gov/genomes/all/GCF/001/431/505/GCF_001431505.1_ASM143150v1	Stenotrophomonas daejeonensis
6120	Stenotrophomonas koreensis	GCA_001431525.1	ftp://ftp.ncbi.nlm.nih.gov/genomes/all/GCA/001/431/525/GCA_001431525.1_ASM143152v1	ftp://ftp.ncbi.nlm.nih.gov/genomes/all/GCF/001/431/525/GCF_001431525.1_ASM143152v1	Stenotrophomonas koreensis
6121	Stenotrophomonas chelatiphaga	GCA_001431535.1	ftp://ftp.ncbi.nlm.nih.gov/genomes/all/GCA/001/431/535/GCA_001431535.1_ASM143153v1	ftp://ftp.ncbi.nlm.nih.gov/genomes/all/GCF/001/431/535/GCF_001431535.1_ASM143153v1	Stenotrophomonas chelatiphaga
6122	Stenotrophomonas pavanii	GCA_001431565.1	ftp://ftp.ncbi.nlm.nih.gov/genomes/all/GCA/001/431/565/GCA_001431565.1_ASM143156v1	ftp://ftp.ncbi.nlm.nih.gov/genomes/all/GCF/001/431/565/GCF_001431565.1_ASM143156v1	Stenotrophomonas pavanii
6124	Stenotrophomonas panacihumi	GCA_001431645.1	ftp://ftp.ncbi.nlm.nih.gov/genomes/all/GCA/001/431/645/GCA_001431645.1_ASM143164v1	ftp://ftp.ncbi.nlm.nih.gov/genomes/all/GCF/001/431/645/GCF_001431645.1_ASM143164v1	Stenotrophomonas panacihumi
6128	Staphylococcus equorum	GCA_001432245.1	ftp://ftp.ncbi.nlm.nih.gov/genomes/all/GCA/001/432/245/GCA_001432245.1_ASM143224v1	ftp://ftp.ncbi.nlm.nih.gov/genomes/all/GCF/001/432/245/GCF_001432245.1_ASM143224v1	Staphylococcus equorum
6134	Lactobacillus coryniformis subsp. coryniformis KCTC 3167 = DSM 20001	GCA_001433765.1	ftp://ftp.ncbi.nlm.nih.gov/genomes/all/GCA/001/433/765/GCA_001433765.1_ASM143376v1	ftp://ftp.ncbi.nlm.nih.gov/genomes/all/GCF/001/433/765/GCF_001433765.1_ASM143376v1	Lactobacillus coryniformis
6135	Lactobacillus kimchicus JCM 15530	GCA_001433995.1	ftp://ftp.ncbi.nlm.nih.gov/genomes/all/GCA/001/433/995/GCA_001433995.1_ASM143399v1	ftp://ftp.ncbi.nlm.nih.gov/genomes/all/GCF/001/433/995/GCF_001433995.1_ASM143399v1	Lactobacillus kimchicus
6136	Lactobacillus mindensis DSM 14500	GCA_001434275.1	ftp://ftp.ncbi.nlm.nih.gov/genomes/all/GCA/001/434/275/GCA_001434275.1_ASM143427v1	ftp://ftp.ncbi.nlm.nih.gov/genomes/all/GCF/001/434/275/GCF_001434275.1_ASM143427v1	Lactobacillus mindensis
6137	Lactobacillus diolivorans DSM 14421	GCA_001434255.1	ftp://ftp.ncbi.nlm.nih.gov/genomes/all/GCA/001/434/255/GCA_001434255.1_ASM143425v1	ftp://ftp.ncbi.nlm.nih.gov/genomes/all/GCF/001/434/255/GCF_001434255.1_ASM143425v1	Lactobacillus diolivorans
6138	Lactobacillus versmoldensis DSM 14857 = KCTC 3814	GCA_001434295.1	ftp://ftp.ncbi.nlm.nih.gov/genomes/all/GCA/001/434/295/GCA_001434295.1_ASM143429v1	ftp://ftp.ncbi.nlm.nih.gov/genomes/all/GCF/001/434/295/GCF_001434295.1_ASM143429v1	Lactobacillus versmoldensis
6139	Lactobacillus oligofermentans DSM 15707 = LMG 22743	GCA_001434315.1	ftp://ftp.ncbi.nlm.nih.gov/genomes/all/GCA/001/434/315/GCA_001434315.1_ASM143431v1	ftp://ftp.ncbi.nlm.nih.gov/genomes/all/GCF/001/434/315/GCF_001434315.1_ASM143431v1	Lactobacillus oligofermentans
6140	Lactobacillus kalixensis DSM 16043	GCA_001434335.1	ftp://ftp.ncbi.nlm.nih.gov/genomes/all/GCA/001/434/335/GCA_001434335.1_ASM143433v1	ftp://ftp.ncbi.nlm.nih.gov/genomes/all/GCF/001/434/335/GCF_001434335.1_ASM143433v1	Lactobacillus kalixensis
6141	Lactobacillus gastricus DSM 16045	GCA_001434365.1	ftp://ftp.ncbi.nlm.nih.gov/genomes/all/GCA/001/434/365/GCA_001434365.1_ASM143436v1	ftp://ftp.ncbi.nlm.nih.gov/genomes/all/GCF/001/434/365/GCF_001434365.1_ASM143436v1	Lactobacillus gastricus
6142	Lactobacillus nagelii DSM 13675	GCA_001434225.1	ftp://ftp.ncbi.nlm.nih.gov/genomes/all/GCA/001/434/225/GCA_001434225.1_ASM143422v1	ftp://ftp.ncbi.nlm.nih.gov/genomes/all/GCF/001/434/225/GCF_001434225.1_ASM143422v1	Lactobacillus nagelii
6143	Lactobacillus hammesii DSM 16381	GCA_001434395.1	ftp://ftp.ncbi.nlm.nih.gov/genomes/all/GCA/001/434/395/GCA_001434395.1_ASM143439v1	ftp://ftp.ncbi.nlm.nih.gov/genomes/all/GCF/001/434/395/GCF_001434395.1_ASM143439v1	Lactobacillus hammesii
6144	Lactobacillus suebicus DSM 5007 = KCTC 3549	GCA_001434475.1	ftp://ftp.ncbi.nlm.nih.gov/genomes/all/GCA/001/434/475/GCA_001434475.1_ASM143447v1	ftp://ftp.ncbi.nlm.nih.gov/genomes/all/GCF/001/434/475/GCF_001434475.1_ASM143447v1	Lactobacillus suebicus
6145	Lactobacillus animalis KCTC 3501 = DSM 20602	GCA_001434535.1	ftp://ftp.ncbi.nlm.nih.gov/genomes/all/GCA/001/434/535/GCA_001434535.1_ASM143453v1	ftp://ftp.ncbi.nlm.nih.gov/genomes/all/GCF/001/434/535/GCF_001434535.1_ASM143453v1	Lactobacillus animalis
6146	Lactobacillus amylotrophicus DSM 20534	GCA_001434555.1	ftp://ftp.ncbi.nlm.nih.gov/genomes/all/GCA/001/434/555/GCA_001434555.1_ASM143455v1	ftp://ftp.ncbi.nlm.nih.gov/genomes/all/GCF/001/434/555/GCF_001434555.1_ASM143455v1	Lactobacillus amylotrophicus
6147	Lactobacillus bifermentans DSM 20003	GCA_001434575.1	ftp://ftp.ncbi.nlm.nih.gov/genomes/all/GCA/001/434/575/GCA_001434575.1_ASM143457v1	ftp://ftp.ncbi.nlm.nih.gov/genomes/all/GCF/001/434/575/GCF_001434575.1_ASM143457v1	Lactobacillus bifermentans
6148	Lactobacillus tucceti DSM 20183	GCA_001434665.1	ftp://ftp.ncbi.nlm.nih.gov/genomes/all/GCA/001/434/665/GCA_001434665.1_ASM143466v1	ftp://ftp.ncbi.nlm.nih.gov/genomes/all/GCF/001/434/665/GCF_001434665.1_ASM143466v1	Lactobacillus tucceti
6149	Lactobacillus algidus DSM 15638	GCA_001434695.1	ftp://ftp.ncbi.nlm.nih.gov/genomes/all/GCA/001/434/695/GCA_001434695.1_ASM143469v1	ftp://ftp.ncbi.nlm.nih.gov/genomes/all/GCF/001/434/695/GCF_001434695.1_ASM143469v1	Lactobacillus algidus
6150	Lactobacillus nasuensis JCM 17158	GCA_001434705.1	ftp://ftp.ncbi.nlm.nih.gov/genomes/all/GCA/001/434/705/GCA_001434705.1_ASM143470v1	ftp://ftp.ncbi.nlm.nih.gov/genomes/all/GCF/001/434/705/GCF_001434705.1_ASM143470v1	Lactobacillus nasuensis
6151	Lactobacillus alimentarius DSM 20249	GCA_001434745.1	ftp://ftp.ncbi.nlm.nih.gov/genomes/all/GCA/001/434/745/GCA_001434745.1_ASM143474v1	ftp://ftp.ncbi.nlm.nih.gov/genomes/all/GCF/001/434/745/GCF_001434745.1_ASM143474v1	Lactobacillus alimentarius
6152	Lactobacillus hordei DSM 19519	GCA_001434845.1	ftp://ftp.ncbi.nlm.nih.gov/genomes/all/GCA/001/434/845/GCA_001434845.1_ASM143484v1	ftp://ftp.ncbi.nlm.nih.gov/genomes/all/GCF/001/434/845/GCF_001434845.1_ASM143484v1	Lactobacillus hordei
6153	Lactobacillus equicursoris DSM 19284 = JCM 14600 = CIP 110162	GCA_001434815.1	ftp://ftp.ncbi.nlm.nih.gov/genomes/all/GCA/001/434/815/GCA_001434815.1_ASM143481v1	ftp://ftp.ncbi.nlm.nih.gov/genomes/all/GCF/001/434/815/GCF_001434815.1_ASM143481v1	Lactobacillus equicursoris
6154	Lactobacillus acidifarinae DSM 19394	GCA_001434835.1	ftp://ftp.ncbi.nlm.nih.gov/genomes/all/GCA/001/434/835/GCA_001434835.1_ASM143483v1	ftp://ftp.ncbi.nlm.nih.gov/genomes/all/GCF/001/434/835/GCF_001434835.1_ASM143483v1	Lactobacillus acidifarinae
6155	Lactobacillus odoratitofui DSM 19909 = JCM 15043	GCA_001434895.1	ftp://ftp.ncbi.nlm.nih.gov/genomes/all/GCA/001/434/895/GCA_001434895.1_ASM143489v1	ftp://ftp.ncbi.nlm.nih.gov/genomes/all/GCF/001/434/895/GCF_001434895.1_ASM143489v1	Lactobacillus odoratitofui
6156	Lactobacillus capillatus DSM 19910	GCA_001434915.1	ftp://ftp.ncbi.nlm.nih.gov/genomes/all/GCA/001/434/915/GCA_001434915.1_ASM143491v1	ftp://ftp.ncbi.nlm.nih.gov/genomes/all/GCF/001/434/915/GCF_001434915.1_ASM143491v1	Lactobacillus capillatus
6157	Lactobacillus uvarum DSM 19971	GCA_001434935.1	ftp://ftp.ncbi.nlm.nih.gov/genomes/all/GCA/001/434/935/GCA_001434935.1_ASM143493v1	ftp://ftp.ncbi.nlm.nih.gov/genomes/all/GCF/001/434/935/GCF_001434935.1_ASM143493v1	Lactobacillus uvarum
6158	Lactobacillus manihotivorans DSM 13343 = JCM 12514	GCA_001435035.1	ftp://ftp.ncbi.nlm.nih.gov/genomes/all/GCA/001/435/035/GCA_001435035.1_ASM143503v1	ftp://ftp.ncbi.nlm.nih.gov/genomes/all/GCF/001/435/035/GCF_001435035.1_ASM143503v1	Lactobacillus manihotivorans
6159	Lactobacillus spicheri DSM 15429	GCA_001435095.1	ftp://ftp.ncbi.nlm.nih.gov/genomes/all/GCA/001/435/095/GCA_001435095.1_ASM143509v1	ftp://ftp.ncbi.nlm.nih.gov/genomes/all/GCF/001/435/095/GCF_001435095.1_ASM143509v1	Lactobacillus spicheri
6160	Lactobacillus ghanensis DSM 18630	GCA_001435235.1	ftp://ftp.ncbi.nlm.nih.gov/genomes/all/GCA/001/435/235/GCA_001435235.1_ASM143523v1	ftp://ftp.ncbi.nlm.nih.gov/genomes/all/GCF/001/435/235/GCF_001435235.1_ASM143523v1	Lactobacillus ghanensis
6161	Lactobacillus pontis DSM 8475	GCA_001435345.1	ftp://ftp.ncbi.nlm.nih.gov/genomes/all/GCA/001/435/345/GCA_001435345.1_ASM143534v1	ftp://ftp.ncbi.nlm.nih.gov/genomes/all/GCF/001/435/345/GCF_001435345.1_ASM143534v1	Lactobacillus pontis
6162	Lactobacillus intestinalis DSM 6629	GCA_001435325.1	ftp://ftp.ncbi.nlm.nih.gov/genomes/all/GCA/001/435/325/GCA_001435325.1_ASM143532v1	ftp://ftp.ncbi.nlm.nih.gov/genomes/all/GCF/001/435/325/GCF_001435325.1_ASM143532v1	Lactobacillus intestinalis
6163	Lactobacillus satsumensis DSM 16230 = JCM 12392	GCA_001435195.1	ftp://ftp.ncbi.nlm.nih.gov/genomes/all/GCA/001/435/195/GCA_001435195.1_ASM143519v1	ftp://ftp.ncbi.nlm.nih.gov/genomes/all/GCF/001/435/195/GCF_001435195.1_ASM143519v1	Lactobacillus satsumensis
6164	Lactobacillus paralimentarius DSM 13961 = JCM 10707	GCA_001435445.1	ftp://ftp.ncbi.nlm.nih.gov/genomes/all/GCA/001/435/445/GCA_001435445.1_ASM143544v1	ftp://ftp.ncbi.nlm.nih.gov/genomes/all/GCF/001/435/445/GCF_001435445.1_ASM143544v1	Lactobacillus paralimentarius
6165	Lactobacillus sunkii DSM 19904	GCA_001435575.1	ftp://ftp.ncbi.nlm.nih.gov/genomes/all/GCA/001/435/575/GCA_001435575.1_ASM143557v1	ftp://ftp.ncbi.nlm.nih.gov/genomes/all/GCF/001/435/575/GCF_001435575.1_ASM143557v1	Lactobacillus sunkii
6166	Lactobacillus perolens DSM 12744	GCA_001435585.1	ftp://ftp.ncbi.nlm.nih.gov/genomes/all/GCA/001/435/585/GCA_001435585.1_ASM143558v1	ftp://ftp.ncbi.nlm.nih.gov/genomes/all/GCF/001/435/585/GCF_001435585.1_ASM143558v1	Lactobacillus perolens
6167	Lactobacillus futsaii JCM 17355	GCA_001435505.1	ftp://ftp.ncbi.nlm.nih.gov/genomes/all/GCA/001/435/505/GCA_001435505.1_ASM143550v1	ftp://ftp.ncbi.nlm.nih.gov/genomes/all/GCF/001/435/505/GCF_001435505.1_ASM143550v1	Lactobacillus futsaii
6168	Lactobacillus concavus DSM 17758	GCA_001435835.1	ftp://ftp.ncbi.nlm.nih.gov/genomes/all/GCA/001/435/835/GCA_001435835.1_ASM143583v1	ftp://ftp.ncbi.nlm.nih.gov/genomes/all/GCF/001/435/835/GCF_001435835.1_ASM143583v1	Lactobacillus concavus
6169	Lactobacillus nantensis DSM 16982	GCA_001435815.1	ftp://ftp.ncbi.nlm.nih.gov/genomes/all/GCA/001/435/815/GCA_001435815.1_ASM143581v1	ftp://ftp.ncbi.nlm.nih.gov/genomes/all/GCF/001/435/815/GCF_001435815.1_ASM143581v1	Lactobacillus nantensis
6170	Lactobacillus panis DSM 6035	GCA_001435935.1	ftp://ftp.ncbi.nlm.nih.gov/genomes/all/GCA/001/435/935/GCA_001435935.1_ASM143593v1	ftp://ftp.ncbi.nlm.nih.gov/genomes/all/GCF/001/435/935/GCF_001435935.1_ASM143593v1	Lactobacillus panis
6171	Lactobacillus collinoides DSM 20515 = JCM 1123	GCA_001435975.1	ftp://ftp.ncbi.nlm.nih.gov/genomes/all/GCA/001/435/975/GCA_001435975.1_ASM143597v1	ftp://ftp.ncbi.nlm.nih.gov/genomes/all/GCF/001/435/975/GCF_001435975.1_ASM143597v1	Lactobacillus collinoides
6172	Lactobacillus ozensis DSM 23829 = JCM 17196	GCA_001435995.1	ftp://ftp.ncbi.nlm.nih.gov/genomes/all/GCA/001/435/995/GCA_001435995.1_ASM143599v1	ftp://ftp.ncbi.nlm.nih.gov/genomes/all/GCF/001/435/995/GCF_001435995.1_ASM143599v1	Lactobacillus ozensis
6173	Lactobacillus dextrinicus DSM 20335	GCA_001436095.1	ftp://ftp.ncbi.nlm.nih.gov/genomes/all/GCA/001/436/095/GCA_001436095.1_ASM143609v1	ftp://ftp.ncbi.nlm.nih.gov/genomes/all/GCF/001/436/095/GCF_001436095.1_ASM143609v1	Lactobacillus dextrinicus
6174	Lactobacillus brantae DSM 23927	GCA_001436115.1	ftp://ftp.ncbi.nlm.nih.gov/genomes/all/GCA/001/436/115/GCA_001436115.1_ASM143611v1	ftp://ftp.ncbi.nlm.nih.gov/genomes/all/GCF/001/436/115/GCF_001436115.1_ASM143611v1	Lactobacillus brantae
6175	Lactobacillus frumenti DSM 13145	GCA_001436045.1	ftp://ftp.ncbi.nlm.nih.gov/genomes/all/GCA/001/436/045/GCA_001436045.1_ASM143604v1	ftp://ftp.ncbi.nlm.nih.gov/genomes/all/GCF/001/436/045/GCF_001436045.1_ASM143604v1	Lactobacillus frumenti
6176	Lactobacillus sharpeae JCM 1186 = DSM 20505	GCA_001436225.1	ftp://ftp.ncbi.nlm.nih.gov/genomes/all/GCA/001/436/225/GCA_001436225.1_ASM143622v1	ftp://ftp.ncbi.nlm.nih.gov/genomes/all/GCF/001/436/225/GCF_001436225.1_ASM143622v1	Lactobacillus sharpeae
6177	Lactobacillus rapi DSM 19907 = JCM 15042	GCA_001436255.1	ftp://ftp.ncbi.nlm.nih.gov/genomes/all/GCA/001/436/255/GCA_001436255.1_ASM143625v1	ftp://ftp.ncbi.nlm.nih.gov/genomes/all/GCF/001/436/255/GCF_001436255.1_ASM143625v1	Lactobacillus rapi
6178	Lactobacillus oeni DSM 19972	GCA_001436275.1	ftp://ftp.ncbi.nlm.nih.gov/genomes/all/GCA/001/436/275/GCA_001436275.1_ASM143627v1	ftp://ftp.ncbi.nlm.nih.gov/genomes/all/GCF/001/436/275/GCF_001436275.1_ASM143627v1	Lactobacillus oeni
6179	Lactobacillus vaccinostercus DSM 20634	GCA_001436295.1	ftp://ftp.ncbi.nlm.nih.gov/genomes/all/GCA/001/436/295/GCA_001436295.1_ASM143629v1	ftp://ftp.ncbi.nlm.nih.gov/genomes/all/GCF/001/436/295/GCF_001436295.1_ASM143629v1	Lactobacillus vaccinostercus
6180	Lactobacillus aviarius subsp. aviarius DSM 20655	GCA_001436315.1	ftp://ftp.ncbi.nlm.nih.gov/genomes/all/GCA/001/436/315/GCA_001436315.1_ASM143631v1	ftp://ftp.ncbi.nlm.nih.gov/genomes/all/GCF/001/436/315/GCF_001436315.1_ASM143631v1	Lactobacillus aviarius
6181	Lactobacillus malefermentans DSM 5705 = KCTC 3548	GCA_001436395.1	ftp://ftp.ncbi.nlm.nih.gov/genomes/all/GCA/001/436/395/GCA_001436395.1_ASM143639v1	ftp://ftp.ncbi.nlm.nih.gov/genomes/all/GCF/001/436/395/GCF_001436395.1_ASM143639v1	Lactobacillus malefermentans
6182	Lactobacillus graminis DSM 20719	GCA_001436415.1	ftp://ftp.ncbi.nlm.nih.gov/genomes/all/GCA/001/436/415/GCA_001436415.1_ASM143641v1	ftp://ftp.ncbi.nlm.nih.gov/genomes/all/GCF/001/436/415/GCF_001436415.1_ASM143641v1	Lactobacillus graminis
6183	Lactobacillus rennini DSM 20253	GCA_001436505.1	ftp://ftp.ncbi.nlm.nih.gov/genomes/all/GCA/001/436/505/GCA_001436505.1_ASM143650v1	ftp://ftp.ncbi.nlm.nih.gov/genomes/all/GCF/001/436/505/GCF_001436505.1_ASM143650v1	Lactobacillus rennini
6184	Lactobacillus fabifermentans DSM 21115	GCA_000498955.2	ftp://ftp.ncbi.nlm.nih.gov/genomes/all/GCA/000/498/955/GCA_000498955.2_NMG01	ftp://ftp.ncbi.nlm.nih.gov/genomes/all/GCF/000/498/955/GCF_000498955.2_NMG01	Lactobacillus fabifermentans
6185	Lactobacillus senioris DSM 24302 = JCM 17472	GCA_001436555.1	ftp://ftp.ncbi.nlm.nih.gov/genomes/all/GCA/001/436/555/GCA_001436555.1_ASM143655v1	ftp://ftp.ncbi.nlm.nih.gov/genomes/all/GCF/001/436/555/GCF_001436555.1_ASM143655v1	Lactobacillus senioris
6186	Lactobacillus gigeriorum DSM 23908 = CRBIP 24.85	GCA_001436575.1	ftp://ftp.ncbi.nlm.nih.gov/genomes/all/GCA/001/436/575/GCA_001436575.1_ASM143657v1	ftp://ftp.ncbi.nlm.nih.gov/genomes/all/GCF/001/436/575/GCF_001436575.1_ASM143657v1	Lactobacillus gigeriorum
6187	Lactobacillus floricola DSM 23037 = JCM 16512	GCA_001436605.1	ftp://ftp.ncbi.nlm.nih.gov/genomes/all/GCA/001/436/605/GCA_001436605.1_ASM143660v1	ftp://ftp.ncbi.nlm.nih.gov/genomes/all/GCF/001/436/605/GCF_001436605.1_ASM143660v1	Lactobacillus floricola
6188	Lactobacillus florum DSM 22689 = JCM 16035	GCA_001436645.1	ftp://ftp.ncbi.nlm.nih.gov/genomes/all/GCA/001/436/645/GCA_001436645.1_ASM143664v1	ftp://ftp.ncbi.nlm.nih.gov/genomes/all/GCF/001/436/645/GCF_001436645.1_ASM143664v1	Lactobacillus florum
6189	Lactobacillus taiwanensis DSM 21401	GCA_001436695.1	ftp://ftp.ncbi.nlm.nih.gov/genomes/all/GCA/001/436/695/GCA_001436695.1_ASM143669v1	ftp://ftp.ncbi.nlm.nih.gov/genomes/all/GCF/001/436/695/GCF_001436695.1_ASM143669v1	Lactobacillus taiwanensis
6190	Lactobacillus cacaonum DSM 21116	GCA_001436735.1	ftp://ftp.ncbi.nlm.nih.gov/genomes/all/GCA/001/436/735/GCA_001436735.1_ASM143673v1	ftp://ftp.ncbi.nlm.nih.gov/genomes/all/GCF/001/436/735/GCF_001436735.1_ASM143673v1	Lactobacillus cacaonum
6191	Lactobacillus aquaticus DSM 21051	GCA_001436755.1	ftp://ftp.ncbi.nlm.nih.gov/genomes/all/GCA/001/436/755/GCA_001436755.1_ASM143675v1	ftp://ftp.ncbi.nlm.nih.gov/genomes/all/GCF/001/436/755/GCF_001436755.1_ASM143675v1	Lactobacillus aquaticus
6192	Lactobacillus homohiochii	GCA_001436985.1	ftp://ftp.ncbi.nlm.nih.gov/genomes/all/GCA/001/436/985/GCA_001436985.1_ASM143698v1	ftp://ftp.ncbi.nlm.nih.gov/genomes/all/GCF/001/436/985/GCF_001436985.1_ASM143698v1	Lactobacillus homohiochii
6193	Atopobium minutum	GCA_001437015.1	ftp://ftp.ncbi.nlm.nih.gov/genomes/all/GCA/001/437/015/GCA_001437015.1_ASM143701v1	ftp://ftp.ncbi.nlm.nih.gov/genomes/all/GCF/001/437/015/GCF_001437015.1_ASM143701v1	Atopobium minutum
6194	Lactobacillus secaliphilus	GCA_001437055.1	ftp://ftp.ncbi.nlm.nih.gov/genomes/all/GCA/001/437/055/GCA_001437055.1_ASM143705v1	ftp://ftp.ncbi.nlm.nih.gov/genomes/all/GCF/001/437/055/GCF_001437055.1_ASM143705v1	Lactobacillus secaliphilus
6195	Pediococcus stilesii	GCA_001437075.1	ftp://ftp.ncbi.nlm.nih.gov/genomes/all/GCA/001/437/075/GCA_001437075.1_ASM143707v1	ftp://ftp.ncbi.nlm.nih.gov/genomes/all/GCF/001/437/075/GCF_001437075.1_ASM143707v1	Pediococcus stilesii
6196	Lactobacillus paucivorans	GCA_001437125.1	ftp://ftp.ncbi.nlm.nih.gov/genomes/all/GCA/001/437/125/GCA_001437125.1_ASM143712v1	ftp://ftp.ncbi.nlm.nih.gov/genomes/all/GCF/001/437/125/GCF_001437125.1_ASM143712v1	Lactobacillus paucivorans
6197	Lactobacillus fructivorans	GCA_001437175.1	ftp://ftp.ncbi.nlm.nih.gov/genomes/all/GCA/001/437/175/GCA_001437175.1_ASM143717v1	ftp://ftp.ncbi.nlm.nih.gov/genomes/all/GCF/001/437/175/GCF_001437175.1_ASM143717v1	Lactobacillus fructivorans
6198	Lactobacillus selangorensis	GCA_001437205.1	ftp://ftp.ncbi.nlm.nih.gov/genomes/all/GCA/001/437/205/GCA_001437205.1_ASM143720v1	ftp://ftp.ncbi.nlm.nih.gov/genomes/all/GCF/001/437/205/GCF_001437205.1_ASM143720v1	Lactobacillus selangorensis
6199	Weissella viridescens	GCA_001437355.1	ftp://ftp.ncbi.nlm.nih.gov/genomes/all/GCA/001/437/355/GCA_001437355.1_ASM143735v1	ftp://ftp.ncbi.nlm.nih.gov/genomes/all/GCF/001/437/355/GCF_001437355.1_ASM143735v1	Weissella viridescens
6200	Pediococcus ethanolidurans	GCA_001437405.1	ftp://ftp.ncbi.nlm.nih.gov/genomes/all/GCA/001/437/405/GCA_001437405.1_ASM143740v1	ftp://ftp.ncbi.nlm.nih.gov/genomes/all/GCF/001/437/405/GCF_001437405.1_ASM143740v1	Pediococcus ethanolidurans
6201	Weissella minor	GCA_001437425.1	ftp://ftp.ncbi.nlm.nih.gov/genomes/all/GCA/001/437/425/GCA_001437425.1_ASM143742v1	ftp://ftp.ncbi.nlm.nih.gov/genomes/all/GCF/001/437/425/GCF_001437425.1_ASM143742v1	Weissella minor
6202	Lactobacillus siliginis	GCA_001437435.1	ftp://ftp.ncbi.nlm.nih.gov/genomes/all/GCA/001/437/435/GCA_001437435.1_ASM143743v1	ftp://ftp.ncbi.nlm.nih.gov/genomes/all/GCF/001/437/435/GCF_001437435.1_ASM143743v1	Lactobacillus siliginis
6203	Pediococcus argentinicus	GCA_001437605.1	ftp://ftp.ncbi.nlm.nih.gov/genomes/all/GCA/001/437/605/GCA_001437605.1_ASM143760v1	ftp://ftp.ncbi.nlm.nih.gov/genomes/all/GCF/001/437/605/GCF_001437605.1_ASM143760v1	Pediococcus argentinicus
6252	Pediococcus cellicola	GCA_001438655.1	ftp://ftp.ncbi.nlm.nih.gov/genomes/all/GCA/001/438/655/GCA_001438655.1_ASM143865v1	ftp://ftp.ncbi.nlm.nih.gov/genomes/all/GCF/001/438/655/GCF_001438655.1_ASM143865v1	Pediococcus cellicola
6253	Weissella kandleri	GCA_001438705.1	ftp://ftp.ncbi.nlm.nih.gov/genomes/all/GCA/001/438/705/GCA_001438705.1_ASM143870v1	ftp://ftp.ncbi.nlm.nih.gov/genomes/all/GCF/001/438/705/GCF_001438705.1_ASM143870v1	Weissella kandleri
6255	Pediococcus inopinatus	GCA_001438725.1	ftp://ftp.ncbi.nlm.nih.gov/genomes/all/GCA/001/438/725/GCA_001438725.1_ASM143872v1	ftp://ftp.ncbi.nlm.nih.gov/genomes/all/GCF/001/438/725/GCF_001438725.1_ASM143872v1	Pediococcus inopinatus
6256	Lactobacillus kimchiensis	GCA_001438805.1	ftp://ftp.ncbi.nlm.nih.gov/genomes/all/GCA/001/438/805/GCA_001438805.1_ASM143880v1	ftp://ftp.ncbi.nlm.nih.gov/genomes/all/GCF/001/438/805/GCF_001438805.1_ASM143880v1	Lactobacillus kimchiensis
6257	Lactobacillus xiangfangensis	GCA_001438845.1	ftp://ftp.ncbi.nlm.nih.gov/genomes/all/GCA/001/438/845/GCA_001438845.1_ASM143884v1	ftp://ftp.ncbi.nlm.nih.gov/genomes/all/GCF/001/438/845/GCF_001438845.1_ASM143884v1	Lactobacillus xiangfangensis
6286	Pseudomonas paralactis	GCA_001439735.1	ftp://ftp.ncbi.nlm.nih.gov/genomes/all/GCA/001/439/735/GCA_001439735.1_mG273	ftp://ftp.ncbi.nlm.nih.gov/genomes/all/GCF/001/439/735/GCF_001439735.1_mG273	Pseudomonas paralactis
6297	Streptomyces bottropensis ATCC 25435	GCA_000340335.2	ftp://ftp.ncbi.nlm.nih.gov/genomes/all/GCA/000/340/335/GCA_000340335.2_ASM34033v2	ftp://ftp.ncbi.nlm.nih.gov/genomes/all/GCF/000/340/335/GCF_000340335.1_ASM34033v2	Streptomyces bottropensis
6299	Streptomyces anulatus	GCA_001434355.1	ftp://ftp.ncbi.nlm.nih.gov/genomes/all/GCA/001/434/355/GCA_001434355.1_ASM143435v1	ftp://ftp.ncbi.nlm.nih.gov/genomes/all/GCF/001/434/355/GCF_001434355.1_ASM143435v1	Streptomyces anulatus
6314	Staphylococcus agnetis	GCA_001442815.1	ftp://ftp.ncbi.nlm.nih.gov/genomes/all/GCA/001/442/815/GCA_001442815.1_ASM144281v1	ftp://ftp.ncbi.nlm.nih.gov/genomes/all/GCF/001/442/815/GCF_001442815.1_ASM144281v1	Staphylococcus agnetis
6334	Streptomyces venezuelae	GCA_001443625.1	ftp://ftp.ncbi.nlm.nih.gov/genomes/all/GCA/001/443/625/GCA_001443625.1_ASM144362v1	ftp://ftp.ncbi.nlm.nih.gov/genomes/all/GCF/001/443/625/GCF_001443625.1_ASM144362v1	Streptomyces venezuelae
6335	Lactobacillus paraplantarum	GCA_001443645.1	ftp://ftp.ncbi.nlm.nih.gov/genomes/all/GCA/001/443/645/GCA_001443645.1_ASM144364v1	ftp://ftp.ncbi.nlm.nih.gov/genomes/all/GCF/001/443/645/GCF_001443645.1_ASM144364v1	Lactobacillus paraplantarum
6340	Prevotella enoeca	GCA_001444445.1	ftp://ftp.ncbi.nlm.nih.gov/genomes/all/GCA/001/444/445/GCA_001444445.1_ASM144444v1	ftp://ftp.ncbi.nlm.nih.gov/genomes/all/GCF/001/444/445/GCF_001444445.1_ASM144444v1	Prevotella enoeca
6352	Methylobacterium mesophilicum SR1.6/6	GCA_000364445.1	ftp://ftp.ncbi.nlm.nih.gov/genomes/all/GCA/000/364/445/GCA_000364445.1_ASM36444v1	ftp://ftp.ncbi.nlm.nih.gov/genomes/all/GCF/000/364/445/GCF_000364445.1_ASM36444v1	Methylobacterium mesophilicum
6353	Arthrobacter crystallopoietes BAB-32	GCA_000328305.2	ftp://ftp.ncbi.nlm.nih.gov/genomes/all/GCA/000/328/305/GCA_000328305.2_Arthrobacter_crystallopoitesv3.1	ftp://ftp.ncbi.nlm.nih.gov/genomes/all/GCF/000/328/305/GCF_000328305.2_Arthrobacter_crystallopoitesv3.1	Arthrobacter crystallopoietes
6354	Intestinimonas butyriciproducens	GCA_001454945.1	ftp://ftp.ncbi.nlm.nih.gov/genomes/all/GCA/001/454/945/GCA_001454945.1_ASM145494v1	ftp://ftp.ncbi.nlm.nih.gov/genomes/all/GCF/001/454/945/GCF_001454945.1_ASM145494v1	Intestinimonas butyriciproducens
6355	Fusobacterium hwasookii ChDC F206	GCA_001455085.1	ftp://ftp.ncbi.nlm.nih.gov/genomes/all/GCA/001/455/085/GCA_001455085.1_ASM145508v1	ftp://ftp.ncbi.nlm.nih.gov/genomes/all/GCF/001/455/085/GCF_001455085.1_ASM145508v1	Fusobacterium hwasookii
6359	Gordonibacter pamelaeae 7-10-1-b	GCA_000210055.1	ftp://ftp.ncbi.nlm.nih.gov/genomes/all/GCA/000/210/055/GCA_000210055.1_ASM21005v1	ftp://ftp.ncbi.nlm.nih.gov/genomes/all/GCF/000/210/055/GCF_000210055.1_ASM21005v1	Gordonibacter pamelaeae
6360	Ruminococcus champanellensis 18P13 = JCM 17042	GCA_000210095.1	ftp://ftp.ncbi.nlm.nih.gov/genomes/all/GCA/000/210/095/GCA_000210095.1_ASM21009v1	ftp://ftp.ncbi.nlm.nih.gov/genomes/all/GCF/000/210/095/GCF_000210095.1_ASM21009v1	Ruminococcus champanellensis
6363	Alistipes shahii WAL 8301	GCA_000210575.1	ftp://ftp.ncbi.nlm.nih.gov/genomes/all/GCA/000/210/575/GCA_000210575.1_ASM21057v1	ftp://ftp.ncbi.nlm.nih.gov/genomes/all/GCF/000/210/575/GCF_000210575.1_ASM21057v1	Alistipes shahii
6364	Faecalitalea cylindroides T2-87	GCA_000210615.1	ftp://ftp.ncbi.nlm.nih.gov/genomes/all/GCA/000/210/615/GCA_000210615.1_ASM21061v1	ftp://ftp.ncbi.nlm.nih.gov/genomes/all/GCF/000/210/615/GCF_000210615.1_ASM21061v1	Faecalitalea cylindroides
6368	Fretibacterium fastidiosum	GCA_000210715.1	ftp://ftp.ncbi.nlm.nih.gov/genomes/all/GCA/000/210/715/GCA_000210715.1_ASM21071v1	ftp://ftp.ncbi.nlm.nih.gov/genomes/all/GCF/000/210/715/GCF_000210715.1_ASM21071v1	Fretibacterium fastidiosum
6370	Mycobacteroides saopaulense	GCA_001456355.1	ftp://ftp.ncbi.nlm.nih.gov/genomes/all/GCA/001/456/355/GCA_001456355.1_ASM145635v1	ftp://ftp.ncbi.nlm.nih.gov/genomes/all/GCF/001/456/355/GCF_001456355.1_ASM145635v1	Mycobacteroides saopaulense
6373	Microbacterium enclense	GCA_001456955.1	ftp://ftp.ncbi.nlm.nih.gov/genomes/all/GCA/001/456/955/GCA_001456955.1_ASM145695v1	ftp://ftp.ncbi.nlm.nih.gov/genomes/all/GCF/001/456/955/GCF_001456955.1_ASM145695v1	Microbacterium enclense
6375	Arthrobacter enclensis	GCA_001457025.1	ftp://ftp.ncbi.nlm.nih.gov/genomes/all/GCA/001/457/025/GCA_001457025.1_ASM145702v1	ftp://ftp.ncbi.nlm.nih.gov/genomes/all/GCF/001/457/025/GCF_001457025.1_ASM145702v1	Arthrobacter enclensis
6380	Corynebacterium diphtheriae	GCA_001457455.1	ftp://ftp.ncbi.nlm.nih.gov/genomes/all/GCA/001/457/455/GCA_001457455.1_NCTC11397	ftp://ftp.ncbi.nlm.nih.gov/genomes/all/GCF/001/457/455/GCF_001457455.1_NCTC11397	Corynebacterium diphtheriae
6385	Fenollaria timonensis	GCA_001457835.1	ftp://ftp.ncbi.nlm.nih.gov/genomes/all/GCA/001/457/835/GCA_001457835.1_Micromassilia_timonensis	ftp://ftp.ncbi.nlm.nih.gov/genomes/all/GCF/001/457/835/GCF_001457835.1_Micromassilia_timonensis	Fenollaria timonensis
6386	Actinomyces ihuae	GCA_001457875.1	ftp://ftp.ncbi.nlm.nih.gov/genomes/all/GCA/001/457/875/GCA_001457875.1_Actinomyces_ihumii	ftp://ftp.ncbi.nlm.nih.gov/genomes/all/GCF/001/457/875/GCF_001457875.1_Actinomyces_ihumii	Actinomyces ihuae
6406	Clostridium neonatale	GCA_001458595.1	ftp://ftp.ncbi.nlm.nih.gov/genomes/all/GCA/001/458/595/GCA_001458595.1_Clostridium_neonatale	ftp://ftp.ncbi.nlm.nih.gov/genomes/all/GCF/001/458/595/GCF_001458595.1_Clostridium_neonatale	Clostridium neonatale
6410	Acetivibrio ethanolgignens	GCA_001461035.1	ftp://ftp.ncbi.nlm.nih.gov/genomes/all/GCA/001/461/035/GCA_001461035.1_ASM146103v1	ftp://ftp.ncbi.nlm.nih.gov/genomes/all/GCF/001/461/035/GCF_001461035.1_ASM146103v1	Acetivibrio ethanolgignens
6474	Paenibacillus naphthalenovorans	GCA_001465255.1	ftp://ftp.ncbi.nlm.nih.gov/genomes/all/GCA/001/465/255/GCA_001465255.1_ASM146525v1	ftp://ftp.ncbi.nlm.nih.gov/genomes/all/GCF/001/465/255/GCF_001465255.1_ASM146525v1	Paenibacillus naphthalenovorans
6476	Paenibacillus peoriae	GCA_001272655.2	ftp://ftp.ncbi.nlm.nih.gov/genomes/all/GCA/001/272/655/GCA_001272655.2_ASM127265v2	ftp://ftp.ncbi.nlm.nih.gov/genomes/all/GCF/001/272/655/GCF_001272655.2_ASM127265v2	Paenibacillus peoriae
6487	Pseudomonas marginalis ICMP 11289	GCA_001467325.1	ftp://ftp.ncbi.nlm.nih.gov/genomes/all/GCA/001/467/325/GCA_001467325.1_ASM146732v1	ftp://ftp.ncbi.nlm.nih.gov/genomes/all/GCF/001/467/325/GCF_001467325.1_ASM146732v1	Pseudomonas marginalis
6488	Paenibacillus etheri	GCA_001012825.2	ftp://ftp.ncbi.nlm.nih.gov/genomes/all/GCA/001/012/825/GCA_001012825.2_ASM101282v2	ftp://ftp.ncbi.nlm.nih.gov/genomes/all/GCF/001/012/825/GCF_001012825.1_ASM101282v2	Paenibacillus etheri
6521	Enterococcus casseliflavus EC20	GCA_000157355.2	ftp://ftp.ncbi.nlm.nih.gov/genomes/all/GCA/000/157/355/GCA_000157355.2_ASM15735v2	ftp://ftp.ncbi.nlm.nih.gov/genomes/all/GCF/000/157/355/GCF_000157355.2_ASM15735v2	Enterococcus casseliflavus
6524	Novosphingobium barchaimii	GCA_001476695.1	ftp://ftp.ncbi.nlm.nih.gov/genomes/all/GCA/001/476/695/GCA_001476695.1_ASM147669v1	ftp://ftp.ncbi.nlm.nih.gov/genomes/all/GCF/001/476/695/GCF_001476695.1_ASM147669v1	Novosphingobium barchaimii
6527	Paenibacillus jamilae	GCA_001477135.1	ftp://ftp.ncbi.nlm.nih.gov/genomes/all/GCA/001/477/135/GCA_001477135.1_ASM147713v1	ftp://ftp.ncbi.nlm.nih.gov/genomes/all/GCF/001/477/135/GCF_001477135.1_ASM147713v1	Paenibacillus jamilae
6538	Streptomyces silvensis	GCA_001482415.1	ftp://ftp.ncbi.nlm.nih.gov/genomes/all/GCA/001/482/415/GCA_001482415.1_ASM148241v1	ftp://ftp.ncbi.nlm.nih.gov/genomes/all/GCF/001/482/415/GCF_001482415.1_ASM148241v1	Streptomyces silvensis
6540	Clostridium butyricum	GCA_001456065.2	ftp://ftp.ncbi.nlm.nih.gov/genomes/all/GCA/001/456/065/GCA_001456065.2_ASM145606v2	ftp://ftp.ncbi.nlm.nih.gov/genomes/all/GCF/001/456/065/GCF_001456065.2_ASM145606v2	Clostridium butyricum
6545	Nesterenkonia jeotgali	GCA_001483765.1	ftp://ftp.ncbi.nlm.nih.gov/genomes/all/GCA/001/483/765/GCA_001483765.1_ASM148376v1	ftp://ftp.ncbi.nlm.nih.gov/genomes/all/GCF/001/483/765/GCF_001483765.1_ASM148376v1	Nesterenkonia jeotgali
6553	Streptomyces kanasensis	GCA_001484625.1	ftp://ftp.ncbi.nlm.nih.gov/genomes/all/GCA/001/484/625/GCA_001484625.1_ASM148462v1	ftp://ftp.ncbi.nlm.nih.gov/genomes/all/GCF/001/484/625/GCF_001484625.1_ASM148462v1	Streptomyces kanasensis
6564	Streptomyces globisporus C-1027	GCA_000261345.2	ftp://ftp.ncbi.nlm.nih.gov/genomes/all/GCA/000/261/345/GCA_000261345.2_ASM26134v2	ftp://ftp.ncbi.nlm.nih.gov/genomes/all/GCF/000/261/345/GCF_000261345.2_ASM26134v2	Streptomyces globisporus
6566	Eggerthellaceae bacterium AT8	GCA_001486445.1	ftp://ftp.ncbi.nlm.nih.gov/genomes/all/GCA/001/486/445/GCA_001486445.1_Hugonella_massiliensis	ftp://ftp.ncbi.nlm.nih.gov/genomes/all/GCF/001/486/445/GCF_001486445.1_Hugonella_massiliensis	Eggerthellaceae bacterium
6567	Paenibacillus rubinfantis	GCA_001486505.1	ftp://ftp.ncbi.nlm.nih.gov/genomes/all/GCA/001/486/505/GCA_001486505.1_Paenibacillus_rubiinfantis	ftp://ftp.ncbi.nlm.nih.gov/genomes/all/GCF/001/486/505/GCF_001486505.1_Paenibacillus_rubiinfantis	Paenibacillus rubinfantis
6568	Paenibacillus senegalimassiliensis	GCA_001486585.1	ftp://ftp.ncbi.nlm.nih.gov/genomes/all/GCA/001/486/585/GCA_001486585.1_Paenibacillus_senegalomassiliensis	ftp://ftp.ncbi.nlm.nih.gov/genomes/all/GCF/001/486/585/GCF_001486585.1_Paenibacillus_senegalomassiliensis	Paenibacillus senegalimassiliensis
6569	Fournierella massiliensis	GCA_001486665.1	ftp://ftp.ncbi.nlm.nih.gov/genomes/all/GCA/001/486/665/GCA_001486665.1_Fournierella_massiliensis	ftp://ftp.ncbi.nlm.nih.gov/genomes/all/GCF/001/486/665/GCF_001486665.1_Fournierella_massiliensis	Fournierella massiliensis
6570	Mediterraneibacter massiliensis	GCA_001487105.1	ftp://ftp.ncbi.nlm.nih.gov/genomes/all/GCA/001/487/105/GCA_001487105.1_Ruminococcus_phoceensis	ftp://ftp.ncbi.nlm.nih.gov/genomes/all/GCF/001/487/105/GCF_001487105.1_Ruminococcus_phoceensis	Mediterraneibacter massiliensis
6572	Anaerococcus rubeinfantis	GCA_001487145.1	ftp://ftp.ncbi.nlm.nih.gov/genomes/all/GCA/001/487/145/GCA_001487145.1_Anaerococcus_rubiinfantis	ftp://ftp.ncbi.nlm.nih.gov/genomes/all/GCF/001/487/145/GCF_001487145.1_Anaerococcus_rubiinfantis	Anaerococcus rubeinfantis
6573	Blautia massiliensis	GCA_001487165.1	ftp://ftp.ncbi.nlm.nih.gov/genomes/all/GCA/001/487/165/GCA_001487165.1_Blautia_massiliensis1	ftp://ftp.ncbi.nlm.nih.gov/genomes/all/GCF/001/487/165/GCF_001487165.1_Blautia_massiliensis1	Blautia massiliensis
6576	Fusobacterium russii ATCC 25533	GCA_000381725.1	ftp://ftp.ncbi.nlm.nih.gov/genomes/all/GCA/000/381/725/GCA_000381725.1_ASM38172v1	ftp://ftp.ncbi.nlm.nih.gov/genomes/all/GCF/000/381/725/GCF_000381725.1_ASM38172v1	Fusobacterium russii
6577	Streptomyces specialis	GCA_001493375.1	ftp://ftp.ncbi.nlm.nih.gov/genomes/all/GCA/001/493/375/GCA_001493375.1_Streptomyces_specialis	ftp://ftp.ncbi.nlm.nih.gov/genomes/all/GCF/001/493/375/GCF_001493375.1_Streptomyces_specialis	Streptomyces specialis
6581	Olsenella scatoligenes	GCA_001494635.1	ftp://ftp.ncbi.nlm.nih.gov/genomes/all/GCA/001/494/635/GCA_001494635.1_ASM149463v1	ftp://ftp.ncbi.nlm.nih.gov/genomes/all/GCF/001/494/635/GCF_001494635.1_ASM149463v1	Olsenella scatoligenes
6582	Acetobacter senegalensis	GCA_001499615.1	ftp://ftp.ncbi.nlm.nih.gov/genomes/all/GCA/001/499/615/GCA_001499615.1_Acetobacter_senegalensis_108B	ftp://ftp.ncbi.nlm.nih.gov/genomes/all/GCF/001/499/615/GCF_001499615.1_Acetobacter_senegalensis_108B	Acetobacter senegalensis
6584	Acetobacter ghanensis	GCA_001499675.1	ftp://ftp.ncbi.nlm.nih.gov/genomes/all/GCA/001/499/675/GCA_001499675.1_Acetobacter_ghanensis	ftp://ftp.ncbi.nlm.nih.gov/genomes/all/GCF/001/499/675/GCF_001499675.1_Acetobacter_ghanensis	Acetobacter ghanensis
6588	Staphylococcus auricularis	GCA_001500315.1	ftp://ftp.ncbi.nlm.nih.gov/genomes/all/GCA/001/500/315/GCA_001500315.1_ASM150031v1	ftp://ftp.ncbi.nlm.nih.gov/genomes/all/GCF/001/500/315/GCF_001500315.1_ASM150031v1	Staphylococcus auricularis
6646	Streptomyces regalis	GCA_001509475.1	ftp://ftp.ncbi.nlm.nih.gov/genomes/all/GCA/001/509/475/GCA_001509475.1_ASM150947v1	ftp://ftp.ncbi.nlm.nih.gov/genomes/all/GCF/001/509/475/GCF_001509475.1_ASM150947v1	Streptomyces regalis
6676	Streptomyces xiaopingdaonensis	GCA_000262345.1	ftp://ftp.ncbi.nlm.nih.gov/genomes/all/GCA/000/262/345/GCA_000262345.1_Streptomyces_sulphureus_L180_version_1.0	ftp://ftp.ncbi.nlm.nih.gov/genomes/all/GCF/000/262/345/GCF_000262345.1_Streptomyces_sulphureus_L180_version_1.0	Streptomyces xiaopingdaonensis
6677	Staphylococcus vitulinus F1028	GCA_000286335.1	ftp://ftp.ncbi.nlm.nih.gov/genomes/all/GCA/000/286/335/GCA_000286335.1_StaVit1.0	ftp://ftp.ncbi.nlm.nih.gov/genomes/all/GCF/000/286/335/GCF_000286335.1_StaVit1.0	Staphylococcus vitulinus
6681	Paenibacillus sonchi X19-5	GCA_000316285.1	ftp://ftp.ncbi.nlm.nih.gov/genomes/all/GCA/000/316/285/GCA_000316285.1_Paenibacillus_sonchi_X19-5T	ftp://ftp.ncbi.nlm.nih.gov/genomes/all/GCF/000/316/285/GCF_000316285.1_Paenibacillus_sonchi_X19-5T	Paenibacillus sonchi
6684	Streptomyces reticuli	GCA_001511815.1	ftp://ftp.ncbi.nlm.nih.gov/genomes/all/GCA/001/511/815/GCA_001511815.1_TUE45	ftp://ftp.ncbi.nlm.nih.gov/genomes/all/GCF/001/511/815/GCF_001511815.1_TUE45	Streptomyces reticuli
6688	Staphylococcus lentus F1142	GCA_000286395.1	ftp://ftp.ncbi.nlm.nih.gov/genomes/all/GCA/000/286/395/GCA_000286395.1_StaLen1.0	ftp://ftp.ncbi.nlm.nih.gov/genomes/all/GCF/000/286/395/GCF_000286395.1_StaLen1.0	Staphylococcus lentus
6740	Streptomyces curacoi	GCA_001513975.1	ftp://ftp.ncbi.nlm.nih.gov/genomes/all/GCA/001/513/975/GCA_001513975.1_ASM151397v1	ftp://ftp.ncbi.nlm.nih.gov/genomes/all/GCF/001/513/975/GCF_001513975.1_ASM151397v1	Streptomyces curacoi
6741	Streptomyces pseudovenezuelae	GCA_001513955.1	ftp://ftp.ncbi.nlm.nih.gov/genomes/all/GCA/001/513/955/GCA_001513955.1_ASM151395v1	ftp://ftp.ncbi.nlm.nih.gov/genomes/all/GCF/001/513/955/GCF_001513955.1_ASM151395v1	Streptomyces pseudovenezuelae
6742	Streptomyces cellostaticus	GCA_001513965.1	ftp://ftp.ncbi.nlm.nih.gov/genomes/all/GCA/001/513/965/GCA_001513965.1_ASM151396v1	ftp://ftp.ncbi.nlm.nih.gov/genomes/all/GCF/001/513/965/GCF_001513965.1_ASM151396v1	Streptomyces cellostaticus
6743	Streptomyces canus	GCA_001514045.1	ftp://ftp.ncbi.nlm.nih.gov/genomes/all/GCA/001/514/045/GCA_001514045.1_ASM151404v1	ftp://ftp.ncbi.nlm.nih.gov/genomes/all/GCF/001/514/045/GCF_001514045.1_ASM151404v1	Streptomyces canus
6744	Streptomyces corchorusii	GCA_001514055.1	ftp://ftp.ncbi.nlm.nih.gov/genomes/all/GCA/001/514/055/GCA_001514055.1_ASM151405v1	ftp://ftp.ncbi.nlm.nih.gov/genomes/all/GCF/001/514/055/GCF_001514055.1_ASM151405v1	Streptomyces corchorusii
6745	Streptomyces yokosukanensis	GCA_001514035.1	ftp://ftp.ncbi.nlm.nih.gov/genomes/all/GCA/001/514/035/GCA_001514035.1_ASM151403v1	ftp://ftp.ncbi.nlm.nih.gov/genomes/all/GCF/001/514/035/GCF_001514035.1_ASM151403v1	Streptomyces yokosukanensis
6746	Streptomyces olivochromogenes	GCA_001514115.1	ftp://ftp.ncbi.nlm.nih.gov/genomes/all/GCA/001/514/115/GCA_001514115.1_ASM151411v1	ftp://ftp.ncbi.nlm.nih.gov/genomes/all/GCF/001/514/115/GCF_001514115.1_ASM151411v1	Streptomyces olivochromogenes
6747	Streptomyces longwoodensis	GCA_001514125.1	ftp://ftp.ncbi.nlm.nih.gov/genomes/all/GCA/001/514/125/GCA_001514125.1_ASM151412v1	ftp://ftp.ncbi.nlm.nih.gov/genomes/all/GCF/001/514/125/GCF_001514125.1_ASM151412v1	Streptomyces longwoodensis
6748	Streptomyces bungoensis	GCA_001514215.1	ftp://ftp.ncbi.nlm.nih.gov/genomes/all/GCA/001/514/215/GCA_001514215.1_ASM151421v1	ftp://ftp.ncbi.nlm.nih.gov/genomes/all/GCF/001/514/215/GCF_001514215.1_ASM151421v1	Streptomyces bungoensis
6749	Streptomyces caeruleatus	GCA_001514235.1	ftp://ftp.ncbi.nlm.nih.gov/genomes/all/GCA/001/514/235/GCA_001514235.1_ASM151423v1	ftp://ftp.ncbi.nlm.nih.gov/genomes/all/GCF/001/514/235/GCF_001514235.1_ASM151423v1	Streptomyces caeruleatus
6750	Pseudomonas gingeri NCPPB 3146 = LMG 5327	GCA_000280765.1	ftp://ftp.ncbi.nlm.nih.gov/genomes/all/GCA/000/280/765/GCA_000280765.1_ASM28076v1	ftp://ftp.ncbi.nlm.nih.gov/genomes/all/GCF/000/280/765/GCF_000280765.1_ASM28076v1	Pseudomonas gingeri
6752	Paenibacillus pabuli NBRC 13638	GCA_001514495.1	ftp://ftp.ncbi.nlm.nih.gov/genomes/all/GCA/001/514/495/GCA_001514495.1_ASM151449v1	ftp://ftp.ncbi.nlm.nih.gov/genomes/all/GCF/001/514/495/GCF_001514495.1_ASM151449v1	Paenibacillus pabuli
6754	Scardovia wiggsiae F0424	GCA_000269605.1	ftp://ftp.ncbi.nlm.nih.gov/genomes/all/GCA/000/269/605/GCA_000269605.1_PB_Scar_wigg_F0424_V1	ftp://ftp.ncbi.nlm.nih.gov/genomes/all/GCF/000/269/605/GCF_000269605.1_PB_Scar_wigg_F0424_V1	Scardovia wiggsiae
6764	Microbacterium barkeri 2011-R4	GCA_000299315.2	ftp://ftp.ncbi.nlm.nih.gov/genomes/all/GCA/000/299/315/GCA_000299315.2_ASM29931v2	ftp://ftp.ncbi.nlm.nih.gov/genomes/all/GCF/000/299/315/GCF_000299315.2_ASM29931v2	Microbacterium barkeri
6775	Actinomyces timonensis DSM 23838	GCA_000295095.1	ftp://ftp.ncbi.nlm.nih.gov/genomes/all/GCA/000/295/095/GCA_000295095.1_ASM29509v1	ftp://ftp.ncbi.nlm.nih.gov/genomes/all/GCF/000/295/095/GCF_000295095.1_ASM29509v1	Actinomyces timonensis
6777	Staphylococcus massiliensis CCUG 55927	GCA_000298075.1	ftp://ftp.ncbi.nlm.nih.gov/genomes/all/GCA/000/298/075/GCA_000298075.1_ASM29807v1	ftp://ftp.ncbi.nlm.nih.gov/genomes/all/GCF/000/298/075/GCF_000298075.1_ASM29807v1	Staphylococcus massiliensis
6787	Actinomyces massiliensis 4401292	GCA_000269805.1	ftp://ftp.ncbi.nlm.nih.gov/genomes/all/GCA/000/269/805/GCA_000269805.1_ASM26980v1	ftp://ftp.ncbi.nlm.nih.gov/genomes/all/GCF/000/269/805/GCF_000269805.1_ASM26980v1	Actinomyces massiliensis
6789	Pseudomonas oryzihabitans	GCA_001518815.1	ftp://ftp.ncbi.nlm.nih.gov/genomes/all/GCA/001/518/815/GCA_001518815.1_ASM151881v1	ftp://ftp.ncbi.nlm.nih.gov/genomes/all/GCF/001/518/815/GCF_001518815.1_ASM151881v1	Pseudomonas oryzihabitans
6791	Aerococcus urinaeequi	GCA_001518795.1	ftp://ftp.ncbi.nlm.nih.gov/genomes/all/GCA/001/518/795/GCA_001518795.1_ASM151879v1	ftp://ftp.ncbi.nlm.nih.gov/genomes/all/GCF/001/518/795/GCF_001518795.1_ASM151879v1	Aerococcus urinaeequi
6792	Novosphingobium fuchskuhlense	GCA_001519075.1	ftp://ftp.ncbi.nlm.nih.gov/genomes/all/GCA/001/519/075/GCA_001519075.1_ASM151907v1	ftp://ftp.ncbi.nlm.nih.gov/genomes/all/GCF/001/519/075/GCF_001519075.1_ASM151907v1	Novosphingobium fuchskuhlense
6801	Enterobacteriaceae bacterium LSJC7	GCA_000302695.1	ftp://ftp.ncbi.nlm.nih.gov/genomes/all/GCA/000/302/695/GCA_000302695.1_LSJC7_1.0	ftp://ftp.ncbi.nlm.nih.gov/genomes/all/GCF/000/302/695/GCF_000302695.1_LSJC7_1.0	Enterobacteriaceae bacterium
6802	Clostridium tunisiense TJ	GCA_000300195.1	ftp://ftp.ncbi.nlm.nih.gov/genomes/all/GCA/000/300/195/GCA_000300195.1_ASM30019v1	ftp://ftp.ncbi.nlm.nih.gov/genomes/all/GCF/000/300/195/GCF_000300195.1_ASM30019v1	Clostridium tunisiense
6836	Pseudomonas chengduensis	GCA_000319815.1	ftp://ftp.ncbi.nlm.nih.gov/genomes/all/GCA/000/319/815/GCA_000319815.1_Psalc341.0	ftp://ftp.ncbi.nlm.nih.gov/genomes/all/GCF/000/319/815/GCF_000319815.1_Psalc341.0	Pseudomonas chengduensis
6844	Oceanobacillus kimchii X50	GCA_000340475.1	ftp://ftp.ncbi.nlm.nih.gov/genomes/all/GCA/000/340/475/GCA_000340475.1_ASM34047v1	ftp://ftp.ncbi.nlm.nih.gov/genomes/all/GCF/000/340/475/GCF_000340475.1_ASM34047v1	Oceanobacillus kimchii
6847	Pseudomonas monteilii	GCA_001534745.1	ftp://ftp.ncbi.nlm.nih.gov/genomes/all/GCA/001/534/745/GCA_001534745.1_ASM153474v1	ftp://ftp.ncbi.nlm.nih.gov/genomes/all/GCF/001/534/745/GCF_001534745.1_ASM153474v1	Pseudomonas monteilii
6856	Lactobacillus pobuzihii E100301 = KCTC 13174	GCA_000349725.1	ftp://ftp.ncbi.nlm.nih.gov/genomes/all/GCA/000/349/725/GCA_000349725.1_ASM34972v1	ftp://ftp.ncbi.nlm.nih.gov/genomes/all/GCF/000/349/725/GCF_000349725.1_ASM34972v1	Lactobacillus pobuzihii
6861	Pseudomonas thermotolerans DSM 14292	GCA_000364625.1	ftp://ftp.ncbi.nlm.nih.gov/genomes/all/GCA/000/364/625/GCA_000364625.1_ASM36462v1	ftp://ftp.ncbi.nlm.nih.gov/genomes/all/GCF/000/364/625/GCF_000364625.1_ASM36462v1	Pseudomonas thermotolerans
6879	Corynebacterium capitovis DSM 44611	GCA_000372085.1	ftp://ftp.ncbi.nlm.nih.gov/genomes/all/GCA/000/372/085/GCA_000372085.1_ASM37208v1	ftp://ftp.ncbi.nlm.nih.gov/genomes/all/GCF/000/372/085/GCF_000372085.1_ASM37208v1	Corynebacterium capitovis
6880	Corynebacterium ciconiae DSM 44920	GCA_000372385.1	ftp://ftp.ncbi.nlm.nih.gov/genomes/all/GCA/000/372/385/GCA_000372385.1_ASM37238v1	ftp://ftp.ncbi.nlm.nih.gov/genomes/all/GCF/000/372/385/GCF_000372385.1_ASM37238v1	Corynebacterium ciconiae
6881	Corynebacterium ulceribovis DSM 45146	GCA_000372445.1	ftp://ftp.ncbi.nlm.nih.gov/genomes/all/GCA/000/372/445/GCA_000372445.1_ASM37244v1	ftp://ftp.ncbi.nlm.nih.gov/genomes/all/GCF/000/372/445/GCF_000372445.1_ASM37244v1	Corynebacterium ulceribovis
6884	Porphyromonas somerae DSM 23386	GCA_000372405.1	ftp://ftp.ncbi.nlm.nih.gov/genomes/all/GCA/000/372/405/GCA_000372405.1_ASM37240v1	ftp://ftp.ncbi.nlm.nih.gov/genomes/all/GCF/000/372/405/GCF_000372405.1_ASM37240v1	Porphyromonas somerae
6885	Streptococcus ferus DSM 20646	GCA_000372425.1	ftp://ftp.ncbi.nlm.nih.gov/genomes/all/GCA/000/372/425/GCA_000372425.1_ASM37242v1	ftp://ftp.ncbi.nlm.nih.gov/genomes/all/GCF/000/372/425/GCF_000372425.1_ASM37242v1	Streptococcus ferus
6912	Porphyromonas bennonis DSM 23058 = JCM 16335	GCA_000375645.1	ftp://ftp.ncbi.nlm.nih.gov/genomes/all/GCA/000/375/645/GCA_000375645.1_ASM37564v1	ftp://ftp.ncbi.nlm.nih.gov/genomes/all/GCF/000/375/645/GCF_000375645.1_ASM37564v1	Porphyromonas bennonis
6915	Corynebacterium mastitidis DSM 44356	GCA_000375365.1	ftp://ftp.ncbi.nlm.nih.gov/genomes/all/GCA/000/375/365/GCA_000375365.1_ASM37536v1	ftp://ftp.ncbi.nlm.nih.gov/genomes/all/GCF/000/375/365/GCF_000375365.1_ASM37536v1	Corynebacterium mastitidis
6917	Corynebacterium propinquum DSM 44285	GCA_000375525.1	ftp://ftp.ncbi.nlm.nih.gov/genomes/all/GCA/000/375/525/GCA_000375525.1_ASM37552v1	ftp://ftp.ncbi.nlm.nih.gov/genomes/all/GCF/000/375/525/GCF_000375525.1_ASM37552v1	Corynebacterium propinquum
6918	Desulfovibrio oxyclinae DSM 11498	GCA_000375485.1	ftp://ftp.ncbi.nlm.nih.gov/genomes/all/GCA/000/375/485/GCA_000375485.1_ASM37548v1	ftp://ftp.ncbi.nlm.nih.gov/genomes/all/GCF/000/375/485/GCF_000375485.1_ASM37548v1	Desulfovibrio oxyclinae
6926	Aerococcus christensenii	GCA_001543105.1	ftp://ftp.ncbi.nlm.nih.gov/genomes/all/GCA/001/543/105/GCA_001543105.1_ASM154310v1	ftp://ftp.ncbi.nlm.nih.gov/genomes/all/GCF/001/543/105/GCF_001543105.1_ASM154310v1	Aerococcus christensenii
6928	Pseudomonas agarici	GCA_001543125.1	ftp://ftp.ncbi.nlm.nih.gov/genomes/all/GCA/001/543/125/GCA_001543125.1_ASM154312v1	ftp://ftp.ncbi.nlm.nih.gov/genomes/all/GCF/001/543/125/GCF_001543125.1_ASM154312v1	Pseudomonas agarici
6929	Aerococcus sanguinicola	GCA_001543145.1	ftp://ftp.ncbi.nlm.nih.gov/genomes/all/GCA/001/543/145/GCA_001543145.1_ASM154314v1	ftp://ftp.ncbi.nlm.nih.gov/genomes/all/GCF/001/543/145/GCF_001543145.1_ASM154314v1	Aerococcus sanguinicola
6931	Aerococcus urinae	GCA_001543175.1	ftp://ftp.ncbi.nlm.nih.gov/genomes/all/GCA/001/543/175/GCA_001543175.1_ASM154317v1	ftp://ftp.ncbi.nlm.nih.gov/genomes/all/GCF/001/543/175/GCF_001543175.1_ASM154317v1	Aerococcus urinae
6932	Aerococcus urinaehominis	GCA_001543245.1	ftp://ftp.ncbi.nlm.nih.gov/genomes/all/GCA/001/543/245/GCA_001543245.1_ASM154324v1	ftp://ftp.ncbi.nlm.nih.gov/genomes/all/GCF/001/543/245/GCF_001543245.1_ASM154324v1	Aerococcus urinaehominis
6933	Pseudomonas fragi	GCA_001543265.1	ftp://ftp.ncbi.nlm.nih.gov/genomes/all/GCA/001/543/265/GCA_001543265.1_ASM154326v1	ftp://ftp.ncbi.nlm.nih.gov/genomes/all/GCF/001/543/265/GCF_001543265.1_ASM154326v1	Pseudomonas fragi
6934	Aerococcus viridans	GCA_001543285.1	ftp://ftp.ncbi.nlm.nih.gov/genomes/all/GCA/001/543/285/GCA_001543285.1_ASM154328v1	ftp://ftp.ncbi.nlm.nih.gov/genomes/all/GCF/001/543/285/GCF_001543285.1_ASM154328v1	Aerococcus viridans
6935	Alloscardovia criceti DSM 17774	GCA_000376885.1	ftp://ftp.ncbi.nlm.nih.gov/genomes/all/GCA/000/376/885/GCA_000376885.1_ASM37688v1	ftp://ftp.ncbi.nlm.nih.gov/genomes/all/GCF/000/376/885/GCF_000376885.1_ASM37688v1	Alloscardovia criceti
6948	Streptococcus henryi DSM 19005	GCA_000376985.1	ftp://ftp.ncbi.nlm.nih.gov/genomes/all/GCA/000/376/985/GCA_000376985.1_ASM37698v1	ftp://ftp.ncbi.nlm.nih.gov/genomes/all/GCF/000/376/985/GCF_000376985.1_ASM37698v1	Streptococcus henryi
6949	Streptococcus minor DSM 17118	GCA_000377005.1	ftp://ftp.ncbi.nlm.nih.gov/genomes/all/GCA/000/377/005/GCA_000377005.1_ASM37700v1	ftp://ftp.ncbi.nlm.nih.gov/genomes/all/GCF/000/377/005/GCF_000377005.1_ASM37700v1	Streptococcus minor
6950	Streptomyces thermoautotrophicus	GCA_001543895.1	ftp://ftp.ncbi.nlm.nih.gov/genomes/all/GCA/001/543/895/GCA_001543895.1_ASM154389v1	ftp://ftp.ncbi.nlm.nih.gov/genomes/all/GCF/001/543/895/GCF_001543895.1_ASM154389v1	Streptomyces thermoautotrophicus
6962	Enterococcus pseudoavium NBRC 100491	GCA_001544295.1	ftp://ftp.ncbi.nlm.nih.gov/genomes/all/GCA/001/544/295/GCA_001544295.1_ASM154429v1	ftp://ftp.ncbi.nlm.nih.gov/genomes/all/GCF/001/544/295/GCF_001544295.1_ASM154429v1	Enterococcus pseudoavium
6967	Enterococcus canis NBRC 100695	GCA_001544375.1	ftp://ftp.ncbi.nlm.nih.gov/genomes/all/GCA/001/544/375/GCA_001544375.1_ASM154437v1	ftp://ftp.ncbi.nlm.nih.gov/genomes/all/GCF/001/544/375/GCF_001544375.1_ASM154437v1	Enterococcus canis
7001	Corynebacterium lubricantis DSM 45231	GCA_000379425.1	ftp://ftp.ncbi.nlm.nih.gov/genomes/all/GCA/000/379/425/GCA_000379425.1_ASM37942v1	ftp://ftp.ncbi.nlm.nih.gov/genomes/all/GCF/000/379/425/GCF_000379425.1_ASM37942v1	Corynebacterium lubricantis
7004	Paenibacillus jilunlii	GCA_001546055.1	ftp://ftp.ncbi.nlm.nih.gov/genomes/all/GCA/001/546/055/GCA_001546055.1_ASM154605v1	ftp://ftp.ncbi.nlm.nih.gov/genomes/all/GCF/001/546/055/GCF_001546055.1_ASM154605v1	Paenibacillus jilunlii
7008	Anaerococcus hydrogenalis	GCA_001546155.1	ftp://ftp.ncbi.nlm.nih.gov/genomes/all/GCA/001/546/155/GCA_001546155.1_ASM154615v1	ftp://ftp.ncbi.nlm.nih.gov/genomes/all/GCF/001/546/155/GCF_001546155.1_ASM154615v1	Anaerococcus hydrogenalis
7012	Fusobacterium equinum	GCA_001546395.1	ftp://ftp.ncbi.nlm.nih.gov/genomes/all/GCA/001/546/395/GCA_001546395.1_ASM154639v1	ftp://ftp.ncbi.nlm.nih.gov/genomes/all/GCF/001/546/395/GCF_001546395.1_ASM154639v1	Fusobacterium equinum
7013	Butyricimonas synergistica DSM 23225	GCA_000379665.1	ftp://ftp.ncbi.nlm.nih.gov/genomes/all/GCA/000/379/665/GCA_000379665.1_ASM37966v1	ftp://ftp.ncbi.nlm.nih.gov/genomes/all/GCF/000/379/665/GCF_000379665.1_ASM37966v1	Butyricimonas synergistica
7015	Corynebacterium caspium DSM 44850	GCA_000379705.1	ftp://ftp.ncbi.nlm.nih.gov/genomes/all/GCA/000/379/705/GCA_000379705.1_ASM37970v1	ftp://ftp.ncbi.nlm.nih.gov/genomes/all/GCF/000/379/705/GCF_000379705.1_ASM37970v1	Corynebacterium caspium
7024	Porphyromonas levii DSM 23370	GCA_000379925.1	ftp://ftp.ncbi.nlm.nih.gov/genomes/all/GCA/000/379/925/GCA_000379925.1_ASM37992v1	ftp://ftp.ncbi.nlm.nih.gov/genomes/all/GCF/000/379/925/GCF_000379925.1_ASM37992v1	Porphyromonas levii
7025	Porphyromonas macacae DSM 20710 = JCM 13914	GCA_000379945.1	ftp://ftp.ncbi.nlm.nih.gov/genomes/all/GCA/000/379/945/GCA_000379945.1_ASM37994v1	ftp://ftp.ncbi.nlm.nih.gov/genomes/all/GCF/000/379/945/GCF_000379945.1_ASM37994v1	Porphyromonas macacae
7026	Prevotella nanceiensis DSM 19126 = JCM 15639	GCA_000379965.1	ftp://ftp.ncbi.nlm.nih.gov/genomes/all/GCA/000/379/965/GCA_000379965.1_ASM37996v1	ftp://ftp.ncbi.nlm.nih.gov/genomes/all/GCF/000/379/965/GCF_000379965.1_ASM37996v1	Prevotella nanceiensis
7027	Streptococcus caballi DSM 19004	GCA_000379985.1	ftp://ftp.ncbi.nlm.nih.gov/genomes/all/GCA/000/379/985/GCA_000379985.1_ASM37998v1	ftp://ftp.ncbi.nlm.nih.gov/genomes/all/GCF/000/379/985/GCF_000379985.1_ASM37998v1	Streptococcus caballi
7028	Streptococcus didelphis DSM 15616	GCA_000380005.1	ftp://ftp.ncbi.nlm.nih.gov/genomes/all/GCA/000/380/005/GCA_000380005.1_ASM38000v1	ftp://ftp.ncbi.nlm.nih.gov/genomes/all/GCF/000/380/005/GCF_000380005.1_ASM38000v1	Streptococcus didelphis
7029	Streptococcus entericus DSM 14446	GCA_000380025.1	ftp://ftp.ncbi.nlm.nih.gov/genomes/all/GCA/000/380/025/GCA_000380025.1_ASM38002v1	ftp://ftp.ncbi.nlm.nih.gov/genomes/all/GCF/000/380/025/GCF_000380025.1_ASM38002v1	Streptococcus entericus
7030	Streptococcus marimammalium DSM 18627	GCA_000380045.1	ftp://ftp.ncbi.nlm.nih.gov/genomes/all/GCA/000/380/045/GCA_000380045.1_ASM38004v1	ftp://ftp.ncbi.nlm.nih.gov/genomes/all/GCF/000/380/045/GCF_000380045.1_ASM38004v1	Streptococcus marimammalium
7031	Streptococcus massiliensis DSM 18628	GCA_000380065.1	ftp://ftp.ncbi.nlm.nih.gov/genomes/all/GCA/000/380/065/GCA_000380065.1_ASM38006v1	ftp://ftp.ncbi.nlm.nih.gov/genomes/all/GCF/000/380/065/GCF_000380065.1_ASM38006v1	Streptococcus massiliensis
7032	Streptococcus merionis DSM 19192	GCA_000380085.1	ftp://ftp.ncbi.nlm.nih.gov/genomes/all/GCA/000/380/085/GCA_000380085.1_ASM38008v1	ftp://ftp.ncbi.nlm.nih.gov/genomes/all/GCF/000/380/085/GCF_000380085.1_ASM38008v1	Streptococcus merionis
7033	Streptococcus orisratti DSM 15617	GCA_000380105.1	ftp://ftp.ncbi.nlm.nih.gov/genomes/all/GCA/000/380/105/GCA_000380105.1_ASM38010v1	ftp://ftp.ncbi.nlm.nih.gov/genomes/all/GCF/000/380/105/GCF_000380105.1_ASM38010v1	Streptococcus orisratti
7034	Streptococcus ovis DSM 16829	GCA_000380125.1	ftp://ftp.ncbi.nlm.nih.gov/genomes/all/GCA/000/380/125/GCA_000380125.1_ASM38012v1	ftp://ftp.ncbi.nlm.nih.gov/genomes/all/GCF/000/380/125/GCF_000380125.1_ASM38012v1	Streptococcus ovis
7035	Streptococcus thoraltensis DSM 12221	GCA_000380145.1	ftp://ftp.ncbi.nlm.nih.gov/genomes/all/GCA/000/380/145/GCA_000380145.1_ASM38014v1	ftp://ftp.ncbi.nlm.nih.gov/genomes/all/GCF/000/380/145/GCF_000380145.1_ASM38014v1	Streptococcus thoraltensis
7036	Streptomyces scabrisporus DSM 41855	GCA_000372745.1	ftp://ftp.ncbi.nlm.nih.gov/genomes/all/GCA/000/372/745/GCA_000372745.1_ASM37274v1	ftp://ftp.ncbi.nlm.nih.gov/genomes/all/GCF/000/372/745/GCF_000372745.1_ASM37274v1	Streptomyces scabrisporus
7037	Streptomyces vitaminophilus DSM 41686	GCA_000380165.1	ftp://ftp.ncbi.nlm.nih.gov/genomes/all/GCA/000/380/165/GCA_000380165.1_ASM38016v1	ftp://ftp.ncbi.nlm.nih.gov/genomes/all/GCF/000/380/165/GCF_000380165.1_ASM38016v1	Streptomyces vitaminophilus
7050	Methylobacterium aquaticum	GCA_001548015.1	ftp://ftp.ncbi.nlm.nih.gov/genomes/all/GCA/001/548/015/GCA_001548015.1_ASM154801v1	ftp://ftp.ncbi.nlm.nih.gov/genomes/all/GCF/001/548/015/GCF_001548015.1_ASM154801v1	Methylobacterium aquaticum
7052	Paraburkholderia tuberum	GCA_000372945.1	ftp://ftp.ncbi.nlm.nih.gov/genomes/all/GCA/000/372/945/GCA_000372945.1_ASM37294v1	ftp://ftp.ncbi.nlm.nih.gov/genomes/all/GCF/000/372/945/GCF_000372945.1_ASM37294v1	Paraburkholderia tuberum
7055	Paraburkholderia symbiotica	GCA_000373005.1	ftp://ftp.ncbi.nlm.nih.gov/genomes/all/GCA/000/373/005/GCA_000373005.1_ASM37300v1	ftp://ftp.ncbi.nlm.nih.gov/genomes/all/GCF/000/373/005/GCF_000373005.1_ASM37300v1	Paraburkholderia symbiotica
7056	Leptotrichia shahii DSM 19757	GCA_000373045.1	ftp://ftp.ncbi.nlm.nih.gov/genomes/all/GCA/000/373/045/GCA_000373045.1_ASM37304v1	ftp://ftp.ncbi.nlm.nih.gov/genomes/all/GCF/000/373/045/GCF_000373045.1_ASM37304v1	Leptotrichia shahii
7061	Prevotella paludivivens DSM 17968 = JCM 13650	GCA_000373185.1	ftp://ftp.ncbi.nlm.nih.gov/genomes/all/GCA/000/373/185/GCA_000373185.1_ASM37318v1	ftp://ftp.ncbi.nlm.nih.gov/genomes/all/GCF/000/373/185/GCF_000373185.1_ASM37318v1	Prevotella paludivivens
7067	Leptotrichia wadei DSM 19758	GCA_000373345.1	ftp://ftp.ncbi.nlm.nih.gov/genomes/all/GCA/000/373/345/GCA_000373345.1_ASM37334v1	ftp://ftp.ncbi.nlm.nih.gov/genomes/all/GCF/000/373/345/GCF_000373345.1_ASM37334v1	Leptotrichia wadei
7104	Corynebacterium pilosum DSM 20521	GCA_000373805.1	ftp://ftp.ncbi.nlm.nih.gov/genomes/all/GCA/000/373/805/GCA_000373805.1_ASM37380v1	ftp://ftp.ncbi.nlm.nih.gov/genomes/all/GCF/000/373/805/GCF_000373805.1_ASM37380v1	Corynebacterium pilosum
7106	Blautia producta ATCC 27340 = DSM 2950	GCA_000373885.1	ftp://ftp.ncbi.nlm.nih.gov/genomes/all/GCA/000/373/885/GCA_000373885.1_ASM37388v1	ftp://ftp.ncbi.nlm.nih.gov/genomes/all/GCF/000/373/885/GCF_000373885.1_ASM37388v1	Blautia producta
7117	Actinobacillus capsulatus DSM 19761	GCA_000374285.1	ftp://ftp.ncbi.nlm.nih.gov/genomes/all/GCA/000/374/285/GCA_000374285.1_ASM37428v1	ftp://ftp.ncbi.nlm.nih.gov/genomes/all/GCF/000/374/285/GCF_000374285.1_ASM37428v1	Actinobacillus capsulatus
7127	Alistipes onderdonkii WAL 8169 = DSM 19147	GCA_000374505.1	ftp://ftp.ncbi.nlm.nih.gov/genomes/all/GCA/000/374/505/GCA_000374505.1_ASM37450v1	ftp://ftp.ncbi.nlm.nih.gov/genomes/all/GCF/000/374/505/GCF_000374505.1_ASM37450v1	Alistipes onderdonkii
7143	Paenibacillus sanguinis 2301083 = DSM 16941	GCA_000374825.1	ftp://ftp.ncbi.nlm.nih.gov/genomes/all/GCA/000/374/825/GCA_000374825.1_ASM37482v1	ftp://ftp.ncbi.nlm.nih.gov/genomes/all/GCF/000/374/825/GCF_000374825.1_ASM37482v1	Paenibacillus sanguinis
7144	Paenibacillus terrigena DSM 21567	GCA_000374845.1	ftp://ftp.ncbi.nlm.nih.gov/genomes/all/GCA/000/374/845/GCA_000374845.1_ASM37484v1	ftp://ftp.ncbi.nlm.nih.gov/genomes/all/GCF/000/374/845/GCF_000374845.1_ASM37484v1	Paenibacillus terrigena
7147	Arthrobacter luteolus NBRC 107841	GCA_001552075.1	ftp://ftp.ncbi.nlm.nih.gov/genomes/all/GCA/001/552/075/GCA_001552075.1_ASM155207v1	ftp://ftp.ncbi.nlm.nih.gov/genomes/all/GCF/001/552/075/GCF_001552075.1_ASM155207v1	Arthrobacter luteolus
7158	Microbacterium resistens NBRC 103078	GCA_001552355.1	ftp://ftp.ncbi.nlm.nih.gov/genomes/all/GCA/001/552/355/GCA_001552355.1_ASM155235v1	ftp://ftp.ncbi.nlm.nih.gov/genomes/all/GCF/001/552/355/GCF_001552355.1_ASM155235v1	Microbacterium resistens
7160	Corynebacterium xerosis NBRC 16721	GCA_001552415.1	ftp://ftp.ncbi.nlm.nih.gov/genomes/all/GCA/001/552/415/GCA_001552415.1_ASM155241v1	ftp://ftp.ncbi.nlm.nih.gov/genomes/all/GCF/001/552/415/GCF_001552415.1_ASM155241v1	Corynebacterium xerosis
7162	Microbacterium oleivorans NBRC 103075	GCA_001552475.1	ftp://ftp.ncbi.nlm.nih.gov/genomes/all/GCA/001/552/475/GCA_001552475.1_ASM155247v1	ftp://ftp.ncbi.nlm.nih.gov/genomes/all/GCF/001/552/475/GCF_001552475.1_ASM155247v1	Microbacterium oleivorans
7171	Atopobium deltae	GCA_001552785.1	ftp://ftp.ncbi.nlm.nih.gov/genomes/all/GCA/001/552/785/GCA_001552785.1_ASM155278v1	ftp://ftp.ncbi.nlm.nih.gov/genomes/all/GCF/001/552/785/GCF_001552785.1_ASM155278v1	Atopobium deltae
7172	Bacteroidales bacterium KA00251	GCA_001552775.1	ftp://ftp.ncbi.nlm.nih.gov/genomes/all/GCA/001/552/775/GCA_001552775.1_ASM155277v1	ftp://ftp.ncbi.nlm.nih.gov/genomes/all/GCF/001/552/775/GCF_001552775.1_ASM155277v1	Bacteroidales bacterium
7173	Bacteroidales bacterium KA00344	GCA_001552765.1	ftp://ftp.ncbi.nlm.nih.gov/genomes/all/GCA/001/552/765/GCA_001552765.1_ASM155276v1	ftp://ftp.ncbi.nlm.nih.gov/genomes/all/GCF/001/552/765/GCF_001552765.1_ASM155276v1	Bacteroidales bacterium
7174	Clostridiales bacterium KA00274	GCA_001552885.1	ftp://ftp.ncbi.nlm.nih.gov/genomes/all/GCA/001/552/885/GCA_001552885.1_ASM155288v1	ftp://ftp.ncbi.nlm.nih.gov/genomes/all/GCF/001/552/885/GCF_001552885.1_ASM155288v1	Clostridiales bacterium
7176	Coriobacteriales bacterium DNF00809	GCA_001552935.1	ftp://ftp.ncbi.nlm.nih.gov/genomes/all/GCA/001/552/935/GCA_001552935.1_ASM155293v1	ftp://ftp.ncbi.nlm.nih.gov/genomes/all/GCF/001/552/935/GCF_001552935.1_ASM155293v1	Coriobacteriales bacterium
7177	Gemella asaccharolytica	GCA_001553005.1	ftp://ftp.ncbi.nlm.nih.gov/genomes/all/GCA/001/553/005/GCA_001553005.1_ASM155300v1	ftp://ftp.ncbi.nlm.nih.gov/genomes/all/GCF/001/553/005/GCF_001553005.1_ASM155300v1	Gemella asaccharolytica
7179	Peptoniphilus coxii	GCA_001553115.1	ftp://ftp.ncbi.nlm.nih.gov/genomes/all/GCA/001/553/115/GCA_001553115.1_ASM155311v1	ftp://ftp.ncbi.nlm.nih.gov/genomes/all/GCF/001/553/115/GCF_001553115.1_ASM155311v1	Peptoniphilus coxii
7182	Veillonellaceae bacterium DNF00751	GCA_001553395.1	ftp://ftp.ncbi.nlm.nih.gov/genomes/all/GCA/001/553/395/GCA_001553395.1_ASM155339v1	ftp://ftp.ncbi.nlm.nih.gov/genomes/all/GCF/001/553/395/GCF_001553395.1_ASM155339v1	Veillonellaceae bacterium
7183	Veillonellaceae bacterium KA00182	GCA_001553405.1	ftp://ftp.ncbi.nlm.nih.gov/genomes/all/GCA/001/553/405/GCA_001553405.1_ASM155340v1	ftp://ftp.ncbi.nlm.nih.gov/genomes/all/GCF/001/553/405/GCF_001553405.1_ASM155340v1	Veillonellaceae bacterium
7184	Veillonellaceae bacterium DNF00626	GCA_001553355.1	ftp://ftp.ncbi.nlm.nih.gov/genomes/all/GCA/001/553/355/GCA_001553355.1_ASM155335v1	ftp://ftp.ncbi.nlm.nih.gov/genomes/all/GCF/001/553/355/GCF_001553355.1_ASM155335v1	Veillonellaceae bacterium
7185	Paenibacillus massiliensis 2301065 = DSM 16942	GCA_000377505.1	ftp://ftp.ncbi.nlm.nih.gov/genomes/all/GCA/000/377/505/GCA_000377505.1_ASM37750v1	ftp://ftp.ncbi.nlm.nih.gov/genomes/all/GCF/000/377/505/GCF_000377505.1_ASM37750v1	Paenibacillus massiliensis
7187	Prevotella veroralis DSM 19559 = JCM 6290	GCA_000377625.1	ftp://ftp.ncbi.nlm.nih.gov/genomes/all/GCA/000/377/625/GCA_000377625.1_ASM37762v1	ftp://ftp.ncbi.nlm.nih.gov/genomes/all/GCF/000/377/625/GCF_000377625.1_ASM37762v1	Prevotella veroralis
7189	Actinomyces radicidentis	GCA_001553565.1	ftp://ftp.ncbi.nlm.nih.gov/genomes/all/GCA/001/553/565/GCA_001553565.1_ASM155356v1	ftp://ftp.ncbi.nlm.nih.gov/genomes/all/GCF/001/553/565/GCF_001553565.1_ASM155356v1	Actinomyces radicidentis
7190	Desulfovibrio fairfieldensis	GCA_001553605.1	ftp://ftp.ncbi.nlm.nih.gov/genomes/all/GCA/001/553/605/GCA_001553605.1_ASM155360v1	ftp://ftp.ncbi.nlm.nih.gov/genomes/all/GCF/001/553/605/GCF_001553605.1_ASM155360v1	Desulfovibrio fairfieldensis
7196	Actinomyces oris	GCA_001553935.1	ftp://ftp.ncbi.nlm.nih.gov/genomes/all/GCA/001/553/935/GCA_001553935.1_ASM155393v1	ftp://ftp.ncbi.nlm.nih.gov/genomes/all/GCF/001/553/935/GCF_001553935.1_ASM155393v1	Actinomyces oris
7202	Porphyromonas gulae DSM 15663	GCA_000378065.1	ftp://ftp.ncbi.nlm.nih.gov/genomes/all/GCA/000/378/065/GCA_000378065.1_ASM37806v1	ftp://ftp.ncbi.nlm.nih.gov/genomes/all/GCF/000/378/065/GCF_000378065.1_ASM37806v1	Porphyromonas gulae
7203	Prevotella loescheii DSM 19665 = JCM 12249 = ATCC 15930	GCA_000378085.1	ftp://ftp.ncbi.nlm.nih.gov/genomes/all/GCA/000/378/085/GCA_000378085.1_ASM37808v1	ftp://ftp.ncbi.nlm.nih.gov/genomes/all/GCF/000/378/085/GCF_000378085.1_ASM37808v1	Prevotella loescheii
7213	Megamonas rupellensis DSM 19944	GCA_000378365.1	ftp://ftp.ncbi.nlm.nih.gov/genomes/all/GCA/000/378/365/GCA_000378365.1_ASM37836v1	ftp://ftp.ncbi.nlm.nih.gov/genomes/all/GCF/000/378/365/GCF_000378365.1_ASM37836v1	Megamonas rupellensis
7214	Paenibacillus daejeonensis DSM 15491	GCA_000378385.1	ftp://ftp.ncbi.nlm.nih.gov/genomes/all/GCA/000/378/385/GCA_000378385.1_ASM37838v1	ftp://ftp.ncbi.nlm.nih.gov/genomes/all/GCF/000/378/385/GCF_000378385.1_ASM37838v1	Paenibacillus daejeonensis
7223	Peptoniphilus lacrimalis DSM 7455	GCA_000378725.1	ftp://ftp.ncbi.nlm.nih.gov/genomes/all/GCA/000/378/725/GCA_000378725.1_ASM37872v1	ftp://ftp.ncbi.nlm.nih.gov/genomes/all/GCF/000/378/725/GCF_000378725.1_ASM37872v1	Peptoniphilus lacrimalis
7224	Prevotella amnii DSM 23384 = JCM 14753	GCA_000378745.1	ftp://ftp.ncbi.nlm.nih.gov/genomes/all/GCA/000/378/745/GCA_000378745.1_ASM37874v1	ftp://ftp.ncbi.nlm.nih.gov/genomes/all/GCF/000/378/745/GCF_000378745.1_ASM37874v1	Prevotella amnii
7235	Klebsiella cf. planticola B43	GCA_000333535.1	ftp://ftp.ncbi.nlm.nih.gov/genomes/all/GCA/000/333/535/GCA_000333535.1_ASM33353v1	ftp://ftp.ncbi.nlm.nih.gov/genomes/all/GCF/000/333/535/GCF_000333535.1_ASM33353v1	Klebsiella cf.
7244	Rhodospirillaceae bacterium CCH5-H10	GCA_001557035.1	ftp://ftp.ncbi.nlm.nih.gov/genomes/all/GCA/001/557/035/GCA_001557035.1_ASM155703v1	ftp://ftp.ncbi.nlm.nih.gov/genomes/all/GCF/001/557/035/GCF_001557035.1_ASM155703v1	Rhodospirillaceae bacterium
7268	Enterobacteriaceae bacterium B14	GCA_000307305.1	ftp://ftp.ncbi.nlm.nih.gov/genomes/all/GCA/000/307/305/GCA_000307305.1_ASM30730v1	ftp://ftp.ncbi.nlm.nih.gov/genomes/all/GCF/000/307/305/GCF_000307305.1_ASM30730v1	Enterobacteriaceae bacterium
7269	Oscillibacter ruminantium GH1	GCA_000307265.1	ftp://ftp.ncbi.nlm.nih.gov/genomes/all/GCA/000/307/265/GCA_000307265.1_ASM30726v1	ftp://ftp.ncbi.nlm.nih.gov/genomes/all/GCF/000/307/265/GCF_000307265.1_ASM30726v1	Oscillibacter ruminantium
7275	Streptomyces prunicolor NBRC 13075	GCA_000367365.1	ftp://ftp.ncbi.nlm.nih.gov/genomes/all/GCA/000/367/365/GCA_000367365.1_ASM36736v1	ftp://ftp.ncbi.nlm.nih.gov/genomes/all/GCF/000/367/365/GCF_000367365.1_ASM36736v1	Streptomyces prunicolor
7276	Streptomyces hokutonensis	GCA_000376565.1	ftp://ftp.ncbi.nlm.nih.gov/genomes/all/GCA/000/376/565/GCA_000376565.1_ASM37656v1	ftp://ftp.ncbi.nlm.nih.gov/genomes/all/GCF/000/376/565/GCF_000376565.1_ASM37656v1	Streptomyces hokutonensis
7284	Clostridiales bacterium MCWD3	GCA_001559865.1	ftp://ftp.ncbi.nlm.nih.gov/genomes/all/GCA/001/559/865/GCA_001559865.1_ASM155986v1	ftp://ftp.ncbi.nlm.nih.gov/genomes/all/GCF/001/559/865/GCF_001559865.1_ASM155986v1	Clostridiales bacterium
7285	Peptoniphilus senegalensis JC140	GCA_000321025.1	ftp://ftp.ncbi.nlm.nih.gov/genomes/all/GCA/000/321/025/GCA_000321025.1_ASM32102v1	ftp://ftp.ncbi.nlm.nih.gov/genomes/all/GCF/000/321/025/GCF_000321025.1_ASM32102v1	Peptoniphilus senegalensis
7290	Anaerococcus vaginalis	GCA_000307225.1	ftp://ftp.ncbi.nlm.nih.gov/genomes/all/GCA/000/307/225/GCA_000307225.1_ASM30722v1	ftp://ftp.ncbi.nlm.nih.gov/genomes/all/GCF/000/307/225/GCF_000307225.1_ASM30722v1	Anaerococcus vaginalis
7291	Anaerococcus obesiensis ph10	GCA_000311745.1	ftp://ftp.ncbi.nlm.nih.gov/genomes/all/GCA/000/311/745/GCA_000311745.1_ASM31174v1	ftp://ftp.ncbi.nlm.nih.gov/genomes/all/GCF/000/311/745/GCF_000311745.1_ASM31174v1	Anaerococcus obesiensis
7293	Peptoniphilus grossensis ph5	GCA_000311825.1	ftp://ftp.ncbi.nlm.nih.gov/genomes/all/GCA/000/311/825/GCA_000311825.1_ASM31182v1	ftp://ftp.ncbi.nlm.nih.gov/genomes/all/GCF/000/311/825/GCF_000311825.1_ASM31182v1	Peptoniphilus grossensis
7295	Alistipes obesi	GCA_000311925.1	ftp://ftp.ncbi.nlm.nih.gov/genomes/all/GCA/000/311/925/GCA_000311925.1_ASM31192v1	ftp://ftp.ncbi.nlm.nih.gov/genomes/all/GCF/000/311/925/GCF_000311925.1_ASM31192v1	Alistipes obesi
7296	Peptoniphilus obesi ph1	GCA_000311865.1	ftp://ftp.ncbi.nlm.nih.gov/genomes/all/GCA/000/311/865/GCA_000311865.1_ASM31186v1	ftp://ftp.ncbi.nlm.nih.gov/genomes/all/GCF/000/311/865/GCF_000311865.1_ASM31186v1	Peptoniphilus obesi
7297	Kallipyga massiliensis ph2	GCA_000311985.1	ftp://ftp.ncbi.nlm.nih.gov/genomes/all/GCA/000/311/985/GCA_000311985.1_ASM31198v1	ftp://ftp.ncbi.nlm.nih.gov/genomes/all/GCF/000/311/985/GCF_000311985.1_ASM31198v1	Kallipyga massiliensis
7299	Peptoniphilus timonensis JC401	GCA_000312025.1	ftp://ftp.ncbi.nlm.nih.gov/genomes/all/GCA/000/312/025/GCA_000312025.1_ASM31202v1	ftp://ftp.ncbi.nlm.nih.gov/genomes/all/GCF/000/312/025/GCF_000312025.1_ASM31202v1	Peptoniphilus timonensis
7303	Alistipes senegalensis JC50	GCA_000312145.1	ftp://ftp.ncbi.nlm.nih.gov/genomes/all/GCA/000/312/145/GCA_000312145.1_ASM31214v1	ftp://ftp.ncbi.nlm.nih.gov/genomes/all/GCF/000/312/145/GCF_000312145.1_ASM31214v1	Alistipes senegalensis
7307	Staphylococcus intermedius NCTC 11048	GCA_000308095.1	ftp://ftp.ncbi.nlm.nih.gov/genomes/all/GCA/000/308/095/GCA_000308095.1_ASM30809v1	ftp://ftp.ncbi.nlm.nih.gov/genomes/all/GCF/000/308/095/GCF_000308095.1_ASM30809v1	Staphylococcus intermedius
7311	Microbacterium yannicii PS01	GCA_000304335.1	ftp://ftp.ncbi.nlm.nih.gov/genomes/all/GCA/000/304/335/GCA_000304335.1_My_PS01	ftp://ftp.ncbi.nlm.nih.gov/genomes/all/GCF/000/304/335/GCF_000304335.1_My_PS01	Microbacterium yannicii
7312	Prevotella conceptionensis 9403948	GCA_000312305.1	ftp://ftp.ncbi.nlm.nih.gov/genomes/all/GCA/000/312/305/GCA_000312305.1_ASM31230v1	ftp://ftp.ncbi.nlm.nih.gov/genomes/all/GCF/000/312/305/GCF_000312305.1_ASM31230v1	Prevotella conceptionensis
7313	Corynebacterium timonense 5401744	GCA_000312345.1	ftp://ftp.ncbi.nlm.nih.gov/genomes/all/GCA/000/312/345/GCA_000312345.1_ASM31234v1	ftp://ftp.ncbi.nlm.nih.gov/genomes/all/GCF/000/312/345/GCF_000312345.1_ASM31234v1	Corynebacterium timonense
7316	Lactobacillus ingluviei str. Autruche 4	GCA_000312405.1	ftp://ftp.ncbi.nlm.nih.gov/genomes/all/GCA/000/312/405/GCA_000312405.1_ASM31240v1	ftp://ftp.ncbi.nlm.nih.gov/genomes/all/GCF/000/312/405/GCF_000312405.1_ASM31240v1	Lactobacillus ingluviei
7325	Anaerotignum propionicum DSM 1682	GCA_001561955.1	ftp://ftp.ncbi.nlm.nih.gov/genomes/all/GCA/001/561/955/GCA_001561955.1_ASM156195v1	ftp://ftp.ncbi.nlm.nih.gov/genomes/all/GCF/001/561/955/GCF_001561955.1_ASM156195v1	Anaerotignum propionicum
7340	Alistipes ihumii AP11	GCA_000321205.1	ftp://ftp.ncbi.nlm.nih.gov/genomes/all/GCA/000/321/205/GCA_000321205.1_ASM32120v1	ftp://ftp.ncbi.nlm.nih.gov/genomes/all/GCF/000/321/205/GCF_000321205.1_ASM32120v1	Alistipes ihumii
7377	Clostridium beijerinckii	GCA_000833105.2	ftp://ftp.ncbi.nlm.nih.gov/genomes/all/GCA/000/833/105/GCA_000833105.2_ASM83310v2	ftp://ftp.ncbi.nlm.nih.gov/genomes/all/GCF/000/833/105/GCF_000833105.2_ASM83310v2	Clostridium beijerinckii
7410	Paenibacillus amylolyticus	GCA_001570725.1	ftp://ftp.ncbi.nlm.nih.gov/genomes/all/GCA/001/570/725/GCA_001570725.1_ASM157072v1	ftp://ftp.ncbi.nlm.nih.gov/genomes/all/GCF/001/570/725/GCF_001570725.1_ASM157072v1	Paenibacillus amylolyticus
7431	Anaerotignum neopropionicum	GCA_001571775.1	ftp://ftp.ncbi.nlm.nih.gov/genomes/all/GCA/001/571/775/GCA_001571775.1_ASM157177v1	ftp://ftp.ncbi.nlm.nih.gov/genomes/all/GCF/001/571/775/GCF_001571775.1_ASM157177v1	Anaerotignum neopropionicum
7438	Pseudomonas luteola XLDN4-9	GCA_000282775.1	ftp://ftp.ncbi.nlm.nih.gov/genomes/all/GCA/000/282/775/GCA_000282775.1_ASM28277v1	ftp://ftp.ncbi.nlm.nih.gov/genomes/all/GCF/000/282/775/GCF_000282775.1_ASM28277v1	Pseudomonas luteola
7442	Clostridiales bacterium KA00134	GCA_001574395.1	ftp://ftp.ncbi.nlm.nih.gov/genomes/all/GCA/001/574/395/GCA_001574395.1_ASM157439v1	ftp://ftp.ncbi.nlm.nih.gov/genomes/all/GCF/001/574/395/GCF_001574395.1_ASM157439v1	Clostridiales bacterium
7447	Paenibacillus ginsengihumi DSM 21568	GCA_000380965.1	ftp://ftp.ncbi.nlm.nih.gov/genomes/all/GCA/000/380/965/GCA_000380965.1_ASM38096v1	ftp://ftp.ncbi.nlm.nih.gov/genomes/all/GCF/000/380/965/GCF_000380965.1_ASM38096v1	Paenibacillus ginsengihumi
7449	Selenomonas bovis DSM 23594	GCA_000381005.1	ftp://ftp.ncbi.nlm.nih.gov/genomes/all/GCA/000/381/005/GCA_000381005.1_ASM38100v1	ftp://ftp.ncbi.nlm.nih.gov/genomes/all/GCF/000/381/005/GCF_000381005.1_ASM38100v1	Selenomonas bovis
7450	Streptomyces sulphureus DSM 40104	GCA_000381025.1	ftp://ftp.ncbi.nlm.nih.gov/genomes/all/GCA/000/381/025/GCA_000381025.1_ASM38102v1	ftp://ftp.ncbi.nlm.nih.gov/genomes/all/GCF/000/381/025/GCF_000381025.1_ASM38102v1	Streptomyces sulphureus
7475	Peptostreptococcus anaerobius VPI 4330 = DSM 2949	GCA_000381525.1	ftp://ftp.ncbi.nlm.nih.gov/genomes/all/GCA/000/381/525/GCA_000381525.1_ASM38152v1	ftp://ftp.ncbi.nlm.nih.gov/genomes/all/GCF/000/381/525/GCF_000381525.1_ASM38152v1	Peptostreptococcus anaerobius
7487	Paenibacillus fonticola DSM 21315	GCA_000381905.1	ftp://ftp.ncbi.nlm.nih.gov/genomes/all/GCA/000/381/905/GCA_000381905.1_ASM38190v1	ftp://ftp.ncbi.nlm.nih.gov/genomes/all/GCF/000/381/905/GCF_000381905.1_ASM38190v1	Paenibacillus fonticola
7501	Streptococcus cristatus AS 1.3089	GCA_000385925.1	ftp://ftp.ncbi.nlm.nih.gov/genomes/all/GCA/000/385/925/GCA_000385925.1_ASM38592v1	ftp://ftp.ncbi.nlm.nih.gov/genomes/all/GCF/000/385/925/GCF_000385925.1_ASM38592v1	Streptococcus cristatus
7503	Streptomyces fulvissimus DSM 40593	GCA_000385945.1	ftp://ftp.ncbi.nlm.nih.gov/genomes/all/GCA/000/385/945/GCA_000385945.1_ASM38594v1	ftp://ftp.ncbi.nlm.nih.gov/genomes/all/GCF/000/385/945/GCF_000385945.1_ASM38594v1	Streptomyces fulvissimus
7514	Pseudomonas azotoformans	GCA_001579805.1	ftp://ftp.ncbi.nlm.nih.gov/genomes/all/GCA/001/579/805/GCA_001579805.1_ASM157980v1	ftp://ftp.ncbi.nlm.nih.gov/genomes/all/GCF/001/579/805/GCF_001579805.1_ASM157980v1	Pseudomonas azotoformans
7523	Paraburkholderia monticola	GCA_001580545.1	ftp://ftp.ncbi.nlm.nih.gov/genomes/all/GCA/001/580/545/GCA_001580545.1_ASM158054v1	ftp://ftp.ncbi.nlm.nih.gov/genomes/all/GCF/001/580/545/GCF_001580545.1_ASM158054v1	Paraburkholderia monticola
7524	Acetobacter cerevisiae	GCA_001580535.1	ftp://ftp.ncbi.nlm.nih.gov/genomes/all/GCA/001/580/535/GCA_001580535.1_ASM158053v1	ftp://ftp.ncbi.nlm.nih.gov/genomes/all/GCF/001/580/535/GCF_001580535.1_ASM158053v1	Acetobacter cerevisiae
7528	Acetobacter orleanensis	GCA_001581005.1	ftp://ftp.ncbi.nlm.nih.gov/genomes/all/GCA/001/581/005/GCA_001581005.1_ASM158100v1	ftp://ftp.ncbi.nlm.nih.gov/genomes/all/GCF/001/581/005/GCF_001581005.1_ASM158100v1	Acetobacter orleanensis
7541	Microbacterium laevaniformans	GCA_001584605.1	ftp://ftp.ncbi.nlm.nih.gov/genomes/all/GCA/001/584/605/GCA_001584605.1_ASM158460v1	ftp://ftp.ncbi.nlm.nih.gov/genomes/all/GCF/001/584/605/GCF_001584605.1_ASM158460v1	Microbacterium laevaniformans
7545	Corynebacterium simulans	GCA_001586215.1	ftp://ftp.ncbi.nlm.nih.gov/genomes/all/GCA/001/586/215/GCA_001586215.1_ASM158621v1	ftp://ftp.ncbi.nlm.nih.gov/genomes/all/GCF/001/586/215/GCF_001586215.1_ASM158621v1	Corynebacterium simulans
7562	Eubacterium plexicaudatum ASF492	GCA_000364225.1	ftp://ftp.ncbi.nlm.nih.gov/genomes/all/GCA/000/364/225/GCA_000364225.1_Euba_plex_ASF492_V1	ftp://ftp.ncbi.nlm.nih.gov/genomes/all/GCF/000/364/225/GCF_000364225.1_Euba_plex_ASF492_V1	Eubacterium plexicaudatum
7569	Streptomyces purpureus KA281	GCA_000384175.1	ftp://ftp.ncbi.nlm.nih.gov/genomes/all/GCA/000/384/175/GCA_000384175.1_ASM38417v1	ftp://ftp.ncbi.nlm.nih.gov/genomes/all/GCF/000/384/175/GCF_000384175.1_ASM38417v1	Streptomyces purpureus
7585	Prevotella maculosa DSM 19339 = JCM 15638	GCA_000382385.1	ftp://ftp.ncbi.nlm.nih.gov/genomes/all/GCA/000/382/385/GCA_000382385.1_ASM38238v1	ftp://ftp.ncbi.nlm.nih.gov/genomes/all/GCF/000/382/385/GCF_000382385.1_ASM38238v1	Prevotella maculosa
7631	Lactobacillus parabrevis ATCC 53295	GCA_000383435.1	ftp://ftp.ncbi.nlm.nih.gov/genomes/all/GCA/000/383/435/GCA_000383435.1_ASM38343v1	ftp://ftp.ncbi.nlm.nih.gov/genomes/all/GCF/000/383/435/GCF_000383435.1_ASM38343v1	Lactobacillus parabrevis
7671	Enterobacter timonensis	GCA_900021175.1	ftp://ftp.ncbi.nlm.nih.gov/genomes/all/GCA/900/021/175/GCA_900021175.1_Enterobacter_timonensis	ftp://ftp.ncbi.nlm.nih.gov/genomes/all/GCF/900/021/175/GCF_900021175.1_Enterobacter_timonensis	Enterobacter timonensis
7674	Actinomyces cardiffensis F0333	GCA_000364865.1	ftp://ftp.ncbi.nlm.nih.gov/genomes/all/GCA/000/364/865/GCA_000364865.1_ASM36486v1	ftp://ftp.ncbi.nlm.nih.gov/genomes/all/GCF/000/364/865/GCF_000364865.1_ASM36486v1	Actinomyces cardiffensis
7675	Collinsella ihuae	GCA_900046475.1	ftp://ftp.ncbi.nlm.nih.gov/genomes/all/GCA/900/046/475/GCA_900046475.1_Collinsella_ihumii	ftp://ftp.ncbi.nlm.nih.gov/genomes/all/GCF/900/046/475/GCF_900046475.1_Collinsella_ihumii	Collinsella ihuae
7677	Corynebacterium crenatum MT	GCA_000380545.1	ftp://ftp.ncbi.nlm.nih.gov/genomes/all/GCA/000/380/545/GCA_000380545.1_contig	ftp://ftp.ncbi.nlm.nih.gov/genomes/all/GCF/000/380/545/GCF_000380545.1_contig	Corynebacterium crenatum
7680	Campylobacter geochelonis	GCA_900065885.1	ftp://ftp.ncbi.nlm.nih.gov/genomes/all/GCA/900/065/885/GCA_900065885.1_16473_4_70	ftp://ftp.ncbi.nlm.nih.gov/genomes/all/GCF/900/065/885/GCF_900065885.1_16473_4_70	Campylobacter geochelonis
7681	Enterococcus raffinosus ATCC 49464	GCA_000393895.1	ftp://ftp.ncbi.nlm.nih.gov/genomes/all/GCA/000/393/895/GCA_000393895.1_Ente_raff_ATCC49464_V1	ftp://ftp.ncbi.nlm.nih.gov/genomes/all/GCF/000/393/895/GCF_000393895.1_Ente_raff_ATCC49464_V1	Enterococcus raffinosus
7682	Enterococcus villorum ATCC 700913	GCA_000393935.1	ftp://ftp.ncbi.nlm.nih.gov/genomes/all/GCA/000/393/935/GCA_000393935.1_Ente_vill_ATCC700913_V1	ftp://ftp.ncbi.nlm.nih.gov/genomes/all/GCF/000/393/935/GCF_000393935.1_Ente_vill_ATCC700913_V1	Enterococcus villorum
7683	Enterococcus moraviensis ATCC BAA-383	GCA_000394015.1	ftp://ftp.ncbi.nlm.nih.gov/genomes/all/GCA/000/394/015/GCA_000394015.1_Ente_mora_BAA-383_V1	ftp://ftp.ncbi.nlm.nih.gov/genomes/all/GCF/000/394/015/GCF_000394015.1_Ente_mora_BAA-383_V1	Enterococcus moraviensis
7684	Enterococcus caccae ATCC BAA-1240	GCA_000394055.1	ftp://ftp.ncbi.nlm.nih.gov/genomes/all/GCA/000/394/055/GCA_000394055.1_Ente_cocc_BAA-1240_V1	ftp://ftp.ncbi.nlm.nih.gov/genomes/all/GCF/000/394/055/GCF_000394055.1_Ente_cocc_BAA-1240_V1	Enterococcus caccae
7687	Pseudomonas protegens CHA0	GCA_000397205.1	ftp://ftp.ncbi.nlm.nih.gov/genomes/all/GCA/000/397/205/GCA_000397205.1_ASM39720v1	ftp://ftp.ncbi.nlm.nih.gov/genomes/all/GCF/000/397/205/GCF_000397205.1_ASM39720v1	Pseudomonas protegens
7694	Paenibacillus phocaensis	GCA_900021165.1	ftp://ftp.ncbi.nlm.nih.gov/genomes/all/GCA/900/021/165/GCA_900021165.1_Paenibacillus_phoceensis	ftp://ftp.ncbi.nlm.nih.gov/genomes/all/GCF/900/021/165/GCF_900021165.1_Paenibacillus_phoceensis	Paenibacillus phocaensis
7700	Butyricicoccus pullicaecorum 1.2	GCA_000398925.1	ftp://ftp.ncbi.nlm.nih.gov/genomes/all/GCA/000/398/925/GCA_000398925.1_Buty_pull_1_20_V1	ftp://ftp.ncbi.nlm.nih.gov/genomes/all/GCF/000/398/925/GCF_000398925.1_Buty_pull_1_20_V1	Butyricicoccus pullicaecorum
7759	Corynebacterium ihumii	GCA_000403725.1	ftp://ftp.ncbi.nlm.nih.gov/genomes/all/GCA/000/403/725/GCA_000403725.1_GD7	ftp://ftp.ncbi.nlm.nih.gov/genomes/all/GCF/000/403/725/GCF_000403725.1_GD7	Corynebacterium ihumii
7860	Enterococcus dispar ATCC 51266	GCA_000406945.1	ftp://ftp.ncbi.nlm.nih.gov/genomes/all/GCA/000/406/945/GCA_000406945.1_Ente_disp_ATCC51266_V1	ftp://ftp.ncbi.nlm.nih.gov/genomes/all/GCF/000/406/945/GCF_000406945.1_Ente_disp_ATCC51266_V1	Enterococcus dispar
7861	Enterococcus avium ATCC 14025	GCA_000406965.1	ftp://ftp.ncbi.nlm.nih.gov/genomes/all/GCA/000/406/965/GCA_000406965.1_Ente_aviu_ATCC14025_V1	ftp://ftp.ncbi.nlm.nih.gov/genomes/all/GCF/000/406/965/GCF_000406965.1_Ente_aviu_ATCC14025_V1	Enterococcus avium
7862	Enterococcus columbae DSM 7374 = ATCC 51263	GCA_000406925.1	ftp://ftp.ncbi.nlm.nih.gov/genomes/all/GCA/000/406/925/GCA_000406925.1_Ente_colu_ATCC51263_V1	ftp://ftp.ncbi.nlm.nih.gov/genomes/all/GCF/000/406/925/GCF_000406925.1_Ente_colu_ATCC51263_V1	Enterococcus columbae
7866	Clostridium sartagoforme AAU1	GCA_000401215.1	ftp://ftp.ncbi.nlm.nih.gov/genomes/all/GCA/000/401/215/GCA_000401215.1_CloSarAAU1	ftp://ftp.ncbi.nlm.nih.gov/genomes/all/GCF/000/401/215/GCF_000401215.1_CloSarAAU1	Clostridium sartagoforme
7867	Enterococcus asini ATCC 700915	GCA_000407365.1	ftp://ftp.ncbi.nlm.nih.gov/genomes/all/GCA/000/407/365/GCA_000407365.1_Ente_asin_ATCC700915_V2	ftp://ftp.ncbi.nlm.nih.gov/genomes/all/GCF/000/407/365/GCF_000407365.1_Ente_asin_ATCC700915_V2	Enterococcus asini
7868	Enterococcus haemoperoxidus ATCC BAA-382	GCA_000407165.1	ftp://ftp.ncbi.nlm.nih.gov/genomes/all/GCA/000/407/165/GCA_000407165.1_Ente_haem_BAA-382_V2	ftp://ftp.ncbi.nlm.nih.gov/genomes/all/GCF/000/407/165/GCF_000407165.1_Ente_haem_BAA-382_V2	Enterococcus haemoperoxidus
7869	Enterococcus malodoratus ATCC 43197	GCA_000407185.1	ftp://ftp.ncbi.nlm.nih.gov/genomes/all/GCA/000/407/185/GCA_000407185.1_Ente_malo_ATCC43197_V2	ftp://ftp.ncbi.nlm.nih.gov/genomes/all/GCF/000/407/185/GCF_000407185.1_Ente_malo_ATCC43197_V2	Enterococcus malodoratus
7870	Enterococcus pallens ATCC BAA-351	GCA_000407485.1	ftp://ftp.ncbi.nlm.nih.gov/genomes/all/GCA/000/407/485/GCA_000407485.1_Ente_pall_BAA-351_V2	ftp://ftp.ncbi.nlm.nih.gov/genomes/all/GCF/000/407/485/GCF_000407485.1_Ente_pall_BAA-351_V2	Enterococcus pallens
7871	Enterococcus phoeniculicola ATCC BAA-412	GCA_000407505.1	ftp://ftp.ncbi.nlm.nih.gov/genomes/all/GCA/000/407/505/GCA_000407505.1_Ente_phoe_BAA-412_V2	ftp://ftp.ncbi.nlm.nih.gov/genomes/all/GCF/000/407/505/GCF_000407505.1_Ente_phoe_BAA-412_V2	Enterococcus phoeniculicola
7872	Enterococcus gilvus ATCC BAA-350	GCA_000407545.1	ftp://ftp.ncbi.nlm.nih.gov/genomes/all/GCA/000/407/545/GCA_000407545.1_Ente_gilf_BAA-350_PQ1_CCUG_45553_V2	ftp://ftp.ncbi.nlm.nih.gov/genomes/all/GCF/000/407/545/GCF_000407545.1_Ente_gilf_BAA-350_PQ1_CCUG_45553_V2	Enterococcus gilvus
7873	Enterococcus saccharolyticus subsp. saccharolyticus ATCC 43076	GCA_000407285.1	ftp://ftp.ncbi.nlm.nih.gov/genomes/all/GCA/000/407/285/GCA_000407285.1_Ente_sacc_ATCC43076_V2	ftp://ftp.ncbi.nlm.nih.gov/genomes/all/GCF/000/407/285/GCF_000407285.1_Ente_sacc_ATCC43076_V2	Enterococcus saccharolyticus
7874	Enterococcus sulfureus ATCC 49903	GCA_000407605.1	ftp://ftp.ncbi.nlm.nih.gov/genomes/all/GCA/000/407/605/GCA_000407605.1_Ente_sulf_ATCC49903_V2	ftp://ftp.ncbi.nlm.nih.gov/genomes/all/GCF/000/407/605/GCF_000407605.1_Ente_sulf_ATCC49903_V2	Enterococcus sulfureus
7875	Enterobacteriaceae bacterium 9_2_54FAA	GCA_000185685.2	ftp://ftp.ncbi.nlm.nih.gov/genomes/all/GCA/000/185/685/GCA_000185685.2_Ente_bact_9_2_54FAA_V2	ftp://ftp.ncbi.nlm.nih.gov/genomes/all/GCF/000/185/685/GCF_000185685.2_Ente_bact_9_2_54FAA_V2	Enterobacteriaceae bacterium
7882	Novosphingobium lentum NBRC 107847	GCA_001590965.1	ftp://ftp.ncbi.nlm.nih.gov/genomes/all/GCA/001/590/965/GCA_001590965.1_ASM159096v1	ftp://ftp.ncbi.nlm.nih.gov/genomes/all/GCF/001/590/965/GCF_001590965.1_ASM159096v1	Novosphingobium lentum
7883	Novosphingobium naphthalenivorans NBRC 102051	GCA_001590985.1	ftp://ftp.ncbi.nlm.nih.gov/genomes/all/GCA/001/590/985/GCA_001590985.1_ASM159098v1	ftp://ftp.ncbi.nlm.nih.gov/genomes/all/GCF/001/590/985/GCF_001590985.1_ASM159098v1	Novosphingobium naphthalenivorans
7900	Lactococcus plantarum NBRC 100936	GCA_001591745.1	ftp://ftp.ncbi.nlm.nih.gov/genomes/all/GCA/001/591/745/GCA_001591745.1_ASM159174v1	ftp://ftp.ncbi.nlm.nih.gov/genomes/all/GCF/001/591/745/GCF_001591745.1_ASM159174v1	Lactococcus plantarum
7902	Lactobacillus senmaizukei DSM 21775 = NBRC 103853	GCA_001592085.1	ftp://ftp.ncbi.nlm.nih.gov/genomes/all/GCA/001/592/085/GCA_001592085.1_ASM159208v1	ftp://ftp.ncbi.nlm.nih.gov/genomes/all/GCF/001/592/085/GCF_001592085.1_ASM159208v1	Lactobacillus senmaizukei
7904	Microbacterium hominis NBRC 15708	GCA_001592125.1	ftp://ftp.ncbi.nlm.nih.gov/genomes/all/GCA/001/592/125/GCA_001592125.1_ASM159212v1	ftp://ftp.ncbi.nlm.nih.gov/genomes/all/GCF/001/592/125/GCF_001592125.1_ASM159212v1	Microbacterium hominis
7932	Clostridium colicanis DSM 13634	GCA_001593985.1	ftp://ftp.ncbi.nlm.nih.gov/genomes/all/GCA/001/593/985/GCA_001593985.1_ASM159398v1	ftp://ftp.ncbi.nlm.nih.gov/genomes/all/GCF/001/593/985/GCF_001593985.1_ASM159398v1	Clostridium colicanis
7933	Clostridium tepidiprofundi DSM 19306	GCA_001594005.1	ftp://ftp.ncbi.nlm.nih.gov/genomes/all/GCA/001/594/005/GCA_001594005.1_ASM159400v1	ftp://ftp.ncbi.nlm.nih.gov/genomes/all/GCF/001/594/005/GCF_001594005.1_ASM159400v1	Clostridium tepidiprofundi
7938	Pseudomonas resinovorans NBRC 106553	GCA_000412695.1	ftp://ftp.ncbi.nlm.nih.gov/genomes/all/GCA/000/412/695/GCA_000412695.1_ASM41269v1	ftp://ftp.ncbi.nlm.nih.gov/genomes/all/GCF/000/412/695/GCF_000412695.1_ASM41269v1	Pseudomonas resinovorans
7939	Anaerococcus provencensis	GCA_000312365.2	ftp://ftp.ncbi.nlm.nih.gov/genomes/all/GCA/000/312/365/GCA_000312365.2_ASM31236v2	ftp://ftp.ncbi.nlm.nih.gov/genomes/all/GCF/000/312/365/GCF_000312365.2_ASM31236v2	Anaerococcus provencensis
7944	Treponema vincentii F0403	GCA_000412995.1	ftp://ftp.ncbi.nlm.nih.gov/genomes/all/GCA/000/412/995/GCA_000412995.1_Trep_vinc_F0403_V1	ftp://ftp.ncbi.nlm.nih.gov/genomes/all/GCF/000/412/995/GCF_000412995.1_Trep_vinc_F0403_V1	Treponema vincentii
7949	Treponema medium ATCC 700293	GCA_000413035.1	ftp://ftp.ncbi.nlm.nih.gov/genomes/all/GCA/000/413/035/GCA_000413035.1_Trep_medi_ATCC_700293_V1	ftp://ftp.ncbi.nlm.nih.gov/genomes/all/GCF/000/413/035/GCF_000413035.1_Trep_medi_ATCC_700293_V1	Treponema medium
7952	Treponema maltophilum ATCC 51939	GCA_000413055.1	ftp://ftp.ncbi.nlm.nih.gov/genomes/all/GCA/000/413/055/GCA_000413055.1_Trep_malt_ATCC_51939_V1	ftp://ftp.ncbi.nlm.nih.gov/genomes/all/GCF/000/413/055/GCF_000413055.1_Trep_malt_ATCC_51939_V1	Treponema maltophilum
7961	Pseudomonas alcaligenes	GCA_001597285.1	ftp://ftp.ncbi.nlm.nih.gov/genomes/all/GCA/001/597/285/GCA_001597285.1_ASM159728v1	ftp://ftp.ncbi.nlm.nih.gov/genomes/all/GCF/001/597/285/GCF_001597285.1_ASM159728v1	Pseudomonas alcaligenes
7967	Streptococcus halotolerans	GCA_001598035.1	ftp://ftp.ncbi.nlm.nih.gov/genomes/all/GCA/001/598/035/GCA_001598035.1_ASM159803v1	ftp://ftp.ncbi.nlm.nih.gov/genomes/all/GCF/001/598/035/GCF_001598035.1_ASM159803v1	Streptococcus halotolerans
7969	Streptomyces avermitilis MA-4680 = NBRC 14893	GCA_000009765.2	ftp://ftp.ncbi.nlm.nih.gov/genomes/all/GCA/000/009/765/GCA_000009765.2_ASM976v2	ftp://ftp.ncbi.nlm.nih.gov/genomes/all/GCF/000/009/765/GCF_000009765.2_ASM976v2	Streptomyces avermitilis
7977	Novosphingobium capsulatum NBRC 12533	GCA_001598375.1	ftp://ftp.ncbi.nlm.nih.gov/genomes/all/GCA/001/598/375/GCA_001598375.1_ASM159837v1	ftp://ftp.ncbi.nlm.nih.gov/genomes/all/GCF/001/598/375/GCF_001598375.1_ASM159837v1	Novosphingobium capsulatum
7983	Novosphingobium rosa NBRC 15208	GCA_001598555.1	ftp://ftp.ncbi.nlm.nih.gov/genomes/all/GCA/001/598/555/GCA_001598555.1_ASM159855v1	ftp://ftp.ncbi.nlm.nih.gov/genomes/all/GCF/001/598/555/GCF_001598555.1_ASM159855v1	Novosphingobium rosa
7990	Lachnospiraceae bacterium 3_1_57FAA_CT1	GCA_000218405.2	ftp://ftp.ncbi.nlm.nih.gov/genomes/all/GCA/000/218/405/GCA_000218405.2_Lach_bact_3-1-57FAA_CT1_V1	ftp://ftp.ncbi.nlm.nih.gov/genomes/all/GCF/000/218/405/GCF_000218405.2_Lach_bact_3-1-57FAA_CT1_V1	Lachnospiraceae bacterium
7991	Lachnospiraceae bacterium 2_1_46FAA	GCA_000209385.2	ftp://ftp.ncbi.nlm.nih.gov/genomes/all/GCA/000/209/385/GCA_000209385.2_Lach_bact_2_1_46_FAA_V2	ftp://ftp.ncbi.nlm.nih.gov/genomes/all/GCF/000/209/385/GCF_000209385.2_Lach_bact_2_1_46_FAA_V2	Lachnospiraceae bacterium
7992	Oribacterium parvum ACB1	GCA_000238055.2	ftp://ftp.ncbi.nlm.nih.gov/genomes/all/GCA/000/238/055/GCA_000238055.2_Oribacterium_sp_ACB1_V2	ftp://ftp.ncbi.nlm.nih.gov/genomes/all/GCF/000/238/055/GCF_000238055.2_Oribacterium_sp_ACB1_V2	Oribacterium parvum
7993	Lachnospiraceae bacterium 10-1	GCA_000403495.2	ftp://ftp.ncbi.nlm.nih.gov/genomes/all/GCA/000/403/495/GCA_000403495.2_Lach_bact_10-1_V1	ftp://ftp.ncbi.nlm.nih.gov/genomes/all/GCF/000/403/495/GCF_000403495.2_Lach_bact_10-1_V1	Lachnospiraceae bacterium
7996	Actinomyces europaeus ACS-120-V-Col10b	GCA_000411155.1	ftp://ftp.ncbi.nlm.nih.gov/genomes/all/GCA/000/411/155/GCA_000411155.1_Acti_euro_ACS-120-V-COL10B_V1	ftp://ftp.ncbi.nlm.nih.gov/genomes/all/GCF/000/411/155/GCF_000411155.1_Acti_euro_ACS-120-V-COL10B_V1	Actinomyces europaeus
7997	Paenibacillus lentimorbus NRRL B-30488	GCA_000411595.1	ftp://ftp.ncbi.nlm.nih.gov/genomes/all/GCA/000/411/595/GCA_000411595.1_PanLen2.5	ftp://ftp.ncbi.nlm.nih.gov/genomes/all/GCF/000/411/595/GCF_000411595.1_PanLen2.5	Paenibacillus lentimorbus
8003	Enterococcus pernyi	GCA_001601555.1	ftp://ftp.ncbi.nlm.nih.gov/genomes/all/GCA/001/601/555/GCA_001601555.1_ASM160155v1	ftp://ftp.ncbi.nlm.nih.gov/genomes/all/GCF/001/601/555/GCF_001601555.1_ASM160155v1	Enterococcus pernyi
8157	Pseudomonas pelagia CL-AP6	GCA_000410875.1	ftp://ftp.ncbi.nlm.nih.gov/genomes/all/GCA/000/410/875/GCA_000410875.1_KCCM90073	ftp://ftp.ncbi.nlm.nih.gov/genomes/all/GCF/000/410/875/GCF_000410875.1_KCCM90073	Pseudomonas pelagia
8164	Lachnospiraceae bacterium A4	GCA_000403215.2	ftp://ftp.ncbi.nlm.nih.gov/genomes/all/GCA/000/403/215/GCA_000403215.2_Lach_bact_A4_V1	ftp://ftp.ncbi.nlm.nih.gov/genomes/all/GCF/000/403/215/GCF_000403215.1_Lach_bact_A4_V1	Lachnospiraceae bacterium
8165	Lachnospiraceae bacterium 3-1	GCA_000403255.2	ftp://ftp.ncbi.nlm.nih.gov/genomes/all/GCA/000/403/255/GCA_000403255.2_Lach_bact_3-1_V1	ftp://ftp.ncbi.nlm.nih.gov/genomes/all/GCF/000/403/255/GCF_000403255.1_Lach_bact_3-1_V1	Lachnospiraceae bacterium
8166	Lachnospiraceae bacterium 28-4	GCA_000403275.2	ftp://ftp.ncbi.nlm.nih.gov/genomes/all/GCA/000/403/275/GCA_000403275.2_Lach_bact_28-4_V1	ftp://ftp.ncbi.nlm.nih.gov/genomes/all/GCF/000/403/275/GCF_000403275.1_Lach_bact_28-4_V1	Lachnospiraceae bacterium
8167	Mycobacteroides immunogenum	GCA_001605725.1	ftp://ftp.ncbi.nlm.nih.gov/genomes/all/GCA/001/605/725/GCA_001605725.1_ASM160572v1	ftp://ftp.ncbi.nlm.nih.gov/genomes/all/GCF/001/605/725/GCF_001605725.1_ASM160572v1	Mycobacteroides immunogenum
8168	Lachnospiraceae bacterium M18-1	GCA_000403295.2	ftp://ftp.ncbi.nlm.nih.gov/genomes/all/GCA/000/403/295/GCA_000403295.2_Lach_bact_M18-1_V1	ftp://ftp.ncbi.nlm.nih.gov/genomes/all/GCF/000/403/295/GCF_000403295.1_Lach_bact_M18-1_V1	Lachnospiraceae bacterium
8170	Corynebacterium pyruviciproducens ATCC BAA-1742	GCA_000411375.1	ftp://ftp.ncbi.nlm.nih.gov/genomes/all/GCA/000/411/375/GCA_000411375.1_Cory_pyru_17730_V1	ftp://ftp.ncbi.nlm.nih.gov/genomes/all/GCF/000/411/375/GCF_000411375.1_Cory_pyru_17730_V1	Corynebacterium pyruviciproducens
8172	Pseudomonas koreensis	GCA_001605965.1	ftp://ftp.ncbi.nlm.nih.gov/genomes/all/GCA/001/605/965/GCA_001605965.1_ASM160596v1	ftp://ftp.ncbi.nlm.nih.gov/genomes/all/GCF/001/605/965/GCF_001605965.1_ASM160596v1	Pseudomonas koreensis
8182	Lactobacillus otakiensis DSM 19908 = JCM 15040	GCA_000415925.1	ftp://ftp.ncbi.nlm.nih.gov/genomes/all/GCA/000/415/925/GCA_000415925.1_Lot_1.0	ftp://ftp.ncbi.nlm.nih.gov/genomes/all/GCF/000/415/925/GCF_000415925.1_Lot_1.0	Lactobacillus otakiensis
8183	Pediococcus damnosus	GCA_001611135.1	ftp://ftp.ncbi.nlm.nih.gov/genomes/all/GCA/001/611/135/GCA_001611135.1_ASM161113v1	ftp://ftp.ncbi.nlm.nih.gov/genomes/all/GCF/001/611/135/GCF_001611135.1_ASM161113v1	Pediococcus damnosus
8188	Streptomyces qaidamensis	GCA_001611795.1	ftp://ftp.ncbi.nlm.nih.gov/genomes/all/GCA/001/611/795/GCA_001611795.1_ASM161179v1	ftp://ftp.ncbi.nlm.nih.gov/genomes/all/GCF/001/611/795/GCF_001611795.1_ASM161179v1	Streptomyces qaidamensis
8235	Oceanobacillus damuensis	GCA_001618145.1	ftp://ftp.ncbi.nlm.nih.gov/genomes/all/GCA/001/618/145/GCA_001618145.1_ASM161814v1	ftp://ftp.ncbi.nlm.nih.gov/genomes/all/GCF/001/618/145/GCF_001618145.1_ASM161814v1	Oceanobacillus damuensis
8242	Staphylococcus condimenti	GCA_001618885.1	ftp://ftp.ncbi.nlm.nih.gov/genomes/all/GCA/001/618/885/GCA_001618885.1_ASM161888v1	ftp://ftp.ncbi.nlm.nih.gov/genomes/all/GCF/001/618/885/GCF_001618885.1_ASM161888v1	Staphylococcus condimenti
8244	Weissella oryzae SG25	GCA_000691805.2	ftp://ftp.ncbi.nlm.nih.gov/genomes/all/GCA/000/691/805/GCA_000691805.2_ASM69180v2	ftp://ftp.ncbi.nlm.nih.gov/genomes/all/GCF/000/691/805/GCF_000691805.2_ASM69180v2	Weissella oryzae
8252	Clostridium magnum DSM 2767	GCA_001623875.1	ftp://ftp.ncbi.nlm.nih.gov/genomes/all/GCA/001/623/875/GCA_001623875.1_ASM162387v1	ftp://ftp.ncbi.nlm.nih.gov/genomes/all/GCF/001/623/875/GCF_001623875.1_ASM162387v1	Clostridium magnum
8253	Streptococcus marmotae	GCA_001623565.1	ftp://ftp.ncbi.nlm.nih.gov/genomes/all/GCA/001/623/565/GCA_001623565.1_ASM162356v1	ftp://ftp.ncbi.nlm.nih.gov/genomes/all/GCF/001/623/565/GCF_001623565.1_ASM162356v1	Streptococcus marmotae
8254	Oerskovia enterophila	GCA_001624335.1	ftp://ftp.ncbi.nlm.nih.gov/genomes/all/GCA/001/624/335/GCA_001624335.1_ASM162433v1	ftp://ftp.ncbi.nlm.nih.gov/genomes/all/GCF/001/624/335/GCF_001624335.1_ASM162433v1	Oerskovia enterophila
8331	Acetobacter oryzifermentans	GCA_001628715.1	ftp://ftp.ncbi.nlm.nih.gov/genomes/all/GCA/001/628/715/GCA_001628715.1_ASM162871v1	ftp://ftp.ncbi.nlm.nih.gov/genomes/all/GCF/001/628/715/GCF_001628715.1_ASM162871v1	Acetobacter oryzifermentans
8335	Paenibacillus glucanolyticus	GCA_001632305.1	ftp://ftp.ncbi.nlm.nih.gov/genomes/all/GCA/001/632/305/GCA_001632305.1_ASM163230v1	ftp://ftp.ncbi.nlm.nih.gov/genomes/all/GCF/001/632/305/GCF_001632305.1_ASM163230v1	Paenibacillus glucanolyticus
8339	Mycobacteroides chelonae CCUG 47445	GCA_001632805.1	ftp://ftp.ncbi.nlm.nih.gov/genomes/all/GCA/001/632/805/GCA_001632805.1_ASM163280v1	ftp://ftp.ncbi.nlm.nih.gov/genomes/all/GCF/001/632/805/GCF_001632805.1_ASM163280v1	Mycobacteroides chelonae
8353	Clostridiales bacterium CHKCI001	GCA_900045905.1	ftp://ftp.ncbi.nlm.nih.gov/genomes/all/GCA/900/045/905/GCA_900045905.1_CI1000	ftp://ftp.ncbi.nlm.nih.gov/genomes/all/GCF/900/045/905/GCF_900045905.1_CI1000	Clostridiales bacterium
8373	Clostridium coskatii	GCA_001636835.1	ftp://ftp.ncbi.nlm.nih.gov/genomes/all/GCA/001/636/835/GCA_001636835.1_ASM163683v1	ftp://ftp.ncbi.nlm.nih.gov/genomes/all/GCF/001/636/835/GCF_001636835.1_ASM163683v1	Clostridium coskatii
8374	Paraburkholderia kirstenboschensis	GCA_001636965.1	ftp://ftp.ncbi.nlm.nih.gov/genomes/all/GCA/001/636/965/GCA_001636965.1_ASM163696v1	ftp://ftp.ncbi.nlm.nih.gov/genomes/all/GCF/001/636/965/GCF_001636965.1_ASM163696v1	Paraburkholderia kirstenboschensis
8375	Paenibacillus glacialis	GCA_001637205.1	ftp://ftp.ncbi.nlm.nih.gov/genomes/all/GCA/001/637/205/GCA_001637205.1_ASM163720v1	ftp://ftp.ncbi.nlm.nih.gov/genomes/all/GCF/001/637/205/GCF_001637205.1_ASM163720v1	Paenibacillus glacialis
8376	Paenibacillus antarcticus	GCA_001637225.1	ftp://ftp.ncbi.nlm.nih.gov/genomes/all/GCA/001/637/225/GCA_001637225.1_ASM163722v1	ftp://ftp.ncbi.nlm.nih.gov/genomes/all/GCF/001/637/225/GCF_001637225.1_ASM163722v1	Paenibacillus antarcticus
8377	Paenibacillus macquariensis subsp. macquariensis	GCA_001637165.1	ftp://ftp.ncbi.nlm.nih.gov/genomes/all/GCA/001/637/165/GCA_001637165.1_ASM163716v1	ftp://ftp.ncbi.nlm.nih.gov/genomes/all/GCF/001/637/165/GCF_001637165.1_ASM163716v1	Paenibacillus macquariensis
8383	Anaerotruncus rubiinfantis	GCA_900078395.1	ftp://ftp.ncbi.nlm.nih.gov/genomes/all/GCA/900/078/395/GCA_900078395.1_PRJEB13168	ftp://ftp.ncbi.nlm.nih.gov/genomes/all/GCF/900/078/395/GCF_900078395.1_PRJEB13168	Anaerotruncus rubiinfantis
8386	Corynebacterium afermentans subsp. afermentans	GCA_001639025.1	ftp://ftp.ncbi.nlm.nih.gov/genomes/all/GCA/001/639/025/GCA_001639025.1_ASM163902v1	ftp://ftp.ncbi.nlm.nih.gov/genomes/all/GCF/001/639/025/GCF_001639025.1_ASM163902v1	Corynebacterium afermentans
8398	Pediococcus parvulus	GCA_001640785.1	ftp://ftp.ncbi.nlm.nih.gov/genomes/all/GCA/001/640/785/GCA_001640785.1_ASM164078v1	ftp://ftp.ncbi.nlm.nih.gov/genomes/all/GCF/001/640/785/GCF_001640785.1_ASM164078v1	Pediococcus parvulus
8401	Clostridiales bacterium KLE1615	GCA_001641065.1	ftp://ftp.ncbi.nlm.nih.gov/genomes/all/GCA/001/641/065/GCA_001641065.1_ASM164106v1	ftp://ftp.ncbi.nlm.nih.gov/genomes/all/GCF/001/641/065/GCF_001641065.1_ASM164106v1	Clostridiales bacterium
8410	Streptococcus pantholopis	GCA_001642085.1	ftp://ftp.ncbi.nlm.nih.gov/genomes/all/GCA/001/642/085/GCA_001642085.1_ASM164208v1	ftp://ftp.ncbi.nlm.nih.gov/genomes/all/GCF/001/642/085/GCF_001642085.1_ASM164208v1	Streptococcus pantholopis
8414	Clostridium tyrobutyricum	GCA_001642655.1	ftp://ftp.ncbi.nlm.nih.gov/genomes/all/GCA/001/642/655/GCA_001642655.1_ASM164265v1	ftp://ftp.ncbi.nlm.nih.gov/genomes/all/GCF/001/642/655/GCF_001642655.1_ASM164265v1	Clostridium tyrobutyricum
8421	Rhodobacteraceae bacterium SB2	GCA_001642945.1	ftp://ftp.ncbi.nlm.nih.gov/genomes/all/GCA/001/642/945/GCA_001642945.1_ASM164294v1	ftp://ftp.ncbi.nlm.nih.gov/genomes/all/GCF/001/642/945/GCF_001642945.1_ASM164294v1	Rhodobacteraceae bacterium
8423	Streptomyces jeddahensis	GCA_001642995.1	ftp://ftp.ncbi.nlm.nih.gov/genomes/all/GCA/001/642/995/GCA_001642995.1_ASM164299v1	ftp://ftp.ncbi.nlm.nih.gov/genomes/all/GCF/001/642/995/GCF_001642995.1_ASM164299v1	Streptomyces jeddahensis
8424	Corynebacterium crudilactis	GCA_001643015.1	ftp://ftp.ncbi.nlm.nih.gov/genomes/all/GCA/001/643/015/GCA_001643015.1_ASM164301v1	ftp://ftp.ncbi.nlm.nih.gov/genomes/all/GCF/001/643/015/GCF_001643015.1_ASM164301v1	Corynebacterium crudilactis
8436	Campylobacter hyointestinalis subsp. hyointestinalis LMG 9260	GCA_001643955.1	ftp://ftp.ncbi.nlm.nih.gov/genomes/all/GCA/001/643/955/GCA_001643955.1_ASM164395v1	ftp://ftp.ncbi.nlm.nih.gov/genomes/all/GCF/001/643/955/GCF_001643955.1_ASM164395v1	Campylobacter hyointestinalis
8451	Paenibacillus swuensis	GCA_001644605.1	ftp://ftp.ncbi.nlm.nih.gov/genomes/all/GCA/001/644/605/GCA_001644605.1_ASM164460v1	ftp://ftp.ncbi.nlm.nih.gov/genomes/all/GCF/001/644/605/GCF_001644605.1_ASM164460v1	Paenibacillus swuensis
8456	Paraburkholderia ginsengiterrae	GCA_001645125.1	ftp://ftp.ncbi.nlm.nih.gov/genomes/all/GCA/001/645/125/GCA_001645125.1_ASM164512v1	ftp://ftp.ncbi.nlm.nih.gov/genomes/all/GCF/001/645/125/GCF_001645125.1_ASM164512v1	Paraburkholderia ginsengiterrae
8470	Pseudomonas antarctica	GCA_001647715.1	ftp://ftp.ncbi.nlm.nih.gov/genomes/all/GCA/001/647/715/GCA_001647715.1_ASM164771v1	ftp://ftp.ncbi.nlm.nih.gov/genomes/all/GCF/001/647/715/GCF_001647715.1_ASM164771v1	Pseudomonas antarctica
8474	Brevundimonas naejangsanensis	GCA_000635915.2	ftp://ftp.ncbi.nlm.nih.gov/genomes/all/GCA/000/635/915/GCA_000635915.2_ASM63591v2	ftp://ftp.ncbi.nlm.nih.gov/genomes/all/GCF/000/635/915/GCF_000635915.2_ASM63591v2	Brevundimonas naejangsanensis
8478	Bariatricus massiliensis	GCA_900086725.1	ftp://ftp.ncbi.nlm.nih.gov/genomes/all/GCA/900/086/725/GCA_900086725.1_PRJEB13908	ftp://ftp.ncbi.nlm.nih.gov/genomes/all/GCF/900/086/725/GCF_900086725.1_PRJEB13908	Bariatricus massiliensis
8487	Rhodobacteraceae bacterium EhC02	GCA_001650895.1	ftp://ftp.ncbi.nlm.nih.gov/genomes/all/GCA/001/650/895/GCA_001650895.1_ASM165089v1	ftp://ftp.ncbi.nlm.nih.gov/genomes/all/GCF/001/650/895/GCF_001650895.1_ASM165089v1	Rhodobacteraceae bacterium
8495	Microbacterium chocolatum	GCA_001652465.1	ftp://ftp.ncbi.nlm.nih.gov/genomes/all/GCA/001/652/465/GCA_001652465.1_ASM165246v1	ftp://ftp.ncbi.nlm.nih.gov/genomes/all/GCF/001/652/465/GCF_001652465.1_ASM165246v1	Microbacterium chocolatum
8498	Emergencia timonensis	GCA_900086585.1	ftp://ftp.ncbi.nlm.nih.gov/genomes/all/GCA/900/086/585/GCA_900086585.1_PRJEB13931	ftp://ftp.ncbi.nlm.nih.gov/genomes/all/GCF/900/086/585/GCF_900086585.1_PRJEB13931	Emergencia timonensis
8499	Christensenella timonensis	GCA_900087015.1	ftp://ftp.ncbi.nlm.nih.gov/genomes/all/GCA/900/087/015/GCA_900087015.1_PRJEB13910	ftp://ftp.ncbi.nlm.nih.gov/genomes/all/GCF/900/087/015/GCF_900087015.1_PRJEB13910	Christensenella timonensis
8503	Christensenella minuta	GCA_001652705.1	ftp://ftp.ncbi.nlm.nih.gov/genomes/all/GCA/001/652/705/GCA_001652705.1_ASM165270v1	ftp://ftp.ncbi.nlm.nih.gov/genomes/all/GCF/001/652/705/GCF_001652705.1_ASM165270v1	Christensenella minuta
8506	Enterococcus thailandicus	GCA_001652875.1	ftp://ftp.ncbi.nlm.nih.gov/genomes/all/GCA/001/652/875/GCA_001652875.1_ASM165287v1	ftp://ftp.ncbi.nlm.nih.gov/genomes/all/GCF/001/652/875/GCF_001652875.1_ASM165287v1	Enterococcus thailandicus
8516	Pseudomonas citronellolis	GCA_001654435.1	ftp://ftp.ncbi.nlm.nih.gov/genomes/all/GCA/001/654/435/GCA_001654435.1_ASM165443v1	ftp://ftp.ncbi.nlm.nih.gov/genomes/all/GCF/001/654/435/GCF_001654435.1_ASM165443v1	Pseudomonas citronellolis
8524	Enterobacter soli ATCC BAA-2102	GCA_001654845.1	ftp://ftp.ncbi.nlm.nih.gov/genomes/all/GCA/001/654/845/GCA_001654845.1_EsoBAA2102_DRAFTv1	ftp://ftp.ncbi.nlm.nih.gov/genomes/all/GCF/001/654/845/GCF_001654845.1_EsoBAA2102_DRAFTv1	Enterobacter soli
8530	Mangrovibacter phragmitis	GCA_001655675.1	ftp://ftp.ncbi.nlm.nih.gov/genomes/all/GCA/001/655/675/GCA_001655675.1_ASM165567v1	ftp://ftp.ncbi.nlm.nih.gov/genomes/all/GCF/001/655/675/GCF_001655675.1_ASM165567v1	Mangrovibacter phragmitis
8538	Bacteroidales bacterium Barb6XT	GCA_001657585.1	ftp://ftp.ncbi.nlm.nih.gov/genomes/all/GCA/001/657/585/GCA_001657585.1_ASM165758v1	ftp://ftp.ncbi.nlm.nih.gov/genomes/all/GCF/001/657/585/GCF_001657585.1_ASM165758v1	Bacteroidales bacterium
8539	Bacteroidales bacterium Barb4	GCA_001657575.1	ftp://ftp.ncbi.nlm.nih.gov/genomes/all/GCA/001/657/575/GCA_001657575.1_ASM165757v1	ftp://ftp.ncbi.nlm.nih.gov/genomes/all/GCF/001/657/575/GCF_001657575.1_ASM165757v1	Bacteroidales bacterium
8541	Bacteroidales bacterium Barb6	GCA_001657625.1	ftp://ftp.ncbi.nlm.nih.gov/genomes/all/GCA/001/657/625/GCA_001657625.1_ASM165762v1	ftp://ftp.ncbi.nlm.nih.gov/genomes/all/GCF/001/657/625/GCF_001657625.1_ASM165762v1	Bacteroidales bacterium
8543	Kosakonia oryzae	GCA_001658025.1	ftp://ftp.ncbi.nlm.nih.gov/genomes/all/GCA/001/658/025/GCA_001658025.1_ASM165802v1	ftp://ftp.ncbi.nlm.nih.gov/genomes/all/GCF/001/658/025/GCF_001658025.1_ASM165802v1	Kosakonia oryzae
8547	Streptomyces parvulus	GCA_001660045.1	ftp://ftp.ncbi.nlm.nih.gov/genomes/all/GCA/001/660/045/GCA_001660045.1_ASM166004v1	ftp://ftp.ncbi.nlm.nih.gov/genomes/all/GCF/001/660/045/GCF_001660045.1_ASM166004v1	Streptomyces parvulus
8552	Pseudomonas silesiensis	GCA_001661075.1	ftp://ftp.ncbi.nlm.nih.gov/genomes/all/GCA/001/661/075/GCA_001661075.1_ASM166107v1	ftp://ftp.ncbi.nlm.nih.gov/genomes/all/GCF/001/661/075/GCF_001661075.1_ASM166107v1	Pseudomonas silesiensis
8553	Paenibacillus tuaregi	GCA_900086655.1	ftp://ftp.ncbi.nlm.nih.gov/genomes/all/GCA/900/086/655/GCA_900086655.1_PRJEB13948	ftp://ftp.ncbi.nlm.nih.gov/genomes/all/GCF/900/086/655/GCF_900086655.1_PRJEB13948	Paenibacillus tuaregi
8555	Clostridium nigeriense	GCA_900086595.1	ftp://ftp.ncbi.nlm.nih.gov/genomes/all/GCA/900/086/595/GCA_900086595.1_PRJEB13977	ftp://ftp.ncbi.nlm.nih.gov/genomes/all/GCF/900/086/595/GCF_900086595.1_PRJEB13977	Clostridium nigeriense
8559	Streptomyces rangoonensis	GCA_001661615.1	ftp://ftp.ncbi.nlm.nih.gov/genomes/all/GCA/001/661/615/GCA_001661615.1_ASM166161v1	ftp://ftp.ncbi.nlm.nih.gov/genomes/all/GCF/001/661/615/GCF_001661615.1_ASM166161v1	Streptomyces rangoonensis
8566	Microbacterium arborescens	GCA_001662775.1	ftp://ftp.ncbi.nlm.nih.gov/genomes/all/GCA/001/662/775/GCA_001662775.1_ASM166277v1	ftp://ftp.ncbi.nlm.nih.gov/genomes/all/GCF/001/662/775/GCF_001662775.1_ASM166277v1	Microbacterium arborescens
8572	Lactobacillus backii	GCA_001663675.1	ftp://ftp.ncbi.nlm.nih.gov/genomes/all/GCA/001/663/675/GCA_001663675.1_ASM166367v1	ftp://ftp.ncbi.nlm.nih.gov/genomes/all/GCF/001/663/675/GCF_001663675.1_ASM166367v1	Lactobacillus backii
8589	Prevotella phocaeensis	GCA_900065875.1	ftp://ftp.ncbi.nlm.nih.gov/genomes/all/GCA/900/065/875/GCA_900065875.1_PRJEB126981	ftp://ftp.ncbi.nlm.nih.gov/genomes/all/GCF/900/065/875/GCF_900065875.1_PRJEB126981	Prevotella phocaeensis
8591	Prevotella lascolaii	GCA_900079775.1	ftp://ftp.ncbi.nlm.nih.gov/genomes/all/GCA/900/079/775/GCA_900079775.1_PRJEB13540	ftp://ftp.ncbi.nlm.nih.gov/genomes/all/GCF/900/079/775/GCF_900079775.1_PRJEB13540	Prevotella lascolaii
8593	Neglecta timonensis	GCA_900048895.1	ftp://ftp.ncbi.nlm.nih.gov/genomes/all/GCA/900/048/895/GCA_900048895.1_PRJEB12697	ftp://ftp.ncbi.nlm.nih.gov/genomes/all/GCF/900/048/895/GCF_900048895.1_PRJEB12697	Neglecta timonensis
8594	Corynebacterium provencense	GCA_900049755.1	ftp://ftp.ncbi.nlm.nih.gov/genomes/all/GCA/900/049/755/GCA_900049755.1_PRJEB12691	ftp://ftp.ncbi.nlm.nih.gov/genomes/all/GCF/900/049/755/GCF_900049755.1_PRJEB12691	Corynebacterium provencense
8597	Paraburkholderia tropica	GCA_001673675.1	ftp://ftp.ncbi.nlm.nih.gov/genomes/all/GCA/001/673/675/GCA_001673675.1_ASM167367v1	ftp://ftp.ncbi.nlm.nih.gov/genomes/all/GCF/001/673/675/GCF_001673675.1_ASM167367v1	Paraburkholderia tropica
8599	Paenibacillus oryzae	GCA_001675045.1	ftp://ftp.ncbi.nlm.nih.gov/genomes/all/GCA/001/675/045/GCA_001675045.1_ASM167504v1	ftp://ftp.ncbi.nlm.nih.gov/genomes/all/GCF/001/675/045/GCF_001675045.1_ASM167504v1	Paenibacillus oryzae
[truncated: 68,516 more rows]
